# Supplementary material for: The sex-specific transcriptome of the hermaphrodite sparid sharpsnout seabream (Diplodus puntazzo)
Source: BMC Genomics. 2014 Aug 6;15:655. doi: 10.1186/1471-2164-15-655 (PMC4133083; doi:10.1186/1471-2164-15-655)
Supplement: Supplementary file 3 — Additional file 3: Table S1: The list of differentially expressed genes in gonad and brain tissues (FDR < 0.05). (XLSX 2 MB) [file 12864_2014_6346_MOESM3_ESM.xlsx]

## Sheet: TableS1.Gonads diff. expr. loci
locus_id	baseMeanFemale	baseMeanMale	foldChange	log2FoldChange	pval	padj	Hit to tilapia cdna (e10-9)	Annotation
comp129053_c0	30.9211	0	0	#NAME?	8.4739e-14	2.5571e-11	-	-
comp109626_c0	36.7093	0	0	#NAME?	7.75062e-16	3.95562e-13	-	-
comp93719_c0	40.9203	0	0	#NAME?	2.06585e-15	9.08064e-13	-	cytochrome b
comp96172_c1	45.346	0	0	#NAME?	3.7214e-16	2.0359e-13	-	cytochrome oxidase subunit 1
comp117650_c2	109.709	0	0	#NAME?	5.84335e-24	2.33869e-20	-	-
comp96172_c0	133.622	0	0	#NAME?	3.79661e-25	2.06221e-21	-	cytochrome c oxidase subunit i
comp91024_c0	3.45486	0.107627	0.0311522	-5.00452	0.00667014	0.0366969	-	-
comp107549_c0	3.87023	0.107627	0.0278089	-5.16831	0.00215773	0.0150978	-	-
comp115359_c3	3.88617	0.107627	0.0276947	-5.17425	0.0035189	0.0221798	-	-
comp59050_c0	4.64748	0.107627	0.023158	-5.43234	0.00104501	0.00846831	-	-
comp106022_c0	4.88502	0.107627	0.0220319	-5.50426	0.000378805	0.00380375	-	-
comp386194_c0	4.99109	0.107627	0.0215637	-5.53525	0.0015995	0.0119143	-	-
comp102625_c0	5.22864	0.107627	0.020584	-5.60233	0.000550058	0.00509795	-	-
comp68442_c0	5.2347	0.107627	0.0205602	-5.604	0.000766657	0.00665445	-	-
comp245412_c0	5.57541	0.107627	0.0193038	-5.69497	0.000708466	0.00624126	-	-
comp100933_c0	5.6681	0.107627	0.0189881	-5.71876	0.000704752	0.00621502	-	-
comp121434_c1	5.89522	0.107627	0.0182566	-5.77544	0.000475465	0.00455196	-	-
comp98307_c1	6.15128	0.107627	0.0174966	-5.83678	0.000106267	0.0013783	ENSONIG00000000623|ENSONIT00000000791|GPRC6A (1 of 2)|G protein-coupled receptor, family C, group 6, member A [Source:HGNC Symbol;Acc:18510]	g protein-coupled family group member a
comp54404_c1	6.34709	0.107627	0.0169568	-5.88199	6.44609e-05	0.00092227	-	-
comp3275_c0	7.55832	0.107627	0.0142395	-6.13396	8.0938e-05	0.00110818	-	-
comp106787_c2	8.18897	0.107627	0.0131429	-6.24958	4.92827e-06	0.000114671	-	-
comp60724_c0	8.61558	0.107627	0.0124921	-6.32284	4.18023e-06	0.000100436	-	-
comp100654_c0	8.98562	0.107627	0.0119776	-6.38351	7.59584e-06	0.000163446	-	-
comp77233_c1	9.72904	0.107627	0.0110624	-6.49819	7.47766e-06	0.000161451	-	-
comp101951_c2	10.0762	0.107627	0.0106812	-6.54878	1.69578e-07	7.00457e-06	-	-
comp105664_c0	11.5045	0.107627	0.00935516	-6.74002	5.77973e-07	1.94561e-05	-	-
comp117395_c1	12.7997	0.107627	0.00840855	-6.89393	4.89911e-08	2.48439e-06	-	-
comp105700_c0	20.9594	0.107627	0.00513499	-7.60542	7.4302e-11	9.68875e-09	-	-
comp107289_c0	24.4402	0.107627	0.00440367	-7.82708	1.52191e-10	1.81114e-08	-	-
comp99045_c0	56.0764	0.107627	0.00191929	-9.02522	5.3871e-17	3.59348e-14	-	-
comp113623_c0	64.8866	0.107627	0.00165869	-9.23574	1.40655e-18	1.42613e-15	-	-
comp118567_c0	320.282	0.107627	0.000336037	-11.5391	7.95527e-32	4.4158e-27	-	-
comp74860_c0	2.94991	0.120586	0.0408779	-4.61253	0.00788944	0.041843	-	-
comp98631_c0	3.11125	0.120586	0.0387582	-4.68936	0.00459877	0.0273959	-	-
comp51531_c0	3.47338	0.120586	0.0347173	-4.8482	0.00399795	0.024498	-	-
comp64643_c0	3.63244	0.120586	0.033197	-4.9128	0.00955325	0.0487104	-	transcription factor gbx2
comp86272_c1	3.77496	0.120586	0.0319437	-4.96832	0.00608942	0.034225	-	-
comp119163_c1	3.81753	0.120586	0.0315875	-4.9845	0.00602557	0.0339439	-	-
comp93560_c1	4.0655	0.120586	0.0296609	-5.07529	0.0012509	0.00977928	-	-
comp214389_c0	4.30886	0.120586	0.0279857	-5.15917	0.00187721	0.0135117	-	-
comp113634_c1	4.54897	0.120586	0.0265085	-5.2374	0.000291679	0.00309972	-	-
comp84269_c1	4.68951	0.120586	0.025714	-5.2813	0.00102932	0.00836525	-	-
comp96191_c0	4.803	0.120586	0.0251065	-5.3158	0.00019794	0.0022685	-	-
comp105046_c1	5.05165	0.120586	0.0238707	-5.38862	0.000939652	0.00778545	-	-
comp69491_c0	5.11016	0.120586	0.0235974	-5.40523	0.00155803	0.0116567	-	-
comp98453_c1	5.50671	0.120586	0.0218981	-5.51305	0.000463368	0.00445962	-	-
comp413319_c0	5.55659	0.120586	0.0217015	-5.52606	0.000845395	0.00717371	-	-
comp87235_c0	5.59916	0.120586	0.0215365	-5.53707	0.000838728	0.00713625	-	-
comp92322_c0	5.71793	0.120586	0.0210891	-5.56736	0.000491099	0.00466639	-	-
comp112381_c1	5.94263	0.120586	0.0202917	-5.62296	5.11706e-05	0.000767145	-	-
comp90376_c0	6.14857	0.120586	0.0196121	-5.67211	2.392e-05	0.000413779	-	-
comp87615_c0	6.26196	0.120586	0.019257	-5.69848	6.56669e-05	0.000935652	-	-
comp104211_c0	6.57163	0.120586	0.0183495	-5.76811	9.62505e-05	0.00127159	-	-
comp19532_c0	6.70083	0.120586	0.0179957	-5.7962	3.78202e-05	0.000598327	-	-
comp50738_c0	6.70612	0.120586	0.0179815	-5.79734	0.000151061	0.00182919	-	-
comp112583_c1	6.86692	0.120586	0.0175605	-5.83152	9.07259e-05	0.00121485	-	-
comp112731_c4	7.87493	0.120586	0.0153127	-6.02913	1.22205e-05	0.000240237	-	-
comp109409_c0	7.93262	0.120586	0.0152013	-6.03966	1.20843e-05	0.000238128	-	-
comp87177_c0	8.12532	0.120586	0.0148408	-6.07429	1.81681e-05	0.000331313	-	-
comp100271_c0	9.07254	0.120586	0.0132913	-6.23337	6.45214e-06	0.000143831	-	-
comp50591_c0	10.1965	0.120586	0.0118262	-6.40187	2.33987e-06	6.20624e-05	-	-
comp80641_c0	10.3578	0.120586	0.0116421	-6.42451	6.90266e-07	2.27016e-05	-	-
comp112753_c8	11.7904	0.120586	0.0102275	-6.61141	8.51172e-07	2.70981e-05	-	-
comp102709_c0	14.0874	0.120586	0.00855988	-6.86819	6.14522e-08	3.00906e-06	-	-
comp109791_c0	14.2883	0.120586	0.00843949	-6.88863	1.00295e-08	6.55225e-07	-	-
comp92817_c0	14.9911	0.120586	0.00804385	-6.9579	3.35028e-09	2.58386e-07	-	-
comp108258_c0	16.7372	0.120586	0.0072047	-7.11685	1.03255e-08	6.7168e-07	-	-
comp109090_c0	17.1089	0.120586	0.00704816	-7.14854	6.03471e-09	4.26887e-07	-	-
comp119073_c3	17.3757	0.120586	0.00693995	-7.17086	2.93482e-09	2.30078e-07	-	-
comp100983_c2	18.1631	0.120586	0.00663909	-7.2348	1.02745e-09	9.21364e-08	-	-
comp94880_c0	20.4481	0.120586	0.00589719	-7.40576	3.4906e-10	3.66312e-08	-	-
comp109410_c0	20.739	0.120586	0.00581447	-7.42614	4.95831e-10	4.92875e-08	-	-
comp94897_c0	21.6023	0.120586	0.00558211	-7.48497	7.36811e-11	9.64373e-09	-	-
comp67258_c1	21.7055	0.120586	0.00555557	-7.49185	2.59161e-10	2.89051e-08	-	-
comp107322_c0	28.277	0.120586	0.00426446	-7.87342	8.0543e-13	1.92604e-10	-	-
comp99372_c0	30.6313	0.120586	0.0039367	-7.9888	2.64753e-12	5.39961e-10	-	-
comp104424_c1	33.4404	0.120586	0.00360601	-8.11538	2.80001e-14	9.33878e-12	-	-
comp116383_c2	34.2384	0.120586	0.00352196	-8.1494	5.7427e-15	2.26268e-12	-	-
comp109959_c0	35.3443	0.120586	0.00341177	-8.19527	2.98895e-14	9.88224e-12	-	-
comp108988_c0	42.8764	0.120586	0.00281241	-8.47398	1.7746e-15	8.12937e-13	-	-
comp106484_c0	57.4903	0.120586	0.00209751	-8.89711	1.12057e-17	8.78481e-15	-	-
comp82590_c0	83.8397	0.120586	0.0014383	-9.44142	4.31393e-21	8.00119e-18	-	-
comp119787_c4	140.728	0.120586	0.000856877	-10.1886	3.23822e-25	1.89421e-21	-	-
comp99039_c0	3.67675	0.146126	0.0397432	-4.65315	0.00227967	0.0157955	-	-
comp77233_c0	4.25646	0.146126	0.0343303	-4.86437	0.00491918	0.0288905	-	-
comp307216_c0	5.0038	0.146126	0.0292029	-5.09774	0.000229701	0.00255838	-	-
comp114174_c0	5.12053	0.146126	0.0285372	-5.13101	0.000348294	0.00355703	-	-
comp54717_c0	5.98941	0.146126	0.0243973	-5.35713	0.000174027	0.00204287	-	-
comp64907_c0	6.36803	0.146126	0.0229468	-5.44557	0.000261603	0.00283826	-	-
comp146846_c0	6.7434	0.146126	0.0216694	-5.52819	3.72031e-05	0.000590374	-	-
comp102118_c0	6.8738	0.146126	0.0212583	-5.55583	0.000339648	0.00348558	-	nadh dehydrogenase subunit 2
comp109212_c2	9.62239	0.146126	0.015186	-6.04111	3.85514e-06	9.39013e-05	-	-
comp93597_c0	15.4737	0.146126	0.0094435	-6.72646	5.03782e-08	2.54211e-06	-	-
comp105973_c0	19.908	0.146126	0.00734003	-7.09	9.21033e-10	8.38791e-08	-	-
comp97264_c0	21.7645	0.146126	0.00671395	-7.21862	1.92642e-09	1.59231e-07	-	-
comp102776_c2	3.87755	0.163649	0.0422043	-4.56647	0.00790739	0.0419206	-	-
comp71125_c0	3.87755	0.163649	0.0422043	-4.56647	0.00790739	0.0419206	-	-
comp61081_c0	4.13967	0.163649	0.0395319	-4.66084	0.005271	0.0305416	-	-
comp12988_c0	4.55222	0.163649	0.0359493	-4.79789	0.00904217	0.0466819	-	-
comp72289_c0	4.68723	0.163649	0.0349138	-4.84006	0.00962841	0.0490115	-	-
comp100262_c0	5.00123	0.163649	0.0327218	-4.9336	0.00264231	0.017769	-	-
comp316089_c0	5.01975	0.163649	0.0326011	-4.93894	0.00175848	0.0128245	-	-
comp239619_c0	5.62781	0.163649	0.0290786	-5.1039	0.00134423	0.0103514	-	-
comp81895_c0	7.07838	0.163649	0.0231196	-5.43474	0.000874762	0.00735845	-	-
comp98269_c1	7.34361	0.163649	0.0222846	-5.48781	0.000314987	0.00328843	-	-
comp111830_c3	8.61772	0.163649	0.0189898	-5.71863	0.000306918	0.00322812	-	-
comp98710_c0	11.6144	0.163649	0.0140902	-6.14917	0.000129868	0.00161499	-	-
comp63036_c0	11.6207	0.163649	0.0140825	-6.14995	0.00017652	0.00206671	-	-
comp50649_c0	12.7694	0.163649	0.0128158	-6.28594	0.000149437	0.00181154	-	-
comp51586_c0	16.365	0.163649	0.00999997	-6.64386	8.3772e-05	0.00114103	-	atp synthase f0 subunit 6
comp110739_c0	17.7042	0.163649	0.00924353	-6.75734	2.09667e-05	0.000371827	-	hypothetical protein BRAFLDRAFT_87343 [Branchiostoma floridae]
comp116725_c0	45.4766	0.163649	0.00359853	-8.11838	2.21134e-07	8.76743e-06	-	-
comp114397_c0	53.8061	0.163649	0.00304146	-8.36102	2.1669e-07	8.61368e-06	-	-
comp103221_c1	14.5421	0.215253	0.0148021	-6.07805	0.00191535	0.0137277	-	-
comp89324_c2	18.8167	0.215253	0.0114395	-6.44983	0.00335381	0.0213599	-	-
comp122124_c1	22.9895	0.215253	0.00936311	-6.7388	0.00192182	0.0137663	-	-
comp115511_c1	23.6367	0.215253	0.00910674	-6.77885	0.000912105	0.00759861	-	-
comp105353_c0	3.65013	0.228213	0.0625218	-3.9995	0.00973488	0.0494475	-	-
comp69254_c0	4.77154	0.228213	0.047828	-4.386	0.00778819	0.0414443	-	-
comp90720_c0	5.28919	0.228213	0.043147	-4.53459	0.00105712	0.00855093	-	-
comp67999_c0	5.65995	0.228213	0.0403206	-4.63234	0.000976586	0.00802415	-	-
comp113795_c5	8.21302	0.228213	0.0277867	-5.16946	2.98919e-05	0.000495012	-	-
comp76505_c0	9.82342	0.228213	0.0232315	-5.42777	1.59423e-05	0.000298086	-	-
comp69489_c0	12.9397	0.228213	0.0176367	-5.82528	7.43547e-07	2.4153e-05	-	-
comp224714_c0	15.6056	0.228213	0.0146237	-6.09554	1.23266e-07	5.35027e-06	-	-
comp79796_c0	32.017	0.228213	0.00712786	-7.13232	1.35104e-12	3.02173e-10	-	-
comp245574_c0	17.8629	0.241173	0.0135013	-6.21076	0.00739344	0.0397896	-	-
comp54404_c0	25.7794	0.241173	0.00935524	-6.74001	0.00262776	0.0176978	-	-
comp117536_c2	44.6664	0.241173	0.00539942	-7.53298	0.0011844	0.00936147	-	-
comp111525_c1	49.4685	0.241173	0.00487528	-7.6803	0.000268819	0.00289835	-	-
comp66124_c0	57.7354	0.241173	0.0041772	-7.90325	0.000226356	0.00253058	-	-
comp92748_c0	79.3207	0.241173	0.00304047	-8.36149	9.01713e-05	0.00120956	-	-
comp110862_c0	3.23002	0.253752	0.0785605	-3.67005	0.00708674	0.0384596	ENSONIG00000001722|ENSONIT00000002156|syne2b|spectrin repeat containing, nuclear envelope 2b [Source:ZFIN;Acc:ZDB-GENE-071218-5]	-
comp60685_c0	4.84299	0.253752	0.0523957	-4.25441	0.00117471	0.00930514	-	-
comp99620_c0	6.97866	0.253752	0.0363611	-4.78146	0.000199609	0.00228051	-	-
comp95302_c1	9.29888	0.253752	0.0272884	-5.19557	2.56555e-05	0.000436454	-	-
comp106975_c0	5.70402	0.266712	0.0467586	-4.41862	0.000398012	0.00395351	-	-
comp99236_c0	5.85265	0.266712	0.0455711	-4.45574	0.00149443	0.0112763	-	-
comp78872_c1	6.23384	0.266712	0.0427845	-4.54677	0.000876956	0.00736957	-	-
comp103060_c0	6.28493	0.266712	0.0424367	-4.55854	0.000315764	0.00329202	-	-
comp81816_c0	7.10582	0.266712	0.0375343	-4.73565	0.000195026	0.00223959	-	-
comp56609_c0	8.1099	0.266712	0.0328872	-4.92633	4.57409e-05	0.000700286	-	-
comp99302_c0	12.8561	0.266712	0.0207459	-5.59103	7.42211e-07	2.41216e-05	-	-
comp117680_c0	15.6304	0.266712	0.0170637	-5.87293	4.0221e-09	3.01633e-07	ENSONIG00000005907|ENSONIT00000007439|SLC24A4|Uncharacterized protein [Source:UniProtKB/TrEMBL;Acc:I3JEZ3]	Zgc:112072 [Danio rerio]
comp81315_c2	16.4178	0.266712	0.0162453	-5.94383	8.45188e-08	3.90471e-06	-	-
comp113052_c1	25.3301	0.266712	0.0105294	-6.56943	2.59615e-10	2.89051e-08	-	-
comp112203_c2	47.4795	0.266712	0.00561742	-7.47588	8.65301e-16	4.32901e-13	-	-
comp112906_c0	6.8069	0.271276	0.039853	-4.64917	0.000504518	0.00476591	-	-
comp104018_c2	7.2324	0.271276	0.0375084	-4.73664	8.07333e-05	0.00110638	-	-
comp113516_c5	10.1957	0.271276	0.0266068	-5.23206	1.53035e-05	0.00028784	-	-
comp95748_c1	12.1566	0.271276	0.022315	-5.48584	7.86804e-07	2.53632e-05	-	-
comp105006_c0	13.7986	0.271276	0.0196596	-5.66862	6.78717e-07	2.23818e-05	-	-
comp410387_c0	4.06293	0.284235	0.0699583	-3.83736	0.00873396	0.0454555	-	-
comp9571_c0	4.92478	0.284235	0.0577154	-4.1149	0.0045681	0.0272512	-	-
comp116882_c2	6.24169	0.284235	0.0455382	-4.45678	0.00140973	0.0107632	-	-
comp119464_c3	7.12298	0.284235	0.039904	-4.64732	8.57266e-05	0.001161	-	-
comp364511_c0	8.52881	0.284235	0.0333265	-4.90719	0.000199167	0.00227817	-	-
comp91664_c1	9.08616	0.284235	0.0312822	-4.99851	4.98423e-05	0.000751672	ENSONIG00000003863|ENSONIT00000004869|ALOX12|Uncharacterized protein [Source:UniProtKB/TrEMBL;Acc:I3J7M6]	-
comp102188_c1	16.4546	0.284235	0.0172739	-5.85526	4.79388e-08	2.43843e-06	-	-
comp119778_c5	23.6875	0.284235	0.0119994	-6.38089	8.24463e-12	1.45465e-09	ENSONIG00000004379|ENSONIT00000005518|ASIC4|Uncharacterized protein [Source:UniProtKB/TrEMBL;Acc:I3J9H4]	acid-sensing ion channel
comp462915_c0	4.94853	0.309775	0.0625994	-3.99771	0.00453143	0.027069	-	-
comp63364_c0	7.27419	0.309775	0.0425855	-4.55349	0.000121739	0.00153575	-	-
comp355839_c0	8.40286	0.309775	0.0368654	-4.76159	6.06261e-05	0.000876974	-	-
comp104182_c0	11.0157	0.309775	0.0281211	-5.1522	2.7659e-06	7.13851e-05	-	-
comp78211_c0	14.1982	0.309775	0.0218179	-5.51834	5.28434e-07	1.8101e-05	-	-
comp119551_c3	22.8146	0.327298	0.014346	-6.12321	0.00912942	0.0470446	-	-
comp63648_c0	7.68698	0.335839	0.0436894	-4.51657	0.000319314	0.00332356	-	-
comp113029_c1	7.73531	0.335839	0.0434164	-4.52562	0.000337243	0.00346981	-	-
comp106940_c1	55.8	0.335839	0.00601863	-7.37635	9.60311e-16	4.74194e-13	-	-
comp108129_c1	3.70336	0.348799	0.0941844	-3.40837	0.0083191	0.043683	-	-
comp356460_c0	5.82051	0.348799	0.0599258	-4.06068	0.00228578	0.0158335	-	-
comp99002_c1	6.64789	0.348799	0.0524676	-4.25243	0.00131469	0.0101693	-	-
comp116554_c6	15.7827	0.348799	0.0221001	-5.4998	8.92418e-07	2.8241e-05	-	-
comp66137_c0	35.296	0.348799	0.00988211	-6.66097	2.43172e-13	6.5112e-11	-	-
comp108879_c0	36.3285	0.348799	0.00960126	-6.70256	4.89946e-13	1.24191e-10	-	-
comp105427_c0	4.52032	0.361379	0.0799454	-3.64484	0.00681892	0.0373425	-	-
comp90566_c0	7.45957	0.361379	0.048445	-4.36751	0.000327812	0.00339204	-	-
comp97596_c2	8.51291	0.361379	0.0424507	-4.55807	0.000277778	0.00297596	-	-
comp118486_c6	20.8606	0.361379	0.0173235	-5.85112	4.47776e-09	3.28674e-07	-	-
comp84743_c0	25.1265	0.361379	0.0143823	-6.11956	3.17564e-10	3.40604e-08	-	-
comp118321_c7	25.8516	0.361379	0.0139789	-6.1606	1.219e-11	2.05696e-09	-	-
comp115511_c0	36.1007	0.361379	0.0100103	-6.64237	2.41223e-12	4.99824e-10	-	-
comp104429_c2	10.5285	0.374338	0.0355548	-4.81381	4.59829e-06	0.000108426	-	-
comp102057_c1	20.0996	0.374338	0.0186242	-5.74668	1.02129e-08	6.65493e-07	-	-
comp98453_c0	24.128	0.374338	0.0155147	-6.01022	6.81864e-10	6.48146e-08	-	-
comp113955_c1	25.0626	0.374338	0.0149361	-6.06505	1.99833e-11	3.12995e-09	ENSONIG00000001521|ENSONIT00000001900|npr1b|natriuretic peptide receptor 1b [Source:ZFIN;Acc:ZDB-GENE-100805-4]	-
comp88793_c0	9.74062	0.378902	0.0388992	-4.68412	3.30901e-05	0.000538247	ENSONIG00000004130|ENSONIT00000005208|zgc:172270 (1 of 2)|zgc:172270 [Source:ZFIN;Acc:ZDB-GENE-080204-67]	zgc:172270 protein
comp100646_c0	15.9559	0.378902	0.0237468	-5.39612	2.67898e-07	1.03202e-05	-	-
comp117525_c6	28.1433	0.378902	0.0134633	-6.21482	2.30415e-10	2.60352e-08	-	tpa: lin-28 homolog
comp88065_c0	5.00176	0.387298	0.0774324	-3.69092	0.00402205	0.024614	-	-
comp110018_c4	5.51456	0.387298	0.0702319	-3.83173	0.00580606	0.0329785	-	-
comp101045_c0	10.8261	0.387298	0.0357746	-4.80492	6.1214e-05	0.00088363	-	-
comp69618_c0	11.851	0.387298	0.0326807	-4.93542	8.66577e-06	0.000181988	-	-
comp117398_c6	19.664	0.387298	0.0196958	-5.66597	6.26508e-10	6.04579e-08	-	-
comp112583_c3	24.4313	0.387298	0.0158526	-5.97914	2.81565e-10	3.0852e-08	-	-
comp108296_c0	134.862	0.387298	0.00287181	-8.44383	3.78059e-23	1.30678e-19	-	-
comp115718_c0	163.852	0.387298	0.00236371	-8.72473	6.61254e-24	2.51422e-20	-	-
comp114377_c3	5.54874	0.391862	0.0706218	-3.82374	0.00367378	0.0229235	-	-
comp105887_c0	14.2265	0.391862	0.0275446	-5.18209	4.0544e-07	1.45637e-05	-	-
comp98269_c0	18.7362	0.391862	0.0209147	-5.57934	1.57414e-09	1.33152e-07	-	brichos domain-containing protein 5-like isoform x2
comp110331_c2	28.0414	0.391862	0.0139744	-6.16107	1.41301e-11	2.33082e-09	-	-
comp72005_c0	52.3594	0.391862	0.00748409	-7.06196	7.63079e-15	2.94556e-12	-	-
comp84682_c1	5.16838	0.404822	0.0783266	-3.67435	0.00961172	0.0489495	ENSONIG00000005911|ENSONIT00000007445||Uncharacterized protein [Source:UniProtKB/TrEMBL;Acc:I3JEZ9]	-
comp62615_c0	12.211	0.404822	0.0331521	-4.91475	5.01594e-06	0.000116361	-	-
comp54438_c0	47.1322	0.404822	0.00858907	-6.86328	1.91646e-15	8.57268e-13	-	-
comp112299_c0	51.5175	0.404822	0.00785795	-6.99163	5.82134e-15	2.28184e-12	-	-
comp184699_c0	5.76026	0.417401	0.0724623	-3.78663	0.00562331	0.032162	-	-
comp56487_c0	9.18142	0.417401	0.0454615	-4.45921	7.60033e-05	0.00105313	-	-
comp105856_c0	12.0463	0.417401	0.0346499	-4.85101	5.8252e-06	0.000131641	-	-
comp142517_c0	12.4352	0.417401	0.033566	-4.89686	2.6874e-06	6.96067e-05	-	-
comp98307_c0	15.84	0.417401	0.0263511	-5.24599	1.35413e-07	5.78178e-06	ENSONIG00000000621|ENSONIT00000000789|GPRC6A (2 of 2)|G protein-coupled receptor, family C, group 6, member A [Source:HGNC Symbol;Acc:18510]	g protein-coupled family group member a
comp117544_c3	11.2533	0.430361	0.0382431	-4.70866	4.24941e-06	0.000101745	-	-
comp106414_c1	12.5491	0.430361	0.0342941	-4.86589	4.012e-06	9.69151e-05	-	-
comp100538_c0	20.1896	0.430361	0.021316	-5.55192	6.8668e-09	4.77311e-07	-	-
comp103626_c0	27.9452	0.430361	0.0154002	-6.02091	4.58876e-11	6.47399e-09	-	-
comp107196_c0	8.53937	0.434925	0.0509317	-4.29529	0.00321688	0.0206836	-	-
comp103400_c1	9.14438	0.434925	0.047562	-4.39405	0.00389052	0.0239866	ENSONIG00000000247|ENSONIT00000000315||Uncharacterized protein [Source:UniProtKB/TrEMBL;Acc:I3IUM6]	-
comp90350_c0	15.5891	0.434925	0.0278992	-5.16363	0.000538656	0.00501795	-	-
comp102206_c0	55.2656	0.443466	0.00802426	-6.96142	1.89089e-06	5.22497e-05	ENSONIG00000005011|ENSONIT00000006307|TMEM45B|Uncharacterized protein [Source:UniProtKB/TrEMBL;Acc:I3JBR3]	transmembrane protein 45b
comp88791_c0	5.40592	0.4559	0.0843335	-3.56775	0.00371681	0.0231483	-	-
comp84762_c0	10.8461	0.456426	0.0420821	-4.57065	5.31554e-05	0.000788712	-	-
comp79028_c0	15.5312	0.456426	0.0293876	-5.08865	2.35571e-06	6.24206e-05	-	-
comp120769_c4	5.49256	0.469005	0.0853892	-3.5498	0.00746198	0.0400762	-	-
comp102744_c2	20.6742	0.469005	0.0226855	-5.46208	5.38671e-05	0.000796165	-	-
comp114692_c0	40.8456	0.469005	0.0114824	-6.44443	1.28774e-06	3.79552e-05	-	-
comp110252_c0	8.3349	0.469385	0.0563157	-4.15032	0.00375133	0.0233104	-	-
comp90046_c4	7.48187	0.473424	0.0632761	-3.98219	0.00757321	0.0405432	-	nadh dehydrogenase subunit 6
comp107164_c0	9.41213	0.473424	0.0502993	-4.31332	0.000427442	0.00418171	-	-
comp67938_c1	10.0691	0.481965	0.0478659	-4.38486	5.61068e-05	0.000822712	-	-
comp91090_c1	11.3351	0.481965	0.0425198	-4.55572	3.52692e-05	0.000566543	-	Os08g0133100 [Oryza sativa Japonica Group]
comp119429_c1	54.9433	0.481965	0.00877205	-6.83287	2.19817e-16	1.24744e-13	-	-
comp115004_c0	50.0527	0.482345	0.00963674	-6.69724	0.00475487	0.0280931	-	-
comp105293_c1	50.9971	0.482345	0.00945828	-6.72421	0.00571157	0.032561	-	-
comp102909_c2	134.681	0.482345	0.00358138	-8.12527	0.0012446	0.00974067	ENSONIG00000003751|ENSONIT00000004721|mmp17a (1 of 2)|matrix metallopeptidase 17a [Source:ZFIN;Acc:ZDB-GENE-070820-2]	matrix metalloproteinase-25 precursor
comp115694_c6	5.96643	0.494925	0.0829515	-3.59159	0.00200201	0.014224	ENSONIG00000003173|ENSONIT00000003977|SHROOM2 (1 of 2)|shroom family member 2 [Source:HGNC Symbol;Acc:630]	protein shroom2-like isoform x7
comp100611_c1	7.38103	0.494925	0.0670536	-3.89854	0.00168885	0.012424	-	-
comp105629_c2	7.96437	0.494925	0.0621423	-4.00828	7.36905e-05	0.00102651	ENSONIG00000000311|ENSONIT00000000392|RIPK3 (2 of 2)|receptor-interacting serine-threonine kinase 3 [Source:HGNC Symbol;Acc:10021]	af487541_1 protein kinase pkk
comp96875_c0	7.48385	0.499488	0.0667422	-3.90526	0.000735913	0.00642922	-	-
comp107962_c0	8.64932	0.499488	0.0577489	-4.11406	0.000296116	0.00313663	-	-
comp117326_c1	9.79807	0.507504	0.0517964	-4.27101	0.000138822	0.0017046	-	-
comp119444_c1	21.6579	0.507885	0.0234503	-5.41425	0.000125042	0.00156981	-	-
comp112272_c0	7.46587	0.512448	0.0686388	-3.86483	0.000767314	0.00665788	-	-
comp120267_c4	7.78224	0.512448	0.0658484	-3.92471	0.000324433	0.00336441	-	-
comp118047_c2	8.81648	0.512448	0.0581239	-4.10472	0.000656654	0.00587604	-	-
comp75082_c0	13.9048	0.520464	0.0374306	-4.73964	1.18995e-06	3.57381e-05	-	-
comp88360_c0	18.9474	0.520464	0.027469	-5.18605	5.93068e-08	2.91795e-06	-	-
comp84301_c0	9.93206	0.525028	0.0528619	-4.24163	0.000180434	0.00210541	-	-
comp102211_c0	18.2894	0.525408	0.0287275	-5.12143	9.92166e-05	0.0013033	-	-
comp102435_c0	79.0122	0.525408	0.00664971	-7.23249	2.52455e-08	1.41995e-06	-	transmembrane inner ear isoform a
comp112609_c1	108.881	0.525408	0.00482554	-7.69509	1.10211e-09	9.77931e-08	-	forkhead box r1
comp107682_c1	15.6954	0.533424	0.033986	-4.87892	4.09764e-07	1.46774e-05	-	-
comp113052_c2	92.7476	0.533424	0.00575135	-7.44188	8.75457e-13	2.05897e-10	-	-
comp90420_c0	5.3477	0.537988	0.100602	-3.31327	0.00735503	0.039619	-	-
comp110755_c2	8.5595	0.537988	0.0628527	-3.99188	0.000201373	0.00229618	ENSONIG00000003772|ENSONIT00000004748|GFM1|Uncharacterized protein [Source:UniProtKB/TrEMBL;Acc:I3J7A5]	-
comp104863_c0	9.51927	0.537988	0.0565156	-4.14521	0.000185281	0.0021495	-	-
comp96001_c1	10.4651	0.537988	0.0514076	-4.28187	5.42142e-05	0.000800206	-	-
comp104359_c1	16.2664	0.537988	0.0330735	-4.91818	1.63826e-06	4.6295e-05	-	-
comp110833_c0	23.9373	0.537988	0.0224749	-5.47554	1.0257e-08	6.67794e-07	-	-
comp102192_c0	4.98557	0.542551	0.108824	-3.19993	0.00925297	0.0475331	-	-
comp78188_c0	6.52883	0.542551	0.0831009	-3.58899	0.00499588	0.0292686	-	-
comp116888_c0	75.5357	0.546003	0.00722841	-7.1121	0.000253083	0.00276454	-	-
comp118240_c0	7.60185	0.550947	0.0724754	-3.78636	0.00072417	0.00634799	-	-
comp96834_c0	7.78776	0.564052	0.072428	-3.78731	0.00305636	0.0198563	-	-
comp86882_c1	10.9072	0.564052	0.0517139	-4.2733	0.000457676	0.00441557	-	-
comp105353_c1	12.0253	0.564052	0.0469056	-4.4141	6.38595e-05	0.000914699	-	-
comp93185_c1	9.58559	0.568471	0.0593048	-4.07571	0.000818554	0.00699866	ENSONIG00000001861|ENSONIT00000002322|mibp|muscle-specific beta 1 integrin binding protein [Source:ZFIN;Acc:ZDB-GENE-030404-1]	nicotinamide riboside kinase 2-like isoform x2
comp110227_c4	6.92092	0.576487	0.0832962	-3.58561	0.000556857	0.00514578	-	-
comp100143_c0	8.26111	0.576487	0.0697832	-3.84098	0.00045347	0.00438166	-	-
comp103163_c0	8.58097	0.576487	0.067182	-3.89578	0.000664221	0.00592701	-	-
comp98767_c2	21.4314	0.577012	0.0269237	-5.21498	7.74414e-05	0.00106994	-	-
comp88494_c0	7.07106	0.58105	0.082173	-3.60519	0.000767261	0.00665788	-	-
comp92276_c0	13.3038	0.58105	0.0436754	-4.51703	3.57201e-06	8.8109e-05	-	-
comp105311_c2	8.17099	0.59401	0.0726975	-3.78195	0.000208858	0.00236754	-	-
comp112433_c0	8.41585	0.602551	0.0715972	-3.80395	0.000298672	0.00315689	-	-
comp112203_c0	99.2428	0.602932	0.00607532	-7.36283	0.00180998	0.0131322	ENSONIG00000004803|ENSONIT00000006050|HEPHL1|Uncharacterized protein [Source:UniProtKB/TrEMBL;Acc:I3JB06]	Ceruloplasmin [Danio rerio]
comp106852_c1	9.97613	0.607115	0.0608568	-4.03844	0.000181789	0.00211764	-	prostate stem cell antigen precursor-like
comp116148_c0	27.497	0.611534	0.02224	-5.4907	0.00123978	0.00971233	-	-
comp107962_c1	18.0315	0.615131	0.0341142	-4.87349	4.38063e-05	0.000675154	ENSONIG00000002795|ENSONIT00000003506|NFKBID|Uncharacterized protein [Source:UniProtKB/TrEMBL;Acc:I3J3R5]	-
comp101142_c1	24.3684	0.615131	0.0252429	-5.30798	4.00443e-06	9.67628e-05	-	-
comp104276_c3	8.09682	0.615511	0.0760189	-3.7175	0.000308942	0.00324357	ENSONIG00000005799|ENSONIT00000007307|hhatlb|hedgehog acyltransferase-like, b [Source:ZFIN;Acc:ZDB-GENE-050506-130]	hedgehog acyltransferase- a
comp116316_c7	8.79985	0.615511	0.0699456	-3.83762	6.98273e-05	0.000984234	-	dhx30_chick ame: full= atp-dependent rna helicase dhx30 ame: full=deah box protein 30
comp118914_c1	5.08786	0.620075	0.121873	-3.03654	0.00613946	0.0344273	-	-
comp70998_c0	6.27354	0.620075	0.0988397	-3.33877	0.00791335	0.0419464	-	-
comp104615_c0	9.84451	0.620075	0.0629868	-3.98881	8.87024e-05	0.00119365	-	transcription factor gbx2
comp121347_c3	4.89569	0.628091	0.128295	-2.96247	0.00536824	0.030987	ENSONIG00000004686|ENSONIT00000005906|rorca|RAR-related orphan receptor C a [Source:ZFIN;Acc:ZDB-GENE-990415-250]	retinoid-related orphan receptor alpha 2
comp119448_c0	5.65389	0.628091	0.11109	-3.1702	0.00386586	0.0238771	ENSONIG00000004149|ENSONIT00000005230|KCNB1|Uncharacterized protein [Source:UniProtKB/TrEMBL;Acc:I3J8N6]	-
comp113041_c2	12.2791	0.628091	0.0511514	-4.28908	6.69591e-06	0.000147675	-	cdp-diacylglycerol--glycerol-3-phosphate 3-phosphatidyltransferase
comp103507_c0	6.57193	0.632654	0.0962662	-3.37683	0.00510646	0.0298039	-	-
comp101205_c0	8.58853	0.633035	0.073707	-3.76206	0.00134032	0.0103247	-	-
comp290337_c0	9.53439	0.633035	0.0663949	-3.91278	0.000382771	0.00383245	-	-
comp29715_c0	9.86492	0.633035	0.0641703	-3.96195	0.000265441	0.00287047	-	-
comp101150_c0	27.1131	0.633035	0.023348	-5.42056	3.39333e-10	3.59391e-08	-	-
comp75234_c0	25.3659	0.645994	0.025467	-5.29523	0.00285747	0.0188819	-	-
comp108215_c0	8.0653	0.650178	0.0806142	-3.63282	0.00515118	0.0300105	-	-
comp80395_c0	6.31519	0.658574	0.104284	-3.26141	0.0011591	0.00920385	-	-
comp113135_c11	9.04646	0.658574	0.0727991	-3.77994	0.000596255	0.00543014	-	-
comp111911_c11	12.6589	0.658574	0.0520247	-4.26466	3.38484e-06	8.442e-05	-	-
comp114495_c0	14.8725	0.658574	0.0442813	-4.49716	8.57062e-06	0.000180439	-	-
comp71738_c0	15.7041	0.658574	0.0419365	-4.57565	1.64742e-06	4.64205e-05	-	-
comp58679_c0	7.81181	0.66659	0.085331	-3.55079	0.00598862	0.0337983	-	-
comp111702_c4	29.6621	0.671153	0.0226267	-5.46583	1.75982e-10	2.05684e-08	ENSONIG00000002748|ENSONIT00000003444||Dimethylaniline monooxygenase [N-oxide-forming] [Source:UniProtKB/TrEMBL;Acc:I3J3K3]	flavin-containing monooxygenase fmo1
comp112168_c0	7.88831	0.671534	0.0851302	-3.55418	0.00207651	0.0146426	ENSONIG00000001459|ENSONIT00000001832||Uncharacterized protein [Source:UniProtKB/TrEMBL;Acc:I3IYZ3]	-
comp76044_c0	15.2293	0.676097	0.0443944	-4.49348	3.06911e-06	7.79778e-05	-	-
comp122195_c1	6.86828	0.684113	0.0996047	-3.32764	0.00428158	0.0258711	-	-
comp88483_c1	9.47952	0.684113	0.0721675	-3.79251	0.000130115	0.00161659	-	-
comp107283_c0	41.4271	0.684258	0.0165172	-5.91989	0.000367906	0.00371591	ENSONIG00000004509|ENSONIT00000005680|FAIM|Uncharacterized protein [Source:UniProtKB/TrEMBL;Acc:I3J9Y6]	fas apoptotic inhibitory molecule 1-like isoform x2
comp113661_c1	5.34188	0.697073	0.130492	-2.93797	0.00401763	0.0245928	-	-
comp129617_c0	16.6488	0.697073	0.0418692	-4.57797	1.12154e-06	3.41377e-05	-	-
comp96360_c0	6.62205	0.697218	0.105287	-3.2476	0.00855973	0.0447242	-	-
comp110131_c5	57.8219	0.697218	0.012058	-6.37386	2.91273e-11	4.31765e-09	-	-
comp280667_c0	5.55645	0.701637	0.126274	-2.98537	0.00207065	0.0146108	-	-
comp50807_c0	6.95025	0.701637	0.100951	-3.30827	0.00459784	0.0273925	-	-
comp109409_c1	7.93262	0.701637	0.0884496	-3.499	0.000648843	0.00581573	-	-
comp113548_c6	8.26344	0.701637	0.0849086	-3.55795	0.000629583	0.00568059	ENSONIG00000004904|ENSONIT00000006170|LUZP1|Uncharacterized protein [Source:UniProtKB/TrEMBL;Acc:I3JBC5]	-
comp114609_c4	7.54727	0.709652	0.0940277	-3.41077	0.00070587	0.00622344	-	-
comp108713_c0	143.96	0.710178	0.00493316	-7.66327	7.74823e-22	1.73296e-18	-	-
comp94098_c0	17.9732	0.710558	0.0395344	-4.66075	0.00776817	0.0413556	-	-
comp115306_c1	12.7941	0.723138	0.056521	-4.14507	7.59326e-06	0.000163437	ENSONIG00000000385|ENSONIT00000000485|EXD2|Uncharacterized protein [Source:UniProtKB/TrEMBL;Acc:I3IV46]	exonuclease 3 -5 domain-containing protein 2-like isoform x2
comp122822_c0	109.475	0.723518	0.00660895	-7.24136	0.00273328	0.0182384	-	-
comp107522_c0	8.61461	0.727176	0.0844119	-3.56641	0.000898398	0.00750498	-	-
comp105709_c0	9.48504	0.735717	0.077566	-3.68843	0.000500284	0.00473474	-	-
comp319783_c0	15.0378	0.735717	0.0489245	-4.3533	7.08582e-06	0.000154438	-	-
comp93805_c0	12.5094	0.740661	0.0592083	-4.07806	5.57755e-05	0.000818959	-	-
comp391117_c0	6.42383	0.753621	0.117316	-3.09152	0.00624288	0.0348428	-	-
comp112436_c0	6.5953	0.761637	0.115482	-3.11426	0.00136699	0.0105023	-	-
comp109321_c1	22.2711	0.761637	0.0341984	-4.86993	2.51084e-08	1.41433e-06	-	-
comp87235_c1	9.08064	0.7662	0.0843774	-3.567	0.000773991	0.00669671	ENSONIG00000002349|ENSONIT00000002939|slc1a6|solute carrier family 1 (high affinity aspartate/glutamate transporter), member 6 [Source:ZFIN;Acc:ZDB-GENE-071004-45]	excitatory amino acid transporter 1-like isoform x4
comp119815_c1	9.11971	0.7662	0.0840158	-3.57319	0.000188761	0.00218068	-	-
comp112812_c1	12.5986	0.7662	0.0608162	-4.0394	1.45522e-05	0.000276375	-	-
comp120473_c2	15.9081	0.7662	0.0481642	-4.3759	1.95968e-06	5.37404e-05	-	-
comp109029_c0	34.7049	0.7662	0.0220776	-5.50127	1.23731e-10	1.50629e-08	-	-
comp95863_c0	8.31968	0.774216	0.0930584	-3.42572	0.00241982	0.0165619	-	-
comp110862_c4	9.98665	0.774216	0.0775251	-3.68919	4.15349e-05	0.0006467	ENSONIG00000001722|ENSONIT00000002156|syne2b|spectrin repeat containing, nuclear envelope 2b [Source:ZFIN;Acc:ZDB-GENE-071218-5]	-
comp112848_c0	340.869	0.774216	0.0022713	-8.78226	1.23913e-26	1.04698e-22	ENSONIG00000006091|ENSONIT00000007680|si:ch211-223m11.2|si:ch211-223m11.2 [Source:ZFIN;Acc:ZDB-GENE-040724-123]	zona pellucida glycoprotein 1
comp104276_c5	9.10119	0.77916	0.0856108	-3.54606	0.000266148	0.00287567	-	-
comp116657_c8	9.52155	0.77916	0.0818313	-3.6112	0.000257803	0.00280824	-	-
comp115225_c0	4.93772	0.787176	0.159421	-2.64909	0.00769769	0.0410464	-	-
comp106330_c0	11.7426	0.787176	0.067036	-3.89892	5.72299e-05	0.000835796	-	fructose- -bisphosphatase 2
comp97215_c0	9.22578	0.79212	0.0858594	-3.54188	0.000981825	0.00805414	-	-
comp116687_c11	214.605	0.800136	0.00372841	-8.06722	1.14339e-09	1.01102e-07	-	-
comp107304_c0	6.36531	0.809263	0.127136	-2.97555	0.00202522	0.0143568	-	-
comp98519_c0	40.7256	0.809263	0.0198711	-5.65318	6.36478e-12	1.15514e-09	-	-
comp119010_c2	7.58236	0.817804	0.107856	-3.21282	0.00857088	0.0447701	-	-
comp58063_c0	19.6127	0.830239	0.0423318	-4.56212	5.72885e-07	1.9319e-05	-	-
comp118061_c5	52.3791	0.835183	0.015945	-5.97076	3.43444e-13	8.9993e-11	-	-
comp109212_c1	67.4891	0.835328	0.0123772	-6.33617	1.74854e-15	8.0959e-13	-	-
comp105349_c0	6.71731	0.848288	0.126284	-2.98526	0.00644918	0.0357279	-	-
comp103874_c0	16.6825	0.856303	0.0513293	-4.28407	7.8367e-06	0.000167491	-	-
comp110227_c1	35.038	0.856684	0.0244502	-5.35401	0.000116821	0.00148554	-	-
comp116705_c1	6.56407	0.860722	0.131126	-2.93097	0.00582099	0.033046	-	-
comp101246_c0	26.8524	0.860867	0.0320592	-4.96312	1.42461e-08	8.83631e-07	-	-
comp111427_c0	23.2848	0.861247	0.0369875	-4.75682	3.92702e-09	2.9567e-07	-	-
comp116987_c1	6.35208	0.865286	0.136221	-2.87598	0.00862287	0.0449961	-	-
comp110407_c2	12.2397	0.873302	0.0713497	-3.80895	7.91929e-05	0.00109019	-	-
comp5060_c0	7.76144	0.886787	0.114255	-3.12967	0.00873462	0.0454555	ENSONIG00000002792|ENSONIT00000003502|FCGBP|Uncharacterized protein [Source:UniProtKB/TrEMBL;Acc:I3J3R0]	-
comp114341_c0	85.4073	0.887167	0.0103875	-6.58901	0.000394419	0.00392222	-	-
comp78241_c0	7.77996	0.894802	0.115014	-3.12012	0.00603639	0.0339912	-	-
comp97161_c0	19.4412	0.920722	0.0473593	-4.40021	0.00228823	0.0158446	-	alanine-glyoxylate aminotransferase (oxalosis i hyperoxaluria i glycolicaciduria serine-pyruvate aminotransferase)
comp93500_c0	13.9335	0.93023	0.066762	-3.90483	0.0043244	0.0260884	-	-
comp95906_c1	8.45638	0.937865	0.110906	-3.17259	0.00198336	0.0141248	-	-
comp114148_c6	9.06173	0.938391	0.103555	-3.27153	0.00043193	0.00421423	-	-
comp207032_c0	6.63476	0.942809	0.142102	-2.81501	0.0032225	0.0207057	ENSONIG00000000415|ENSONIT00000000526||Uncharacterized protein [Source:UniProtKB/TrEMBL;Acc:I3IV87]	Zgc:153732 [Danio rerio]
comp95486_c0	8.97787	0.942809	0.105015	-3.25133	0.00295031	0.0193612	ENSONIG00000004315|ENSONIT00000005444|LTC4S|Uncharacterized protein [Source:UniProtKB/TrEMBL;Acc:I3J9A0]	microsomal glutathione s-transferase 2
comp52959_c0	15.9	0.942809	0.0592962	-4.07592	4.22929e-06	0.000101391	-	-
comp94761_c3	7.92249	0.955389	0.120592	-3.05179	0.00415908	0.0252736	-	-
comp103929_c1	15.3395	0.955389	0.062283	-4.00502	1.07485e-05	0.000216118	-	-
comp104154_c1	22.9896	0.963405	0.0419061	-4.57669	1.16279e-05	0.000230869	-	-
comp96409_c1	9.04636	0.96393	0.106554	-3.23034	0.00103299	0.00838793	ENSONIG00000006116|ENSONIT00000007711|si:zfos-2070c2.3|si:zfos-2070c2.3 [Source:ZFIN;Acc:ZDB-GENE-091204-413]	-
comp114956_c1	61.3547	0.96431	0.015717	-5.99153	2.70137e-07	1.03907e-05	-	-
comp115718_c1	121.569	0.97727	0.0080388	-6.9588	0.000135723	0.00167125	-	-
comp279801_c0	6.79095	0.981308	0.144502	-2.79084	0.00909263	0.0468804	-	-
comp72294_c0	14.8056	0.981453	0.0662894	-3.91508	3.89891e-05	0.000613467	-	-
comp94761_c2	27.0378	0.981453	0.0362993	-4.78392	5.49411e-08	2.73704e-06	-	transmembrane protein 126a
comp296893_c0	21.2053	0.981834	0.0463013	-4.4328	0.000320388	0.00333291	-	-
comp119224_c1	10.3046	0.985872	0.0956733	-3.38574	0.000423217	0.00415159	-	-
comp72226_c0	16.964	0.989849	0.0583502	-4.09912	6.27259e-06	0.000140251	-	-
comp102897_c0	65.4088	0.993888	0.015195	-6.04026	1.38639e-16	8.30128e-14	-	-
comp105316_c1	41.0881	0.994413	0.024202	-5.36873	5.75928e-11	7.87045e-09	-	svop_xenla ame: full=synaptic vesicle 2-related protein short=sv2-related protein
comp111339_c12	37.0208	1.00281	0.0270877	-5.20622	4.31519e-06	0.00010306	-	-
comp96698_c0	15.8144	1.0034	0.0634483	-3.97827	0.0020493	0.0144938	ENSONIG00000004486|ENSONIT00000005653||Uncharacterized protein [Source:UniProtKB/TrEMBL;Acc:I3J9V9]	butyrophilin subfamily 3 member a3-like isoform x2
comp53828_c0	26.781	1.00737	0.0376152	-4.73254	1.20933e-08	7.68275e-07	-	-
comp114069_c0	125.787	1.01141	0.00804064	-6.95847	3.94e-21	7.49033e-18	-	-
comp103568_c0	15.5388	1.01194	0.0651233	-3.94068	5.35481e-05	0.000792991	-	-
comp94933_c0	13.0806	1.01598	0.0776701	-3.6865	0.00314853	0.0203335	-	-
comp109810_c0	22.9008	1.02033	0.0445544	-4.48829	8.80428e-07	2.78964e-05	-	-
comp99837_c0	29.8215	1.0249	0.0343677	-4.8628	2.23242e-08	1.28705e-06	-	-
comp103793_c0	28.9066	1.02893	0.0355952	-4.81218	2.82888e-05	0.000472582	-	-
comp68314_c0	8.66474	1.03291	0.119209	-3.06844	0.00447147	0.0267908	-	-
comp113883_c2	15.8794	1.03291	0.0650471	-3.94237	2.09515e-05	0.000371643	-	-
comp112203_c1	95.6566	1.03291	0.0107981	-6.53308	3.83562e-17	2.73649e-14	-	-
comp108129_c0	20.1482	1.03344	0.0512919	-4.28513	0.000571143	0.00524985	ENSONIG00000000651|ENSONIT00000000824	-
comp119351_c0	9.01984	1.03748	0.115021	-3.12002	0.00442848	0.0265768	-	-
comp67843_c0	12.5703	1.03786	0.0825644	-3.59834	0.00286685	0.0189291	-	-
comp109654_c2	10.3628	1.04204	0.100555	-3.31394	0.00174785	0.0127642	ENSONIG00000001462|ENSONIT00000001835||Uncharacterized protein [Source:UniProtKB/TrEMBL;Acc:I3IYZ6]	-
comp105348_c1	10.6934	1.04587	0.0978057	-3.35394	0.00107163	0.00864389	-	-
comp102275_c2	9.73073	1.05044	0.10795	-3.21156	0.00154122	0.0115514	-	-
comp67258_c0	65.5734	1.05044	0.0160192	-5.96405	6.58684e-14	2.04445e-11	ENSONIG00000002410|ENSONIT00000003016|rab25a|RAB25, member RAS oncogene family a [Source:ZFIN;Acc:ZDB-GENE-041212-69]	member ras oncogene family
comp111608_c0	51.406	1.08893	0.021183	-5.56095	6.76505e-13	1.65949e-10	-	-
comp104333_c0	11.5519	1.09748	0.0950038	-3.39587	0.000134516	0.00166058	-	paired mesoderm homeobox protein 1-like isoform x1
comp111702_c1	68.017	1.09748	0.0161353	-5.95363	1.03168e-14	3.84575e-12	ENSONIG00000002753|ENSONIT00000003452||Uncharacterized protein [Source:UniProtKB/TrEMBL;Acc:I3J3L1]	flavin monooxygenase
comp118597_c6	314.608	1.09786	0.0034896	-8.16272	2.28501e-05	0.000398083	-	-
comp105791_c0	15.755	1.10204	0.0699486	-3.83756	3.78539e-06	9.24987e-05	ENSONIG00000001998|ENSONIT00000002501||Uncharacterized protein [Source:UniProtKB/TrEMBL;Acc:I3J0W0]	macrophage mannose receptor 1-like isoform x2
comp112599_c7	11.2484	1.11006	0.0986852	-3.34102	0.00171095	0.0125453	-	-
comp113124_c0	103.151	1.11538	0.0108131	-6.53108	3.99165e-05	0.000626116	-	-
comp105293_c0	52.6664	1.12398	0.0213415	-5.55019	4.48103e-06	0.000106287	-	-
comp117462_c5	8.82419	1.132	0.128283	-2.96259	0.000822276	0.00702417	-	-
comp227349_c0	10.3387	1.132	0.109491	-3.19111	0.000326267	0.0033802	-	-
comp98249_c1	8.88973	1.14054	0.128298	-2.96242	0.00180507	0.0131056	-	ebpl-prov protein
comp91783_c0	7.52618	1.14458	0.15208	-2.7171	0.00930309	0.0477326	-	-
comp111702_c3	76.7181	1.15312	0.0150306	-6.05595	1.699e-15	7.92632e-13	-	-
comp114728_c0	17.5199	1.15364	0.0658476	-3.92472	0.000744665	0.00649247	-	-
comp110711_c0	46.2171	1.16263	0.0251557	-5.31297	1.03354e-11	1.78624e-09	-	-
comp95764_c2	31.3704	1.16608	0.0371713	-4.74967	7.73341e-09	5.25071e-07	-	-
comp122124_c0	128.063	1.16646	0.00910846	-6.77858	4.12328e-19	4.89923e-16	-	-
comp102447_c2	30.3843	1.17102	0.0385404	-4.69748	1.17888e-08	7.51163e-07	-	-
comp108740_c0	41.6077	1.17102	0.0281444	-5.15101	2.01849e-11	3.15182e-09	-	-
comp97267_c0	11.5891	1.17559	0.101439	-3.30132	0.000639001	0.00574875	-	-
comp96882_c0	22.3615	1.1836	0.0529304	-4.23976	3.61862e-07	1.32614e-05	-	-
comp116568_c3	11.8272	1.18802	0.100448	-3.31548	0.00114896	0.00913736	-	comm domain-containing protein 3
comp107414_c1	20.6249	1.19252	0.0578196	-4.1123	0.0019028	0.0136583	-	-
comp55071_c0	34.1678	1.19656	0.0350202	-4.83567	1.46424e-09	1.25108e-07	-	-
comp112054_c2	39.9987	1.20458	0.0301154	-5.05335	8.21278e-10	7.59619e-08	-	selenoprotein m precursor
comp114377_c0	42.2943	1.20548	0.0285023	-5.13278	0.00152599	0.0114587	-	-
comp109805_c0	59.2907	1.20548	0.0203317	-5.62012	0.000632986	0.00570521	-	butyrophilin subfamily 3 member a2-like isoform x3
comp100347_c1	30.1577	1.20952	0.0401065	-4.64002	2.41845e-08	1.37164e-06	ENSONIG00000002141|ENSONIT00000002670|DHPS|Uncharacterized protein [Source:UniProtKB/TrEMBL;Acc:I3J1C9]	deoxyhypusine synthase
comp120163_c3	11.6079	1.21408	0.104592	-3.25716	0.000337871	0.0034758	-	-
comp95502_c0	14.6147	1.2221	0.0836214	-3.57998	3.81797e-05	0.000603103	-	-
comp127355_c0	98.1694	1.2221	0.0124489	-6.32784	2.95433e-19	3.68293e-16	-	-
comp116696_c0	8.83703	1.22263	0.138353	-2.85358	0.00511108	0.0298241	-	-
comp70512_c0	18.9215	1.22704	0.0648492	-3.94677	3.87195e-06	9.42204e-05	-	-
comp83240_c0	74.8874	1.23962	0.0165532	-5.91675	6.82679e-16	3.58025e-13	-	-
comp121277_c1	8.972	1.24419	0.138675	-2.85022	0.00247384	0.0168613	-	-
comp62487_c0	13.615	1.24817	0.0916759	-3.44731	0.000383514	0.00383887	-	-
comp101417_c0	17.7981	1.24855	0.0701504	-3.8334	0.000130124	0.00161659	-	-
comp92320_c0	211.501	1.24893	0.00590506	-7.40383	0.00301041	0.0196467	-	-
comp120473_c7	7.68373	1.25618	0.163486	-2.61276	0.00298838	0.019538	-	-
comp101591_c0	9.20673	1.2606	0.136922	-2.86858	0.00341077	0.0216393	-	-
comp115160_c0	6.81461	1.27408	0.186964	-2.41917	0.00679893	0.0372652	-	-
comp106014_c0	11.6418	1.27879	0.109845	-3.18646	0.00949928	0.0484872	-	-
comp121141_c3	13.8443	1.28307	0.0926783	-3.43163	0.00136365	0.0104829	ENSONIG00000000057|ENSONIT00000000068|si:dkey-66i24.9 (1 of 3)|si:dkey-66i24.9 [Source:ZFIN;Acc:ZDB-GENE-130531-63]	-
comp105172_c1	181.074	1.28704	0.00710783	-7.13638	1.84033e-14	6.50913e-12	-	-
comp102795_c0	26.0207	1.29565	0.0497929	-4.32791	3.15925e-07	1.18055e-05	-	-
comp118990_c1	9.94937	1.29962	0.130624	-2.93651	0.000421745	0.00413982	-	-
comp110784_c0	9.64381	1.30419	0.135236	-2.88645	0.00363988	0.0227643	ENSONIG00000000028|ENSONIT00000000034||Uncharacterized protein [Source:UniProtKB/TrEMBL;Acc:I3ITU5]	-
comp121987_c0	602.568	1.31258	0.00217832	-8.84257	1.16138e-31	4.4158e-27	-	-
comp105745_c0	18.98	1.31715	0.0693965	-3.84899	9.39393e-06	0.000193993	-	-
comp118061_c6	95.5783	1.32209	0.0138325	-6.17579	1.15209e-07	5.07727e-06	-	-
comp104673_c0	12.609	1.32569	0.105138	-3.24964	0.000191905	0.00221042	-	-
comp110067_c1	9.79938	1.33025	0.135749	-2.88099	0.00387204	0.0239037	-	-
comp108116_c0	30.5943	1.34269	0.0438869	-4.51007	1.10977e-08	7.14576e-07	ENSONIG00000003590|ENSONIT00000004518|ASIP2|Agouti signaling peptide 2; Uncharacterized protein [Source:UniProtKB/TrEMBL;Acc:I3J6M6]	agouti signaling protein 2
comp110621_c0	12.1629	1.34307	0.110423	-3.17888	0.00128609	0.00999789	-	-
comp98249_c0	22.6006	1.34763	0.0596281	-4.06786	4.23135e-07	1.5057e-05	-	ebpl-prov protein
comp70435_c1	48.1421	1.34763	0.0279928	-5.1588	9.65313e-11	1.21735e-08	-	-
comp102288_c0	28.0173	1.35617	0.0484049	-4.3687	1.08932e-07	4.83858e-06	-	-
comp101551_c0	13.3653	1.35632	0.10148	-3.30073	0.00962838	0.0490115	-	-
comp119567_c0	13.0639	1.36036	0.104131	-3.26353	0.000191147	0.0022047	-	-
comp118989_c0	10.9452	1.36477	0.124692	-3.00356	0.00209691	0.0147441	ENSONIG00000004071|ENSONIT00000005135|st14a|suppression of tumorigenicity 14 (colon carcinoma) a [Source:ZFIN;Acc:ZDB-GENE-030131-6496]	urokinase type plasminogen activator
comp109212_c0	31.887	1.36875	0.0429251	-4.54204	2.09981e-08	1.22452e-06	-	-
comp95863_c1	16.9195	1.36913	0.0809205	-3.62735	0.00375975	0.023345	-	prostaglandin-endoperoxide synthase 2
comp116294_c0	1221.45	1.37662	0.00112704	-9.79325	2.81062e-17	2.07506e-14	-	-
comp116139_c3	15.2292	1.39031	0.0912926	-3.45336	1.18892e-05	0.000235075	-	-
comp117145_c3	11.1459	1.39923	0.125538	-2.9938	0.000543622	0.00505245	-	-
comp115285_c5	24.6666	1.41638	0.0574209	-4.12228	5.13105e-07	1.76395e-05	-	-
comp110497_c1	13.9218	1.43294	0.102928	-3.2803	0.00164931	0.0121969	-	-
comp69948_c1	20.1218	1.43332	0.0712318	-3.81133	2.09442e-06	5.66185e-05	-	-
comp105875_c0	68.3041	1.44192	0.0211103	-5.56591	4.70486e-15	1.87317e-12	-	-
comp119536_c2	107.349	1.44268	0.0134391	-6.21742	1.04337e-06	3.21742e-05	-	-
comp110169_c0	15.7827	1.45031	0.0918927	-3.44391	0.000285977	0.00304962	-	-
comp103764_c0	17.2785	1.45488	0.0842014	-3.57001	2.06913e-05	0.000368472	-	-
comp114609_c2	13.3174	1.45526	0.109275	-3.19396	0.000143206	0.00174859	-	2-aminoethanethiol dioxygenase
comp100974_c0	130.776	1.45564	0.0111307	-6.48931	0.000192931	0.00221854	-	-
comp50533_c0	14.811	1.46327	0.0987962	-3.3394	8.11746e-05	0.00111102	-	-
comp93428_c0	14.0215	1.46798	0.104695	-3.25573	0.000284568	0.00303785	-	-
comp108742_c0	25.6469	1.47167	0.0573819	-4.12326	7.77034e-05	0.00107298	ENSONIG00000005274|ENSONIT00000006635||Uncharacterized protein [Source:UniProtKB/TrEMBL;Acc:I3JCP0]	-
comp93761_c0	80.9103	1.48484	0.0183516	-5.76795	4.3725e-09	3.22192e-07	ENSONIG00000006115|ENSONIT00000007710|MYL12B|Uncharacterized protein [Source:UniProtKB/TrEMBL;Acc:I3JFR4]	myosin regulatory light chain ventricular cardiac muscle isoform-like
comp116821_c0	12.3076	1.48896	0.120979	-3.04718	0.00166592	0.0122953	-	-
comp119707_c1	8.11504	1.49352	0.184044	-2.44188	0.00423043	0.0256252	-	-
comp114400_c9	50.6201	1.49376	0.0295091	-5.08269	3.29527e-11	4.80971e-09	-	-
comp102943_c0	21.5688	1.49735	0.0694223	-3.84846	2.94696e-05	0.000489619	-	-
comp104276_c1	14.8498	1.49773	0.100859	-3.30959	0.000980176	0.00804669	-	-
comp102831_c0	15.6064	1.50177	0.0962282	-3.3774	0.000192128	0.00221165	-	-
comp100774_c1	11.1905	1.5023	0.134248	-2.89703	0.0040445	0.0247215	ENSONIG00000005903|ENSONIT00000007435|CRISPLD2|Uncharacterized protein [Source:UniProtKB/TrEMBL;Acc:I3JEY8]	-
comp107592_c0	31.1628	1.50648	0.0483423	-4.37057	3.8344e-07	1.38982e-05	ENSONIG00000002707|ENSONIT00000003397|ncaldb|neurocalcin delta b [Source:ZFIN;Acc:ZDB-GENE-040808-37]	Recoverin [Danio rerio]
comp87097_c0	10.5662	1.5109	0.142994	-2.80598	0.00384942	0.0238053	-	-
comp115690_c0	14.8064	1.5109	0.102044	-3.29274	0.000258599	0.00281531	-	-
comp111702_c2	25.1858	1.52731	0.0606418	-4.04354	1.98498e-07	8.00774e-06	-	-
comp110623_c3	7.99574	1.52784	0.191081	-2.38774	0.00565542	0.0323168	ENSONIG00000000186|ENSONIT00000000240|hk1 (2 of 2)|hexokinase 1 [Source:ZFIN;Acc:ZDB-GENE-040426-2848]	hexokinase 1
comp88664_c1	13.8489	1.54138	0.1113	-3.16748	0.000107525	0.00139177	-	-
comp117851_c3	18.081	1.54992	0.085721	-3.54421	1.55566e-05	0.000291735	-	-
comp110381_c1	79.1254	1.55428	0.0196433	-5.66982	2.56037e-05	0.000435767	ENSONIG00000004825|ENSONIT00000006077|si:dkey-110c1.10|si:dkey-110c1.10 [Source:ZFIN;Acc:ZDB-GENE-050208-429]	tpa: myosin-va-like
comp104628_c0	271.345	1.5587	0.00574435	-7.44364	2.01999e-06	5.49778e-05	-	-
comp109654_c1	16.6246	1.56288	0.0940106	-3.41103	0.000100483	0.00131699	-	-
comp115807_c4	23.5021	1.56672	0.0666627	-3.90698	0.00212438	0.0148987	-	-
comp105047_c1	464.749	1.5709	0.00338011	-8.20872	7.8383e-29	1.19211e-24	-	-
comp109404_c0	16.4211	1.57546	0.0959412	-3.38171	7.58684e-05	0.00105184	-	-
comp86682_c0	51.7941	1.57982	0.0305019	-5.03496	5.18984e-05	0.000774595	-	-
comp50515_c0	18.9477	1.58693	0.0837533	-3.57771	0.00247185	0.0168544	ENSONIG00000005355|ENSONIT00000006737|MATN4|Uncharacterized protein [Source:UniProtKB/TrEMBL;Acc:I3JCZ2]	matrilin 2
comp95863_c2	23.5129	1.58842	0.0675554	-3.88779	4.50462e-06	0.000106713	-	prostaglandin-endoperoxide synthase 2
comp102334_c0	13.9895	1.59696	0.114155	-3.13094	0.00058739	0.00537127	ENSONIG00000006290|ENSONIT00000007933|s100t|S100 calcium binding protein T [Source:ZFIN;Acc:ZDB-GENE-050320-61]	s100a1 protein
comp117463_c0	18.5474	1.61449	0.0870466	-3.52207	6.66825e-05	0.000948346	-	-
comp102315_c1	13.1417	1.62288	0.123491	-3.01752	0.00118981	0.00939251	-	-
comp94748_c0	11.7722	1.62707	0.138213	-2.85503	0.00323931	0.0207874	ENSONIG00000000190|ENSONIT00000000246|HDC|Uncharacterized protein [Source:UniProtKB/TrEMBL;Acc:I3IUF7]	dopa decarboxylase
comp104226_c0	30.6025	1.63605	0.0534613	-4.22536	9.17725e-08	4.17534e-06	-	-
comp116705_c2	13.1305	1.64766	0.125484	-2.99443	0.00657355	0.0362625	-	-
comp121535_c5	15.1894	1.65261	0.1088	-3.20024	0.000198208	0.00226966	-	-
comp111244_c1	13.661	1.66048	0.121549	-3.04039	0.000296203	0.00313711	-	-
comp116705_c3	35.6968	1.66115	0.0465349	-4.42554	2.38161e-06	6.30378e-05	-	-
comp77960_c0	16.8004	1.66173	0.0989105	-3.33773	0.00407325	0.0248573	-	-
comp116877_c7	14.8401	1.66595	0.11226	-3.15509	0.000792405	0.00681802	-	-
comp108379_c0	35.4172	1.67013	0.0471558	-4.40642	2.21548e-08	1.28117e-06	ENSONIG00000004852|ENSONIT00000006109|si:dkeyp-46h3.5 (1 of 3)|si:dkeyp-46h3.5 [Source:ZFIN;Acc:ZDB-GENE-060503-937]	-
comp53849_c0	11.6053	1.67455	0.144291	-2.79295	0.00406646	0.0248257	ENSONIG00000003694|ENSONIT00000004648|cpsf3 (1 of 2)|cleavage and polyadenylation specific factor 3 [Source:ZFIN;Acc:ZDB-GENE-030131-3275]	cleavage and polyadenylation specificity factor subunit 3
comp115433_c0	11.2591	1.68654	0.149794	-2.73895	0.00420187	0.0254765	-	-
comp102285_c1	110.1	1.68692	0.0153217	-6.02828	2.46808e-17	1.84003e-14	ENSONIG00000000708|ENSONIT00000000891|TMEM200A|Uncharacterized protein [Source:UniProtKB/TrEMBL;Acc:I3IWA2]	-
comp120986_c0	17.2031	1.71305	0.0995779	-3.32803	6.74345e-05	0.00095618	-	-
comp69482_c0	705.051	1.72908	0.00245242	-8.67158	7.91892e-11	1.02413e-08	-	-
comp117435_c0	74.5195	1.73089	0.0232274	-5.42803	0.00130598	0.0101112	-	-
comp122103_c1	22.2856	1.73507	0.0778562	-3.68304	1.63896e-05	0.000305174	-	-
comp107446_c0	24.9723	1.75149	0.0701373	-3.83367	9.22229e-06	0.000191351	ENSONIG00000000355|ENSONIT00000000446|pcdh15a|protocadherin 15a [Source:ZFIN;Acc:ZDB-GENE-030616-3]	-
comp54438_c1	291.384	1.75207	0.00601293	-7.37771	1.13921e-25	7.21915e-22	-	-
comp116148_c1	10.5495	1.75514	0.166373	-2.58751	0.00748708	0.0401826	-	-
comp118092_c1	106.598	1.75567	0.0164699	-5.92402	9.46847e-16	4.70601e-13	-	-
comp111628_c0	23.717	1.76061	0.0742342	-3.75177	2.51229e-06	6.58775e-05	-	-
comp97907_c1	26.5397	1.77378	0.0668348	-3.90326	0.00322726	0.0207301	-	tyrosine aminotransferase
comp80281_c0	10.2377	1.78601	0.174454	-2.51908	0.00558512	0.0319984	-	aspartyl beta-hydroxylase-like
comp117660_c1	20.2992	1.7863	0.0879984	-3.50638	0.000177804	0.00207919	-	-
comp115006_c2	12.4483	1.80713	0.14517	-2.78418	0.00318722	0.0205328	-	Ripply2 [Danio rerio]
comp105775_c0	22.4002	1.81664	0.081099	-3.62417	2.1345e-05	0.000377566	-	-
comp107962_c3	32.5223	1.82524	0.0561227	-4.15527	8.92233e-06	0.000186296	-	hypothetical protein RCJMB04_35i9 [Gallus gallus]
comp57517_c0	171.513	1.83395	0.0106928	-6.54721	0.000310387	0.00325335	-	-
comp104481_c0	26.7224	1.84106	0.0688959	-3.85944	0.00164407	0.0121711	-	-
comp112428_c1	68.2848	1.84308	0.0269911	-5.21137	1.53459e-06	4.38543e-05	-	-
comp116316_c1	10.9143	1.85034	0.169533	-2.56036	0.00136164	0.0104717	-	-
comp58665_c0	12.1893	1.8633	0.152863	-2.70969	0.00339892	0.0215731	ENSONIG00000000428|ENSONIT00000000543||Uncharacterized protein [Source:UniProtKB/TrEMBL;Acc:I3IVA4]	scavenger receptor cysteine-rich type 1 protein m130-like isoform x2
comp96001_c3	33.1126	1.8633	0.0562715	-4.15145	2.4116e-08	1.36959e-06	-	-
comp109184_c0	120.08	1.86464	0.0155284	-6.00895	5.90239e-11	8.02936e-09	-	phenylethanolamine n-methyltransferase
comp89324_c0	26.7206	1.87702	0.070246	-3.83144	0.00617013	0.0345433	-	-
comp116687_c6	1283.24	1.87956	0.0014647	-9.41518	4.15562e-09	3.08736e-07	-	-
comp117485_c0	27.9289	1.88067	0.0673378	-3.89244	3.11132e-07	1.16665e-05	-	-
comp120757_c3	57.643	1.88524	0.0327054	-4.93433	2.94122e-11	4.34295e-09	ENSONIG00000005697|ENSONIT00000007183|cln6a|ceroid-lipofuscinosis, neuronal 6a [Source:ZFIN;Acc:ZDB-GENE-041010-57]	-
comp103490_c1	50.6781	1.8943	0.0373791	-4.74162	3.98944e-08	2.08791e-06	-	-
comp96001_c2	15.7855	1.90218	0.120501	-3.05288	9.20388e-05	0.00122806	-	-
comp87875_c1	33.6233	1.90726	0.0567245	-4.13989	1.08513e-05	0.00021784	ENSONIG00000000602|ENSONIT00000000765|SOX19|Uncharacterized protein [Source:UniProtKB/TrEMBL;Acc:I3IVX5]	sox3 protein
comp105863_c0	25.3891	1.92824	0.0759477	-3.71885	2.93964e-05	0.000488616	-	-
comp110497_c0	29.8684	1.93722	0.0648587	-3.94656	5.6986e-07	1.92426e-05	-	-
comp91091_c0	17.8847	1.94074	0.108514	-3.20405	0.00592944	0.0335224	-	fatty acid-binding protein 6
comp119778_c1	70.3234	1.95378	0.0277828	-5.16967	1.06331e-13	3.14625e-11	ENSONIG00000004379|ENSONIT00000005518|ASIC4|Uncharacterized protein [Source:UniProtKB/TrEMBL;Acc:I3J9H4]	asi4a_danre ame: full=acid-sensing ion channel 4 short=asic4 ame: full=acid-sensing ion channel ame: full=amiloride-sensitive cation channel 4-a ame: full=
comp112523_c0	304.889	1.95475	0.00641134	-7.28516	5.44007e-24	2.31187e-20	-	-
comp121669_c3	284.288	1.9591	0.00689127	-7.18101	1.05221e-05	0.000212822	ENSONIG00000000508|ENSONIT00000000647||Uncharacterized protein [Source:UniProtKB/TrEMBL;Acc:I3IVK8]	-
comp87065_c0	12.9215	1.97976	0.153215	-2.70637	0.00449703	0.0268973	ENSONIG00000004848|ENSONIT00000006105|ponzr1 (11 of 11)|plac8 onzin related protein 1 [Source:ZFIN;Acc:ZDB-GENE-070727-1]	-
comp104595_c2	15.2554	1.9847	0.130098	-2.94233	0.000921372	0.00765735	-	-
comp111314_c6	14.4356	1.98845	0.137746	-2.85991	0.000696527	0.00615678	-	-
comp109375_c1	14.063	1.99325	0.141737	-2.81871	0.000247842	0.00272118	-	tubulin polyglutamylase ttll5-like isoform x2
comp117020_c7	35.7354	1.99383	0.0557943	-4.16374	0.00176512	0.0128631	-	-
comp115493_c1	17.4893	2.00141	0.114436	-3.12739	4.10983e-05	0.000640689	ENSONIG00000002435|ENSONIT00000003048|RUNX1T1|Uncharacterized protein [Source:UniProtKB/TrEMBL;Acc:I3J2F7]	protein cbfa2t2-like isoform x3
comp114956_c0	234.866	2.01071	0.0085611	-6.86799	1.68373e-05	0.000311709	-	-
comp93040_c1	14.522	2.01878	0.139016	-2.84668	0.000545951	0.00506853	-	-
comp100294_c0	27.6259	2.02276	0.0732197	-3.77162	1.5737e-06	4.48371e-05	-	-
comp117107_c2	33.8359	2.02733	0.0599164	-4.0609	6.31801e-08	3.06995e-06	-	si:dkey- protein
comp94761_c0	24.9538	2.03136	0.0814051	-3.61874	4.28796e-06	0.000102521	-	-
comp116705_c0	22.0041	2.05325	0.0933119	-3.4218	3.00997e-05	0.000497588	-	-
comp107669_c1	45.2562	2.0569	0.0454502	-4.45957	1.41657e-09	1.21877e-07	ENSONIG00000000458|ENSONIT00000000582|GATA5|Uncharacterized protein [Source:UniProtKB/TrEMBL;Acc:I3IVE3]	erythroid transcription factor
comp106814_c0	23.5024	2.0662	0.0879147	-3.50775	0.000290064	0.00308714	-	-
comp110223_c1	32.4929	2.07878	0.0639766	-3.96631	1.07114e-07	4.77176e-06	-	-
comp105751_c0	85.3624	2.07931	0.0243586	-5.35942	1.01064e-08	6.59119e-07	-	-
comp101871_c1	18.2106	2.07937	0.114184	-3.13056	0.000165075	0.00196078	-	-
comp113041_c0	17.4834	2.08297	0.11914	-3.06927	8.55773e-05	0.00115959	-	-
comp115285_c12	30.0615	2.09189	0.0695871	-3.84504	4.15095e-07	1.48334e-05	-	-
comp109238_c0	44.3392	2.10965	0.0475797	-4.39351	0.000521789	0.00488837	ENSONIG00000005306|ENSONIT00000006680||Uncharacterized protein [Source:UniProtKB/TrEMBL;Acc:I3JCT5]	group xvi phospholipase a1 a2-like isoform 2
comp109532_c0	223.466	2.11307	0.00945589	-6.72457	1.18166e-21	2.38558e-18	-	-
comp112428_c3	24.3203	2.11743	0.0870644	-3.52177	2.57249e-06	6.71541e-05	ENSONIG00000000802|ENSONIT00000001019	-
comp109239_c1	61.5236	2.11833	0.0344313	-4.86014	0.000331971	0.00342483	-	-
comp101144_c1	11.0655	2.13443	0.19289	-2.37415	0.00397983	0.0244126	ENSONIG00000002735|ENSONIT00000003429|DHDH|Uncharacterized protein [Source:UniProtKB/TrEMBL;Acc:I3J3I8]	trans- -dihydrobenzene- -diol dehydrogenase
comp102831_c1	34.9145	2.14393	0.0614053	-4.02549	1.40412e-07	5.97509e-06	ENSONIG00000005865|ENSONIT00000007390|CPA3|Uncharacterized protein [Source:UniProtKB/TrEMBL;Acc:I3JEU4]	-
comp102978_c1	11.5841	2.15248	0.185814	-2.42807	0.00396996	0.0243638	-	-
comp116739_c2	10.5685	2.17345	0.205654	-2.28171	0.00964516	0.0490836	-	-
comp104360_c0	13.9707	2.17389	0.155604	-2.68405	0.00736061	0.0396381	-	-
comp115285_c15	25.3835	2.17854	0.0858249	-3.54246	1.22068e-05	0.000240045	-	-
comp111305_c0	14.179	2.18191	0.153883	-2.7001	0.000143818	0.00175321	-	-
comp95329_c0	63.5034	2.19937	0.0346339	-4.85167	7.57464e-12	1.3585e-09	-	-
comp108215_c1	76.8019	2.21613	0.0288552	-5.11503	1.56709e-12	3.39508e-10	ENSONIG00000003645|ENSONIT00000004588|klf6a|Kruppel-like factor 6a [Source:ZFIN;Acc:ZDB-GENE-021115-9]	klf2b protein
comp104142_c1	13.0559	2.22909	0.170735	-2.55017	0.000630382	0.00568645	-	-
comp307028_c0	10.9565	2.24662	0.20505	-2.28596	0.00972217	0.0493863	-	-
comp81955_c0	11.5652	2.25554	0.195029	-2.35824	0.00246587	0.016825	-	-
comp103112_c1	58.9667	2.25636	0.038265	-4.70783	0.00027848	0.00298182	-	-
comp108422_c0	17.0617	2.25996	0.132458	-2.9164	0.000872698	0.00734841	-	-
comp121603_c0	15.795	2.29006	0.144986	-2.78601	0.000242803	0.0026759	-	-
comp122335_c0	16.3945	2.30316	0.140484	-2.83152	0.00012623	0.00158061	-	-
comp105311_c0	24.5552	2.30624	0.0939204	-3.41242	3.94206e-06	9.55898e-05	-	-
comp118240_c6	27.61	2.31194	0.0837358	-3.57801	4.42829e-05	0.000681394	-	-
comp120176_c0	62.866	2.31592	0.036839	-4.76262	5.28007e-05	0.000785595	-	eomesodermin [Salmo salar]
comp109007_c0	73.5663	2.32025	0.0315395	-4.98669	3.71284e-05	0.000589311	-	-
comp102320_c0	140.855	2.34184	0.0166258	-5.91043	0.000309809	0.00324953	-	hypothetical protein BRAFLDRAFT_129099 [Branchiostoma floridae]
comp111057_c0	145.452	2.35904	0.0162187	-5.9462	6.46418e-18	5.52317e-15	-	-
comp113447_c1	20.978	2.38473	0.113678	-3.13698	3.87451e-05	0.000610134	ENSONIG00000005818|ENSONIT00000007333|kif5c|kinesin family member 5C [Source:ZFIN;Acc:ZDB-GENE-081105-14]	-
comp116546_c0	243.881	2.38528	0.00978051	-6.67587	0.000561611	0.00517725	-	-
comp115802_c5	29.9674	2.39327	0.0798625	-3.64634	4.14107e-06	9.9653e-05	-	-
comp119138_c4	12.7732	2.40128	0.187994	-2.41124	0.00155228	0.0116206	-	-
comp115777_c2	31.2447	2.40172	0.0768682	-3.70147	3.4603e-06	8.58795e-05	-	toll-like receptor adaptor molecule
comp121536_c2	14.56	2.40211	0.16498	-2.59963	0.00292523	0.0192311	-	-
comp110142_c0	31.9503	2.40263	0.075199	-3.73314	1.47844e-07	6.2217e-06	-	cystatin-f precursor
comp112948_c3	11.9239	2.41065	0.202169	-2.30637	0.00277422	0.0184457	-	-
comp103833_c3	19.736	2.41065	0.122144	-3.03334	9.30754e-05	0.00123811	-	-
comp112526_c2	40.7169	2.41971	0.0594277	-4.07272	7.60992e-06	0.000163656	-	-
comp113098_c0	52.7042	2.42796	0.0460677	-4.4401	2.69994e-05	0.000454335	-	-
comp121528_c2	10.3627	2.43522	0.234999	-2.08928	0.00788503	0.0418254	-	zgc:158376 protein
comp118442_c1	68.752	2.44915	0.0356229	-4.81105	1.93824e-12	4.08288e-10	-	-
comp113539_c0	54.2225	2.45365	0.0452515	-4.46589	1.94342e-08	1.14919e-06	-	-
comp124420_c0	11.8687	2.45385	0.20675	-2.27404	0.00952394	0.0485805	-	-
comp106457_c1	87.7563	2.45813	0.0280108	-5.15787	3.31845e-07	1.22825e-05	-	-
comp109050_c1	11.3008	2.46166	0.217832	-2.19871	0.00753025	0.040363	ENSONIG00000000843|ENSONIT00000001070|pld1a|phospholipase D1a [Source:ZFIN;Acc:ZDB-GENE-031002-2]	phospholipase d1-like isoform x2
comp109416_c0	46.1123	2.46204	0.0533924	-4.22722	0.000208795	0.00236754	ENSONIG00000000834|ENSONIT00000001058|gsnb|gelsolin b [Source:ZFIN;Acc:ZDB-GENE-030131-8567]	gelsolin-like isoform x2
comp114707_c3	19.5704	2.47521	0.126477	-2.98305	0.000101232	0.00132498	ENSONIG00000003438|ENSONIT00000004330|rs1|retinoschisis (X-linked, juvenile) 1 [Source:ZFIN;Acc:ZDB-GENE-040801-171]	retinoschisis (x- juvenile) 1
comp108334_c0	20.9143	2.52217	0.120595	-3.05176	0.00242074	0.0165662	-	-
comp105348_c0	24.3789	2.54726	0.104486	-3.25861	3.31595e-05	0.000538737	-	-
comp114512_c3	46.5901	2.54779	0.0546852	-4.19271	2.3074e-08	1.32333e-06	-	-
comp112168_c1	25.4888	2.55692	0.100315	-3.31739	6.14212e-05	0.000885786	ENSONIG00000001462|ENSONIT00000001835||Uncharacterized protein [Source:UniProtKB/TrEMBL;Acc:I3IYZ6]	-
comp103079_c0	28.3289	2.56037	0.09038	-3.46785	6.37852e-06	0.000142285	-	-
comp118471_c3	36.5159	2.56493	0.0702415	-3.83153	1.49473e-06	4.29251e-05	ENSONIG00000004178|ENSONIT00000005262|si:ch211-137i24.10 (1 of 3)|si:ch211-137i24.10 [Source:ZFIN;Acc:ZDB-GENE-060526-34]	transmembrane 4 l6 family member 1
comp109027_c1	21.1642	2.56988	0.121426	-3.04185	9.66289e-05	0.00127543	ENSONIG00000005839|ENSONIT00000007360||Uncharacterized protein [Source:UniProtKB/TrEMBL;Acc:I3JER4]	-
comp106346_c3	30.7732	2.57775	0.083766	-3.57749	6.97164e-07	2.28415e-05	ENSONIG00000002379|ENSONIT00000002975|NKX3-2|Uncharacterized protein [Source:UniProtKB/TrEMBL;Acc:I3J284]	nk3 homeobox 2
comp96746_c1	17.8576	2.61692	0.146544	-2.77059	0.000692786	0.00613154	ENSONIG00000004370|ENSONIT00000005507||Uncharacterized protein [Source:UniProtKB/TrEMBL;Acc:I3J9G3]	odorant receptor
comp116347_c10	159.829	2.62537	0.0164261	-5.92787	7.13231e-18	6.02632e-15	-	-
comp111443_c5	13.2438	2.66838	0.201481	-2.31128	0.00945401	0.0483023	ENSONIG00000002482|ENSONIT00000003107|HAPLN4|Uncharacterized protein [Source:UniProtKB/TrEMBL;Acc:I3J2L6]	hpln1_horse ame: full=hyaluronan and proteoglycan link protein 1 ame: full=cartilage-linking protein 1 short=cartilage-link protein ame: full=proteoglycan link protein flags: precursor
comp101606_c0	133.797	2.66876	0.0199464	-5.64773	1.14512e-12	2.63079e-10	ENSONIG00000005270|ENSONIT00000006628||Uncharacterized protein [Source:UniProtKB/TrEMBL;Acc:I3JCN3]	high-affinity choline transporter 1-like isoform x2
comp117008_c7	60.2413	2.67692	0.0444366	-4.49211	4.08163e-09	3.05195e-07	-	-
comp118989_c2	19.4581	2.67712	0.137584	-2.86161	0.000770117	0.00667447	ENSONIG00000001797|ENSONIT00000002251|HGFAC|Uncharacterized protein [Source:UniProtKB/TrEMBL;Acc:I3J060]	urokinase type plasminogen activator
comp113646_c1	41.7421	2.67736	0.0641404	-3.96262	1.18893e-07	5.19305e-06	-	-
comp111880_c1	90.1093	2.71196	0.0300964	-5.05427	3.04007e-12	6.08365e-10	-	-
comp112869_c3	17.5277	2.71945	0.155152	-2.68825	0.000218529	0.00245935	-	-
comp114318_c7	15.2962	2.72402	0.178084	-2.48937	0.0063662	0.0353676	-	-
comp54559_c0	121.314	2.72568	0.022468	-5.47598	0.001684	0.0123996	ENSONIG00000006462|ENSONIT00000008152|CYP11B2|Uncharacterized protein [Source:UniProtKB/TrEMBL;Acc:I3JH06]	-
comp99843_c1	44.4695	2.75032	0.0618472	-4.01515	1.50443e-07	6.28931e-06	-	-
comp85997_c2	15.243	2.76348	0.181296	-2.46358	0.0040296	0.0246582	ENSONIG00000003200|ENSONIT00000004015|GRTP1 (2 of 2)|growth hormone regulated TBC protein 1 [Source:HGNC Symbol;Acc:20310]	grt1a_danre ame: full=growth hormone-regulated tbc protein 1-a
comp114002_c0	14.8085	2.78446	0.188032	-2.41095	0.0030855	0.0200216	-	-
comp119006_c8	18.4582	2.78858	0.151076	-2.72665	0.000125478	0.00157431	-	-
comp111529_c0	12.4978	2.79397	0.223556	-2.16129	0.00462574	0.0275048	-	ehmt1 protein
comp118608_c13	29.9133	2.80611	0.0938079	-3.41415	3.46809e-05	0.000558272	-	-
comp119797_c5	24.4439	2.83261	0.115882	-3.10927	8.12607e-05	0.001112	-	Claudin-10 [Salmo salar]
comp114148_c7	17.9671	2.84004	0.158069	-2.66138	0.000236765	0.00262266	-	-
comp108215_c2	55.4062	2.84057	0.051268	-4.2858	4.16326e-09	3.08869e-07	-	krueppel-like factor 2
comp106155_c2	77.8984	2.84197	0.0364831	-4.77663	0.000129695	0.0016136	-	-
comp113988_c2	136.529	2.84969	0.0208724	-5.58226	1.75665e-15	8.0959e-13	ENSONIG00000006057|ENSONIT00000007634|SLC39A12|Uncharacterized protein [Source:UniProtKB/TrEMBL;Acc:I3JFI8]	zinc transporter zip12-like isoform x2
comp103422_c0	27.4639	2.85815	0.104069	-3.26438	2.66912e-05	0.000450315	-	-
comp114893_c0	15.1256	2.87105	0.189814	-2.39734	0.00248174	0.0169048	-	-
comp106691_c1	14.9774	2.88843	0.192853	-2.37443	0.00391332	0.0240939	-	-
comp121210_c0	24.1136	2.90519	0.120479	-3.05314	9.7905e-05	0.00128942	-	-
comp103702_c2	15.7632	2.90586	0.184344	-2.43953	0.00491458	0.0288702	-	-
comp91648_c0	695.067	2.92417	0.00420704	-7.89298	0.00109429	0.00878248	-	-
comp108637_c3	32.2371	2.96136	0.0918617	-3.44439	4.13074e-06	9.94674e-05	-	-
comp103021_c0	30.055	2.96572	0.0986763	-3.34115	4.18994e-06	0.000100606	ENSONIG00000001426|ENSONIT00000001794|kcnk10b|potassium channel, subfamily K, member 10b [Source:ZFIN;Acc:ZDB-GENE-050420-31]	tandem-pore-domain potassium channel trek-1 splice variant c
comp93506_c0	91.0294	2.97216	0.0326505	-4.93675	1.75688e-05	0.000322784	-	-
comp111637_c1	69.6271	2.99471	0.0430107	-4.53916	1.34892e-09	1.17231e-07	ENSONIG00000003069|ENSONIT00000003842|SLAIN2|Uncharacterized protein [Source:UniProtKB/TrEMBL;Acc:I3J4Q1]	-
comp117077_c0	128.96	3.00062	0.0232679	-5.42552	3.01968e-14	9.94065e-12	ENSONIG00000000155|ENSONIT00000000198|cyp19a1a|cytochrome P450, family 19, subfamily A, polypeptide 1a [Source:ZFIN;Acc:ZDB-GENE-990415-43]	aromatase [Dicentrarchus labrax]
comp88902_c1	13.5375	3.00369	0.22188	-2.17215	0.00460684	0.0274219	ENSONIG00000001972|ENSONIT00000002470|msi2a (1 of 2)|musashi homolog 2a (Drosophila) [Source:ZFIN;Acc:ZDB-GENE-030826-25]	rna-binding protein musashi homolog 1-like isoform x2
comp99223_c1	130.944	3.06504	0.0234073	-5.4169	7.76437e-12	1.38275e-09	-	-
comp113080_c4	15.3469	3.06892	0.19997	-2.32214	0.00867179	0.0451855	-	-
comp118024_c0	32.4532	3.07589	0.0947792	-3.39929	7.1672e-05	0.00100447	ENSONIG00000005698|ENSONIT00000007184|chrna7|cholinergic receptor, nicotinic, alpha polypeptide 7 [Source:ZFIN;Acc:ZDB-GENE-040108-3]	nicotinic acetylcholine receptor alpha 7 subunit
comp104909_c0	16.7537	3.08584	0.184188	-2.44075	0.00107958	0.00869656	ENSONIG00000006054|ENSONIT00000007629|zgc:153215|zgc:153215 [Source:ZFIN;Acc:ZDB-GENE-061103-58]	-
comp117013_c0	68.9942	3.08616	0.0447306	-4.48259	1.1064e-11	1.89921e-09	-	-
comp116874_c1	68.4936	3.08651	0.0450627	-4.47192	6.39216e-11	8.66463e-09	-	-
comp121777_c0	25.8086	3.08712	0.119616	-3.06351	0.000251025	0.00274775	-	sco cytochrome oxidase deficient homolog 1
comp115006_c9	16.1604	3.09836	0.191726	-2.38289	0.00504173	0.0294941	ENSONIG00000003140|ENSONIT00000003937|NETO2 (1 of 2)|neuropilin (NRP) and tolloid (TLL)-like 2 [Source:HGNC Symbol;Acc:14644]	neuropilin and tolloid-like protein 1-like isoform x3
comp109180_c0	74.585	3.10793	0.0416696	-4.58486	3.5714e-07	1.31073e-05	-	-
comp116509_c2	37.6399	3.10801	0.0825722	-3.5982	4.27321e-06	0.00010225	-	-
comp98239_c0	18.5445	3.13776	0.169201	-2.56319	0.0018802	0.013528	-	-
comp103176_c0	14.9087	3.1382	0.210495	-2.24814	0.00611905	0.0343433	-	-
comp102442_c3	32.4923	3.14194	0.0966981	-3.37037	1.70033e-05	0.000314139	-	-
comp110976_c1	273.653	3.14616	0.0114969	-6.44261	3.01546e-11	4.44395e-09	ENSONIG00000003120|ENSONIT00000003911|SERINC3|Uncharacterized protein [Source:UniProtKB/TrEMBL;Acc:I3J4X0]	-
comp88316_c0	24.5394	3.14929	0.128336	-2.962	6.23749e-05	0.00089715	-	-
comp117309_c0	213.002	3.15593	0.0148165	-6.07665	3.76384e-06	9.20904e-05	ENSONIG00000005508|ENSONIT00000006924|caln2|calneuron 2 [Source:ZFIN;Acc:ZDB-GENE-091204-251]	calcium-binding protein 8-like
comp113867_c0	27.2081	3.16824	0.116445	-3.10228	0.00013109	0.0016262	ENSONIG00000004421|ENSONIT00000005571|AHCY|Adenosylhomocysteinase [Source:UniProtKB/TrEMBL;Acc:I3J9M7]	adenosylhomocysteinase 3 isoform 4
comp112724_c0	31.8774	3.18898	0.100039	-3.32137	2.0291e-06	5.51408e-05	-	mgc53832 protein
comp103700_c2	17.4973	3.19423	0.182555	-2.4536	0.00142538	0.0108642	-	-
comp111637_c2	63.2986	3.19648	0.0504983	-4.30762	1.54948e-08	9.47178e-07	-	-
comp107866_c0	26.7579	3.19797	0.119515	-3.06474	0.000104815	0.00136318	-	-
comp104276_c4	33.9629	3.19925	0.0941984	-3.40815	0.000553724	0.00512567	ENSONIG00000005799|ENSONIT00000007307|hhatlb|hedgehog acyltransferase-like, b [Source:ZFIN;Acc:ZDB-GENE-050506-130]	hedgehog acyltransferase- a
comp88664_c0	38.5573	3.21631	0.0834165	-3.58352	7.63944e-05	0.00105759	-	-
comp115556_c4	16.0959	3.21947	0.200018	-2.3218	0.0013875	0.0106319	-	-
comp106475_c3	16.3556	3.21953	0.196845	-2.34487	0.00409871	0.0249866	-	-
comp121778_c1	15.5825	3.24059	0.207964	-2.2656	0.00865515	0.0451267	ENSONIG00000003176|ENSONIT00000003980|smcr8b|Smith-Magenis syndrome chromosome region, candidate 8b [Source:ZFIN;Acc:ZDB-GENE-061122-1]	-
comp114415_c3	14.8643	3.24463	0.218284	-2.19572	0.00458475	0.0273317	ENSONIG00000001824|ENSONIT00000002281|TNK1|Uncharacterized protein [Source:UniProtKB/TrEMBL;Acc:I3J091]	Zgc:154019 [Danio rerio]
comp118716_c0	107.779	3.2453	0.0301108	-5.05358	2.11498e-14	7.28595e-12	-	-
comp121949_c3	21.7497	3.24852	0.149359	-2.74314	0.000138317	0.00169922	-	-
comp105129_c1	23.9071	3.24943	0.135919	-2.87918	0.000164528	0.00195551	-	stimulated by retinoic acid gene 6 protein homolog isoform x2
comp116553_c1	21.5508	3.2659	0.151544	-2.72219	0.000221739	0.00248701	ENSONIG00000004710|ENSONIT00000005936|rab38b|RAB38b, member of RAS oncogene family [Source:ZFIN;Acc:ZDB-GENE-091204-345]	zgc:162171 protein
comp112428_c0	44.8048	3.27145	0.0730157	-3.77565	5.2731e-07	1.80707e-05	ENSONIG00000000802|ENSONIT00000001019	-
comp96897_c0	14.0335	3.27953	0.233692	-2.09732	0.00871661	0.0453755	-	-
comp93530_c0	757.073	3.28008	0.00433258	-7.85056	2.78037e-07	1.063e-05	ENSONIG00000004322|ENSONIT00000005452|STX19|Uncharacterized protein [Source:UniProtKB/TrEMBL;Acc:I3J9A8]	syntaxin-11-like isoform x2
comp118116_c2	41.8222	3.28395	0.0785217	-3.67077	2.90945e-07	1.10623e-05	ENSONIG00000002760|ENSONIT00000003461|DPEP2|Uncharacterized protein [Source:UniProtKB/TrEMBL;Acc:I3J3M0]	-
comp120001_c4	72.3308	3.3027	0.045661	-4.45289	0.00092799	0.00770225	ENSONIG00000004322|ENSONIT00000005452|STX19|Uncharacterized protein [Source:UniProtKB/TrEMBL;Acc:I3J9A8]	-
comp120374_c1	20.336	3.31308	0.162917	-2.61779	0.000580849	0.00531977	-	-
comp104448_c2	29.8052	3.3268	0.111618	-3.16335	1.77625e-05	0.000325792	-	c-myc-responsive protein rcl
comp113236_c0	54.9759	3.35337	0.060997	-4.03512	1.50602e-07	6.29253e-06	ENSONIG00000001022|ENSONIT00000001293|si:ch211-223f7.1|si:ch211-223f7.1 [Source:ZFIN;Acc:ZDB-GENE-070705-120]	opsin-5-like isoform x2
comp104378_c1	50.2948	3.36583	0.0669221	-3.90137	7.31605e-08	3.45125e-06	-	-
comp107283_c1	619.189	3.3918	0.00547782	-7.51218	3.24601e-11	4.74691e-09	ENSONIG00000003601|ENSONIT00000004531|faimb|Fas apoptotic inhibitory molecule b [Source:ZFIN;Acc:ZDB-GENE-040718-91]	mgc115509 protein
comp105518_c1	18.7008	3.39195	0.18138	-2.46291	0.000749802	0.00652828	-	-
comp115686_c3	28.2673	3.3957	0.120128	-3.05735	2.84643e-05	0.000475096	-	-
comp106214_c0	21.3169	3.40146	0.159567	-2.64777	0.000867973	0.00731997	ENSONIG00000002045|ENSONIT00000002556|FPGT-TNNI3K|Uncharacterized protein [Source:UniProtKB/TrEMBL;Acc:I3J115]	-
comp119815_c3	147.949	3.40178	0.0229929	-5.44267	6.39098e-06	0.000142521	ENSONIG00000001013|ENSONIT00000001282|MFSD2B|Uncharacterized protein [Source:UniProtKB/TrEMBL;Acc:I3IXE2]	major facilitator superfamily domain-containing protein 2
comp115433_c1	32.8447	3.4858	0.10613	-3.2361	1.64536e-05	0.000305917	-	-
comp88095_c0	24.2808	3.4906	0.14376	-2.79827	0.000618703	0.00560704	-	zgc:162946 protein
comp118806_c2	53.8104	3.49771	0.0650006	-3.9434	5.08831e-08	2.56419e-06	-	af230807_1 pitp-less -like protein
comp106155_c1	72.2638	3.49958	0.0484279	-4.36802	4.55458e-10	4.62414e-08	-	-
comp96460_c1	33.6878	3.50827	0.104141	-3.2634	3.53782e-06	8.75178e-05	ENSONIG00000005179|ENSONIT00000006513|FAM195A (1 of 2)|family with sequence similarity 195, member A [Source:HGNC Symbol;Acc:14142]	c16orf14 homolog
comp101460_c0	24.5077	3.5171	0.14351	-2.80077	0.000485346	0.0046256	-	-
comp113997_c0	35.6096	3.52761	0.0990634	-3.3355	9.1019e-05	0.00121792	-	tryptophanyl trna synthetase mitochondrial
comp120473_c1	14.3167	3.5422	0.247417	-2.01498	0.00647489	0.0358249	-	1700012g19-like protein
comp113935_c3	345.649	3.54808	0.010265	-6.60613	0.000523316	0.00489785	-	-
comp121536_c3	21.5482	3.55028	0.16476	-2.60156	0.000641811	0.0057697	ENSONIG00000004174|ENSONIT00000005258|im:7160159|im:7160159 [Source:ZFIN;Acc:ZDB-GENE-050809-90]	protein fam3c-like isoform x2
comp119501_c3	16.8313	3.56332	0.211709	-2.23985	0.00469727	0.0278306	ENSONIG00000006382|ENSONIT00000008049||Uncharacterized protein [Source:UniProtKB/TrEMBL;Acc:I3JGQ3]	phar1_xenla ame: full=phosphatase and actin regulator 1
comp118870_c1	22.849	3.56798	0.156155	-2.67895	0.000595553	0.00542616	ENSONIG00000005382|ENSONIT00000006772||Uncharacterized protein [Source:UniProtKB/TrEMBL;Acc:I3JD27]	-
comp107596_c0	1125.27	3.57286	0.00317511	-8.29898	2.95416e-07	1.11987e-05	-	-
comp114120_c0	83.2388	3.59843	0.0432302	-4.53182	6.09939e-12	1.12066e-09	-	-
comp118061_c2	83.1607	3.60376	0.0433348	-4.52833	1.82024e-11	2.89577e-09	ENSONIG00000005690|ENSONIT00000007174|fmn1|formin 1 [Source:ZFIN;Acc:ZDB-GENE-041001-198]	-
comp105844_c4	15.974	3.61133	0.226075	-2.14513	0.00246996	0.0168475	ENSONIG00000003595|ENSONIT00000004524|TONSL|Uncharacterized protein [Source:UniProtKB/TrEMBL;Acc:I3J6N2]	tonsl_danre ame: full=tonsoku-like protein ame: full=nf-kappa-b inhibitor-like protein 2 ame: full=nuclear factor of kappa light polypeptide gene enhancer in b-cells inhibitor-like 2
comp111264_c3	15.0256	3.62376	0.241173	-2.05186	0.00546282	0.0314271	ENSONIG00000000663|ENSONIT00000000838|fam46a|family with sequence similarity 46, member A [Source:ZFIN;Acc:ZDB-GENE-071004-35]	protein fam46a-like
comp107453_c0	15.8104	3.62467	0.229258	-2.12495	0.00548514	0.0315373	-	-
comp106781_c0	111.596	3.62511	0.0324842	-4.94412	2.94026e-12	5.91506e-10	ENSONIG00000003464|ENSONIT00000004364|cabp2a|calcium binding protein 2a [Source:ZFIN;Acc:ZDB-GENE-050913-25]	-
comp106346_c1	15.9292	3.63178	0.227995	-2.13292	0.00378208	0.0234626	-	-
comp111449_c0	194.41	3.63327	0.0186888	-5.74169	7.06331e-17	4.59079e-14	-	-
comp115664_c5	16.6383	3.65881	0.219903	-2.18506	0.003918	0.0241082	ENSONIG00000006397|ENSONIT00000008071|abi1a|abl-interactor 1a [Source:ZFIN;Acc:ZDB-GENE-040426-1701]	-
comp118642_c3	13.0265	3.66735	0.281529	-1.82864	0.00801126	0.0423827	-	-
comp98985_c0	28.3045	3.67605	0.129875	-2.94481	0.000887113	0.00743439	-	hemolytic toxin avt-1-like isoform 2
comp116689_c1	38.7452	3.69237	0.0952987	-3.3914	7.13278e-06	0.000155328	ENSONIG00000005475|ENSONIT00000006885||Uncharacterized protein [Source:UniProtKB/TrEMBL;Acc:I3JDE0]	-
comp113093_c3	25.2917	3.69634	0.146148	-2.77449	8.47535e-05	0.00115254	-	-
comp59469_c0	20.3196	3.70091	0.182135	-2.45692	0.000293553	0.00311469	-	-
comp109256_c0	148.565	3.70591	0.0249447	-5.32512	3.39734e-15	1.41173e-12	ENSONIG00000002275|ENSONIT00000002840|gna11a|guanine nucleotide binding protein (G protein), alpha 11a (Gq class) [Source:ZFIN;Acc:ZDB-GENE-050208-597]	guanine nucleotide binding protein (g protein) alpha 14
comp106475_c0	23.3953	3.7134	0.158724	-2.65541	0.000709756	0.00624828	-	-
comp121211_c0	35.4475	3.71445	0.104788	-3.25446	1.54986e-06	4.42242e-05	-	rna binding motif protein 41
comp95724_c2	256.992	3.71515	0.0144563	-6.11216	2.87305e-09	2.26016e-07	ENSONIG00000004990|ENSONIT00000006282|slc22a6l|solute carrier family 22 (organic anion transporter), member 6, like [Source:ZFIN;Acc:ZDB-GENE-040426-2249]	-
comp102447_c0	125.008	3.7356	0.029883	-5.06453	7.19917e-08	3.40456e-06	-	-
comp104792_c0	276.624	3.73692	0.013509	-6.20993	4.48601e-21	8.12225e-18	-	-
comp110913_c0	77.7148	3.74947	0.0482465	-4.37343	0.00210349	0.0147781	-	-
comp113824_c0	40.5484	3.75319	0.0925608	-3.43346	8.10293e-08	3.76178e-06	-	-
comp111190_c0	17.7926	3.75371	0.21097	-2.24489	0.00577517	0.0328447	ENSONIG00000005395|ENSONIT00000006786	isoform cra_a
comp112781_c3	64.643	3.77521	0.058401	-4.09786	1.79331e-10	2.08517e-08	-	-
comp54267_c0	250.678	3.78811	0.0151115	-6.04821	2.46684e-06	6.49546e-05	-	dvr1 protein
comp110223_c2	39.5217	3.80104	0.0961761	-3.37818	3.88894e-07	1.40623e-05	-	-
comp104333_c1	33.6877	3.80435	0.11293	-3.1465	4.44369e-06	0.000105665	ENSONIG00000001369|ENSONIT00000001726|PHOX2B|Uncharacterized protein [Source:UniProtKB/TrEMBL;Acc:I3IYN7]	paired mesoderm homeobox protein 1-like isoform x1
comp118207_c3	512.617	3.81784	0.00744774	-7.06898	7.45044e-16	3.85416e-13	-	tpa_exp: transposase
comp111003_c2	18.8523	3.81848	0.202547	-2.30367	0.00359396	0.0225513	-	-
comp100661_c0	19.8051	3.82246	0.193004	-2.3733	0.00452305	0.0270232	-	-
comp100696_c0	31.3186	3.8396	0.122598	-3.02799	0.000122143	0.00153983	ENSONIG00000005005|ENSONIT00000006299|TRAPPC6A|Uncharacterized protein [Source:UniProtKB/TrEMBL;Acc:I3JBQ5]	trafficking protein particle complex subunit 6b
comp111222_c3	20.0632	3.84396	0.191593	-2.38388	0.00204435	0.0144668	ENSONIG00000000715|ENSONIT00000000901|ACTN2|Uncharacterized protein [Source:UniProtKB/TrEMBL;Acc:I3IWB2]	alpha 2
comp120567_c0	14.9436	3.84756	0.257473	-1.95751	0.00603198	0.033975	-	-
comp120176_c3	218.346	3.85762	0.0176675	-5.82276	0.000124078	0.00156086	-	eomesodermin [Salmo salar]
comp116553_c3	27.0277	3.865	0.143001	-2.8059	6.18387e-05	0.000890617	ENSONIG00000005122|ENSONIT00000006442|rab38a|RAB38a, member RAS oncogene family [Source:ZFIN;Acc:ZDB-GENE-090821-8]	ras-related protein rab-32-like isoform x2
comp105326_c1	18.5109	3.88284	0.209759	-2.25319	0.00795061	0.0421233	ENSONIG00000000891|ENSONIT00000001126|RTKN2|Uncharacterized protein [Source:UniProtKB/TrEMBL;Acc:I3IWY7]	rhotekin-like isoform x6
comp112381_c0	41.1316	3.88758	0.0945156	-3.4033	0.0070539	0.0383285	-	dmrt2a protein
comp111583_c2	110.163	3.89633	0.0353688	-4.82138	9.32277e-08	4.21989e-06	-	-
comp116897_c1	15.3025	3.91256	0.255682	-1.96758	0.00402094	0.0246111	ENSONIG00000002943|ENSONIT00000003685|clock|clock [Source:ZFIN;Acc:ZDB-GENE-990630-14]	-
comp117973_c2	45.7781	3.9178	0.0855825	-3.54654	0.00197653	0.0140924	-	-
comp106014_c1	23.783	3.92581	0.165068	-2.59887	0.000551507	0.0051095	ENSONIG00000001762|ENSONIT00000002208|si:dkey-175m17.7|si:dkey-175m17.7 [Source:ZFIN;Acc:ZDB-GENE-091204-18]	dual specificity protein phosphatase 14-like isoform x2
comp110620_c2	16.5482	3.92874	0.237412	-2.07454	0.00454481	0.0271324	ENSONIG00000002577|ENSONIT00000003230|IDH2 (1 of 2)|isocitrate dehydrogenase 2 (NADP+), mitochondrial [Source:HGNC Symbol;Acc:5383]	mitochondrial isocitrate dehydrogenase 2-like
comp111107_c2	23.5936	3.92956	0.166552	-2.58595	0.000635414	0.00572573	ENSONIG00000000268|ENSONIT00000000341|GOT1 (1 of 2)|glutamic-oxaloacetic transaminase 1, soluble [Source:HGNC Symbol;Acc:4432]	glutamic-oxaloacetic transaminase soluble
comp68998_c0	23.5242	3.95922	0.168304	-2.57086	0.000307096	0.00322909	-	-
comp116517_c0	36.2488	4.00521	0.110492	-3.17798	0.000103899	0.00135405	-	-
comp100009_c0	485.588	4.0337	0.00830684	-6.91148	1.3327e-06	3.90234e-05	-	gamma-glutamyl transferase-like 3a
comp100665_c1	25.3345	4.0524	0.159956	-2.64425	0.00865945	0.0451398	ENSONIG00000002436|ENSONIT00000003049|ABCC5|Uncharacterized protein [Source:UniProtKB/TrEMBL;Acc:I3J2F8]	multidrug resistance protein 1
comp116095_c5	314.762	4.08628	0.0129821	-6.26733	1.64758e-06	4.64205e-05	-	-
comp110230_c3	47.9507	4.09748	0.0854519	-3.54874	5.08975e-07	1.75371e-05	-	-
comp108427_c1	18.6267	4.11021	0.220662	-2.18009	0.00359002	0.0225336	-	zgc:174895 protein
comp107351_c8	34.5015	4.11898	0.119386	-3.0663	4.45784e-06	0.000105888	-	rims-binding protein 2-like isoform x2
comp88376_c1	25.3921	4.12392	0.16241	-2.62229	0.000891221	0.00746141	ENSONIG00000000352|ENSONIT00000000442|BFSP1|Uncharacterized protein [Source:UniProtKB/TrEMBL;Acc:I3IV03]	-
comp109768_c0	45.3727	4.13569	0.0911492	-3.45563	1.68959e-06	4.74128e-05	-	-
comp110100_c6	15.8626	4.18363	0.263742	-1.9228	0.00716607	0.0388021	ENSONIG00000002057|ENSONIT00000002569|ALKBH7|Uncharacterized protein [Source:UniProtKB/TrEMBL;Acc:I3J128]	alkylated dna repair protein alkb homolog 7 precursor
comp120082_c5	22.9851	4.18685	0.182155	-2.45676	0.00188352	0.0135455	ENSONIG00000000552|ENSONIT00000000700|ASAP1|Uncharacterized protein [Source:UniProtKB/TrEMBL;Acc:I3IVR1]	si:ch211- protein
comp105129_c2	33.5326	4.20116	0.125286	-2.9967	3.09641e-05	0.000509493	-	stimulated by retinoic acid gene 6 protein homolog isoform x2
comp110709_c0	26.8334	4.21005	0.156896	-2.67212	0.00111642	0.00892525	ENSONIG00000005950|ENSONIT00000007497|PKDREJ|Uncharacterized protein [Source:UniProtKB/TrEMBL;Acc:I3JF51]	-
comp113627_c7	303.838	4.22684	0.0139115	-6.16758	1.79004e-20	2.89621e-17	-	-
comp93706_c1	30.7228	4.23538	0.137858	-2.85874	0.000270802	0.00291725	-	-
comp105311_c1	31.4249	4.23875	0.134885	-2.8902	6.04485e-05	0.000874737	-	-
comp109677_c3	24.0475	4.23966	0.176304	-2.50387	0.00047944	0.00458194	ENSONIG00000001993|ENSONIT00000002496|SLC4A7 (1 of 2)|solute carrier family 4, sodium bicarbonate cotransporter, member 7 [Source:HGNC Symbol;Acc:11033]	af434166_1 sodium bicarbonate cotransporter
comp110106_c9	1508.66	4.24843	0.00281603	-8.47212	9.0414e-13	2.10258e-10	-	-
comp122145_c3	29.1777	4.25355	0.145781	-2.77812	5.25145e-05	0.000782715	-	-
comp106946_c1	17.9701	4.26578	0.237382	-2.07472	0.0069091	0.0377277	-	-
comp89392_c0	349.041	4.27046	0.0122348	-6.35286	3.55204e-06	8.77839e-05	ENSONIG00000003411|ENSONIT00000004296|lmnl3|lamin L3 [Source:ZFIN;Acc:ZDB-GENE-020424-4]	lamin l3
comp114243_c0	592.108	4.27283	0.0072163	-7.11453	2.62308e-26	1.81336e-22	ENSONIG00000000861|ENSONIT00000001092|cacna1f|calcium channel, voltage-dependent, alpha 1F subunit [Source:ZFIN;Acc:ZDB-GENE-031104-1]	-
comp102386_c0	24.0131	4.28369	0.17839	-2.48689	0.000570955	0.00524939	ENSONIG00000003133|ENSONIT00000003927|zgc:92518|zgc:92518 [Source:ZFIN;Acc:ZDB-GENE-040718-53]	mt21a_danre ame: full=protein-lysine methyltransferase mettl21a ame: full=methyltransferase-like protein 21a
comp117982_c0	23.8338	4.3039	0.180579	-2.46929	0.00208092	0.0146665	-	hypothetical protein BRAFLDRAFT_117813 [Branchiostoma floridae]
comp105246_c5	93.2081	4.3089	0.0462288	-4.43506	3.09858e-06	7.85046e-05	ENSONIG00000003174|ENSONIT00000003978|grk1a (2 of 2)|G protein-coupled receptor kinase 1 a [Source:ZFIN;Acc:ZDB-GENE-050823-1]	g protein-coupled receptor kinase 1 a
comp113390_c2	21.9035	4.31206	0.196867	-2.34471	0.000881721	0.00740225	-	ensconsin-like isoform x2
comp110083_c1	59.6891	4.32128	0.0723965	-3.78794	6.56775e-08	3.161e-06	ENSONIG00000001725|ENSONIT00000002159|STIP1|Uncharacterized protein [Source:UniProtKB/TrEMBL;Acc:I3IZW9]	protein unc-45 homolog b-like isoform x2
comp109240_c2	21.0359	4.3292	0.205801	-2.28068	0.00675665	0.0370708	-	-
comp121462_c2	43.0586	4.33906	0.100771	-3.31085	0.00632973	0.0352343	-	f-box and leucine-rich repeat protein 22
comp110623_c2	18.6251	4.34839	0.23347	-2.09869	0.00316658	0.020424	ENSONIG00000000186|ENSONIT00000000240|hk1 (2 of 2)|hexokinase 1 [Source:ZFIN;Acc:ZDB-GENE-040426-2848]	hexokinase 1
comp115433_c3	31.995	4.35954	0.136257	-2.8756	0.000213535	0.00241171	-	-
comp112781_c2	49.9544	4.36808	0.0874414	-3.51554	3.00456e-08	1.6461e-06	-	-
comp106667_c0	30.7256	4.37551	0.142406	-2.81192	0.000301105	0.00317664	-	-
comp118597_c4	47.8656	4.37694	0.0914424	-3.45099	0.000105878	0.00137419	ENSONIG00000000197|ENSONIT00000000254|RHOU (2 of 2)|ras homolog family member U [Source:HGNC Symbol;Acc:17794]	-
comp121469_c2	46.1289	4.37768	0.0949009	-3.39743	4.23893e-07	1.50699e-05	-	-
comp89751_c1	24.2266	4.38637	0.181056	-2.46549	0.000407773	0.00403076	ENSONIG00000004192|ENSONIT00000005279|tuba8l2|tubulin, alpha 8 like 2 [Source:ZFIN;Acc:ZDB-GENE-040426-1646]	alpha 8 like 2
comp105046_c2	26.965	4.39362	0.162938	-2.6176	9.6891e-05	0.00127783	-	-
comp104053_c1	35.1099	4.41685	0.125801	-2.99079	5.73204e-05	0.000836796	-	-
comp109941_c0	76.7678	4.42823	0.0576834	-4.1157	3.14856e-10	3.38655e-08	ENSONIG00000004771|ENSONIT00000006007|ell|elongation factor RNA polymerase II [Source:ZFIN;Acc:ZDB-GENE-030131-3946]	marvel domain-containing protein 2
comp107125_c1	25.8661	4.43797	0.171575	-2.54309	0.000188488	0.002178	-	u8 snorna-decapping enzyme-like isoform x2
comp115603_c7	27.7391	4.44134	0.160111	-2.64285	0.000625019	0.00564745	ENSONIG00000003113|ENSONIT00000003902|GPC5|Uncharacterized protein [Source:UniProtKB/TrEMBL;Acc:I3J4W1]	-
comp99699_c0	42.0627	4.4641	0.10613	-3.2361	8.85511e-06	0.000185146	-	-
comp119802_c7	16.2017	4.4794	0.276476	-1.85477	0.00612707	0.0343756	ENSONIG00000004039|ENSONIT00000005095|DUSP4|Dual specificity protein phosphatase [Source:UniProtKB/TrEMBL;Acc:I3J8A1]	dual specificity protein phosphatase 4
comp117544_c0	53.2403	4.48118	0.0841689	-3.57057	7.70088e-08	3.60595e-06	ENSONIG00000006424|ENSONIT00000008104|B4GALNT2 (2 of 5)|beta-1,4-N-acetyl-galactosaminyl transferase 2 [Source:HGNC Symbol;Acc:24136]	beta- n-acetylgalactosaminyltransferase 1
comp104418_c2	254.222	4.49034	0.0176631	-5.82312	1.54764e-14	5.60422e-12	ENSONIG00000005556|ENSONIT00000006988|WDR49|Uncharacterized protein [Source:UniProtKB/TrEMBL;Acc:I3JDP3]	wdr49 protein
comp103927_c0	64.0166	4.51514	0.0705308	-3.8256	0.00149164	0.0112609	ENSONIG00000000205|ENSONIT00000000263|PAX8|Uncharacterized protein [Source:UniProtKB/TrEMBL;Acc:I3IUH4]	Pax-5 [Oncorhynchus mykiss]
comp119169_c1	27.7976	4.53159	0.163021	-2.61687	0.000608338	0.00552627	-	-
comp97907_c0	32.5484	4.54469	0.139629	-2.84033	0.000114585	0.00146151	-	-
comp118240_c1	69.8223	4.585	0.0656668	-3.92869	1.17166e-08	7.4809e-07	ENSONIG00000000549|ENSONIT00000000696|TRIM9|Uncharacterized protein [Source:UniProtKB/TrEMBL;Acc:I3IVQ7]	-
comp113883_c3	85.3245	4.60186	0.0539336	-4.21267	3.80311e-09	2.87193e-07	-	-
comp103171_c1	19.125	4.60449	0.240757	-2.05435	0.0031154	0.0201709	-	-
comp104551_c0	77.9888	4.66101	0.0597651	-4.06455	2.99401e-10	3.24325e-08	ENSONIG00000001461|ENSONIT00000001834||Uncharacterized protein [Source:UniProtKB/TrEMBL;Acc:I3IYZ5]	tripartite motif-containing protein 16- partial
comp111152_c7	44.4595	4.66183	0.104856	-3.25352	1.27721e-06	3.77181e-05	ENSONIG00000006151|ENSONIT00000007752||Uncharacterized protein [Source:UniProtKB/TrEMBL;Acc:I3JFV6]	-
comp86640_c1	27.1059	4.67028	0.172298	-2.53703	0.00276665	0.0184034	-	-
comp70122_c1	47.6537	4.68228	0.0982564	-3.3473	1.05076e-06	3.23237e-05	-	zgc:152651 protein
comp113795_c4	17.7896	4.69599	0.263974	-1.92153	0.00976716	0.0495585	-	-
comp108980_c0	34.7328	4.71712	0.135812	-2.88032	3.28245e-05	0.000534613	-	-
comp115096_c4	983.724	4.73891	0.00481732	-7.69755	6.45307e-29	1.19211e-24	ENSONIG00000000339|ENSONIT00000000425||Uncharacterized protein [Source:UniProtKB/TrEMBL;Acc:I3IUY6]	-
comp102786_c0	62.1168	4.74877	0.0764491	-3.70936	0.0015151	0.0113995	-	-
comp105686_c0	33.2915	4.76003	0.14298	-2.80611	5.76015e-05	0.000840094	-	-
comp73761_c0	101.352	4.76709	0.0470352	-4.41012	5.02967e-08	2.53968e-06	ENSONIG00000004803|ENSONIT00000006050|HEPHL1|Uncharacterized protein [Source:UniProtKB/TrEMBL;Acc:I3JB06]	Ceruloplasmin [Danio rerio]
comp120580_c0	42.1011	4.76796	0.11325	-3.14241	3.42552e-06	8.52111e-05	-	-
comp121469_c0	49.3665	4.76925	0.096609	-3.3717	1.75289e-07	7.20914e-06	-	-
comp115306_c4	118.874	4.77472	0.0401663	-4.63787	4.02326e-07	1.44791e-05	-	-
comp105246_c3	60.9663	4.7935	0.0786254	-3.66886	2.73357e-08	1.51842e-06	-	-
comp122103_c2	31.018	4.79531	0.154598	-2.69341	0.000126352	0.00158135	ENSONIG00000001335|ENSONIT00000001685|FYN|Uncharacterized protein [Source:UniProtKB/TrEMBL;Acc:I3IYJ6]	zgc:153964 protein
comp115807_c1	83.4356	4.8136	0.0576924	-4.11548	1.88977e-05	0.000341586	ENSONIG00000003451|ENSONIT00000004346|HAO1|Uncharacterized protein [Source:UniProtKB/TrEMBL;Acc:I3J654]	hydroxyacid oxidase 2
comp90975_c2	78.8698	4.82129	0.0611298	-4.03198	9.02926e-09	5.98868e-07	-	-
comp106943_c0	21.7001	4.8511	0.223552	-2.16132	0.00281979	0.0186827	ENSONIG00000003269|ENSONIT00000004105	isocitrate dehydrogenase
comp97043_c2	657.383	4.88635	0.00743304	-7.07183	1.00185e-05	0.000204358	ENSONIG00000001459|ENSONIT00000001832||Uncharacterized protein [Source:UniProtKB/TrEMBL;Acc:I3IYZ3]	tripartite motif-containing protein 47-like isoform x3
comp114609_c1	27.0431	4.89882	0.181148	-2.46476	0.000515452	0.00484572	-	2-aminoethanethiol dioxygenase
comp112478_c1	72.5999	4.90847	0.0676099	-3.88662	1.8885e-05	0.000341586	-	-
comp51057_c0	26.697	4.95671	0.185666	-2.42922	0.00115773	0.00919458	ENSONIG00000005751|ENSONIT00000007254|pvrl1b|poliovirus receptor-related 1b [Source:ZFIN;Acc:ZDB-GENE-090224-2]	-
comp50794_c0	59.2627	4.96216	0.0837314	-3.57809	3.02862e-05	0.000500236	ENSONIG00000005045|ENSONIT00000006352|ctsl.1 (10 of 11)|cathepsin L.1 [Source:ZFIN;Acc:ZDB-GENE-040718-61]	cathepsin l-like
comp109983_c1	28.2154	4.97184	0.17621	-2.50463	0.00140753	0.0107529	-	-
comp113618_c6	24.9299	4.97298	0.199478	-2.3257	0.00355654	0.0223645	-	mucin-5ac-like isoform x2
comp106994_c1	79.6894	5.02868	0.0631035	-3.98614	7.23413e-09	4.99195e-07	-	thiamine triphosphatase-like
comp121739_c3	32.1077	5.04942	0.157265	-2.66873	0.00537901	0.0310397	-	-
comp111214_c0	27.5007	5.06659	0.184235	-2.44038	0.002789	0.0185131	-	orphan nuclear receptor dax2
comp104922_c1	81.414	5.08666	0.0624789	-4.00049	3.65855e-10	3.81111e-08	-	Zgc:77836 [Danio rerio]
comp104525_c2	23.7363	5.08815	0.214361	-2.22188	0.00394027	0.0242109	ENSONIG00000003822|ENSONIT00000004816|EML3|Uncharacterized protein [Source:UniProtKB/TrEMBL;Acc:I3J7H3]	-
comp121949_c0	29.8504	5.09601	0.170718	-2.55031	0.006608	0.0364156	-	Zgc:136763 [Danio rerio]
comp119890_c1	20.1588	5.10029	0.253005	-1.98276	0.00301658	0.0196744	-	-
comp121831_c2	23.755	5.1017	0.214763	-2.21918	0.00394268	0.0242237	-	-
comp116657_c7	77.9672	5.1131	0.0655802	-3.9306	1.17943e-08	7.51163e-07	-	-
comp97043_c1	527.261	5.1279	0.00972554	-6.68401	0.000103849	0.00135387	ENSONIG00000001462|ENSONIT00000001835||Uncharacterized protein [Source:UniProtKB/TrEMBL;Acc:I3IYZ6]	si:dkey- protein
comp68355_c2	108.889	5.13145	0.0471255	-4.40735	1.57473e-11	2.56971e-09	-	ap-1 complex subunit mu-2
comp100009_c1	716.612	5.13229	0.00716189	-7.12544	3.59902e-09	2.74334e-07	-	gamma-glutamyl transferase-like 3a
comp116531_c10	55.1788	5.13999	0.0931516	-3.42428	6.44906e-07	2.1406e-05	-	-
comp96474_c2	20.5449	5.16477	0.251389	-1.99201	0.0089498	0.0463452	-	-
comp114742_c0	37.2154	5.16611	0.138816	-2.84875	0.000148242	0.00179992	-	-
comp102685_c1	51.0789	5.17296	0.101274	-3.30367	1.22922e-06	3.65993e-05	ENSONIG00000003015|ENSONIT00000003777|mrpl46|mitochondrial ribosomal protein L46 [Source:ZFIN;Acc:ZDB-GENE-040718-224]	Zgc:92810 [Danio rerio]
comp105041_c0	328.031	5.18811	0.0158159	-5.98248	2.44428e-05	0.000421003	-	-
comp112618_c0	34.8634	5.19803	0.149097	-2.74568	0.000143183	0.00174859	-	-
comp115673_c0	26.9078	5.19861	0.193201	-2.37183	0.000441634	0.0042902	-	-
comp115470_c7	31.1265	5.20888	0.167346	-2.5791	6.33868e-05	0.000908612	ENSONIG00000005961|ENSONIT00000007512|MIA3|Uncharacterized protein [Source:UniProtKB/TrEMBL;Acc:I3JF66]	-
comp122335_c4	36.785	5.23167	0.142223	-2.81377	1.52754e-05	0.000287453	ENSONIG00000000461|ENSONIT00000000586|DYSF|Uncharacterized protein [Source:UniProtKB/TrEMBL;Acc:I3IVE7]	-
comp110223_c7	33.1453	5.2393	0.158071	-2.66136	0.000189304	0.00218643	-	-
comp113087_c0	108.124	5.25724	0.0486225	-4.36223	0.00356747	0.0224202	-	-
comp99811_c0	23.7445	5.28094	0.222406	-2.16873	0.00706595	0.0383748	ENSONIG00000005275|ENSONIT00000006637|KLHL9|kelch-like family member 9 [Source:HGNC Symbol;Acc:18732]	klh31_danre ame: full=kelch-like protein 31 ame: full=kelch repeat and btb domain-containing protein 1 ame: full=kelch-like protein klhl
comp110184_c0	17.7267	5.28453	0.298111	-1.74608	0.0080541	0.0425501	ENSONIG00000004490|ENSONIT00000005657|mpp6b|membrane protein, palmitoylated 6b (MAGUK p55 subfamily member 6) [Source:ZFIN;Acc:ZDB-GENE-040426-775]	maguk p55 subfamily member 6-like isoform x2
comp108814_c0	34.3139	5.28588	0.154045	-2.69858	0.000385094	0.00384912	ENSONIG00000006434|ENSONIT00000008118||Uncharacterized protein [Source:UniProtKB/TrEMBL;Acc:I3JGX2]	-
comp112804_c1	57.71	5.32019	0.0921884	-3.43927	8.17395e-07	2.61388e-05	-	-
comp113862_c6	18.7413	5.33225	0.284519	-1.8134	0.00924645	0.0475093	ENSONIG00000006161|ENSONIT00000007766|myca|myelocytomatosis oncogene a [Source:ZFIN;Acc:ZDB-GENE-990415-162]	transcription factor myc
comp103117_c0	45.1364	5.33784	0.11826	-3.07996	0.00270121	0.0180803	-	-
comp103933_c1	51.9391	5.34948	0.102995	-3.27935	3.15062e-07	1.1788e-05	-	zgc:173545 protein
comp104276_c6	36.0421	5.35106	0.148467	-2.75179	1.95911e-05	0.000352362	ENSONIG00000005799|ENSONIT00000007307|hhatlb|hedgehog acyltransferase-like, b [Source:ZFIN;Acc:ZDB-GENE-050506-130]	hedgehog acyltransferase- a
comp92099_c2	31.1191	5.36399	0.17237	-2.53642	0.000192008	0.00221094	ENSONIG00000000686|ENSONIT00000000865|KAZALD1|Uncharacterized protein [Source:UniProtKB/TrEMBL;Acc:I3IW76]	kazal-type serine protease inhibitor domain-containing protein 1
comp116275_c1	24.6947	5.3658	0.217286	-2.20233	0.00539205	0.0310985	-	-
comp117752_c4	23.817	5.36677	0.225334	-2.14986	0.00197858	0.0141025	-	-
comp55390_c0	57.5915	5.37209	0.0932791	-3.4223	6.92192e-06	0.000151648	-	-
comp115807_c2	35.7688	5.37674	0.150319	-2.7339	0.000260769	0.00283175	ENSONIG00000004042|ENSONIT00000005098|KLHL25|Uncharacterized protein [Source:UniProtKB/TrEMBL;Acc:I3J8A4]	ectoderm-neural cortex protein 2-like isoform x2
comp117720_c2	293.709	5.38804	0.0183448	-5.76848	4.29924e-20	6.67207e-17	-	-
comp114667_c0	32.1319	5.3905	0.167761	-2.57552	0.000919164	0.00764402	-	-
comp117018_c1	27.0355	5.40474	0.199913	-2.32256	0.00269105	0.0180266	-	-
comp113931_c3	128.314	5.42809	0.0423033	-4.56309	1.46496e-08	9.02765e-07	ENSONIG00000002074|ENSONIT00000002588|elovl1b|elongation of very long chain fatty acids (FEN1/Elo2, SUR4/Elo3, yeast)-like 1b [Source:ZFIN;Acc:ZDB-GENE-040426-2755]	elongation of very long chain fatty acids (fen1 sur4 yeast)-like 1a
comp118643_c6	40.1604	5.44505	0.135583	-2.88275	5.67287e-05	0.000829432	-	-
comp93397_c1	31.766	5.46998	0.172196	-2.53787	0.000550531	0.0051017	ENSONIG00000002013|ENSONIT00000002520|zgc:114118|zgc:114118 [Source:ZFIN;Acc:ZDB-GENE-050913-57]	Zgc:65909 [Danio rerio]
comp113622_c0	453.509	5.49788	0.012123	-6.36611	4.90573e-06	0.000114293	ENSONIG00000006100|ENSONIT00000007694|si:dkeyp-50f7.2|si:dkeyp-50f7.2 [Source:ZFIN;Acc:ZDB-GENE-030131-5968]	mgc86501 protein
comp111398_c6	41.7203	5.50549	0.131962	-2.92181	2.46387e-05	0.000423035	-	-
comp111609_c1	38.1461	5.50699	0.144366	-2.7922	9.43409e-06	0.000194683	-	-
comp115933_c0	46.8872	5.51761	0.117678	-3.08708	9.45731e-06	0.000195109	-	myelin protein zero-like protein 2 precursor
comp121384_c10	41.8588	5.51889	0.131845	-2.92308	7.29139e-05	0.00101812	-	-
comp116810_c2	34.7051	5.52556	0.159215	-2.65095	0.000184339	0.00214143	ENSONIG00000003357|ENSONIT00000004226|stmn4l|stathmin-like 4, like [Source:ZFIN;Acc:ZDB-GENE-040718-301]	stathmin-4-like isoform x2
comp111182_c0	25.8176	5.52586	0.214034	-2.22409	0.00133871	0.0103162	-	-
comp112698_c0	394.968	5.54534	0.01404	-6.15432	2.60543e-18	2.47659e-15	-	-
comp109418_c0	38.9002	5.55259	0.142739	-2.80855	0.00014848	0.00180195	ENSONIG00000005519|ENSONIT00000006941|rab34b|RAB34, member RAS oncogene family b [Source:ZFIN;Acc:ZDB-GENE-091118-61]	member ras oncogene family
comp115155_c0	103.002	5.59124	0.0542826	-4.20337	3.81658e-10	3.95946e-08	ENSONIG00000004852|ENSONIT00000006109|si:dkeyp-46h3.5 (1 of 3)|si:dkeyp-46h3.5 [Source:ZFIN;Acc:ZDB-GENE-060503-937]	rhamnose binding lectin stl2
comp112341_c0	33.1201	5.59917	0.169056	-2.56442	0.00097205	0.00799379	ENSONIG00000005967|ENSONIT00000007521|CLEC3A|Uncharacterized protein [Source:UniProtKB/TrEMBL;Acc:I3JF75]	tetranectin precursor
comp105129_c0	56.9677	5.60472	0.0983842	-3.34543	1.13671e-06	3.44931e-05	-	stimulated by retinoic acid gene 6 protein homolog isoform x2
comp116360_c0	25.3548	5.62599	0.221891	-2.17208	0.000479308	0.00458126	ENSONIG00000002904|ENSONIT00000003637|TARSL2|Uncharacterized protein [Source:UniProtKB/TrEMBL;Acc:I3J445]	-
comp106252_c0	129.075	5.67756	0.0439866	-4.50679	0.000104336	0.00135859	ENSONIG00000004410|ENSONIT00000005558|cxcr4b|chemokine (C-X-C motif), receptor 4b [Source:ZFIN;Acc:ZDB-GENE-010614-1]	c-x-c chemokine receptor type 4-like isoform x2
comp110856_c0	43.35	5.68119	0.131054	-2.93177	1.81669e-05	0.000331313	-	-
comp116892_c3	37.452	5.6859	0.151818	-2.71958	0.000274499	0.00294903	-	-
comp97340_c1	30.6086	5.68959	0.185882	-2.42754	0.000490215	0.00466149	ENSONIG00000003959|ENSONIT00000004992	Zgc:154141 [Danio rerio]
comp106346_c2	53.6666	5.6907	0.106038	-3.23735	1.55745e-07	6.48958e-06	ENSONIG00000002379|ENSONIT00000002975|NKX3-2|Uncharacterized protein [Source:UniProtKB/TrEMBL;Acc:I3J284]	nk3 homeobox 2
comp107446_c1	145.571	5.69614	0.0391297	-4.67559	0.00114187	0.00909147	ENSONIG00000000355|ENSONIT00000000446|pcdh15a|protocadherin 15a [Source:ZFIN;Acc:ZDB-GENE-030616-3]	protocadherin 15b
comp109321_c0	157.746	5.69702	0.0361151	-4.79126	5.4243e-09	3.87675e-07	ENSONIG00000000037|ENSONIT00000000045|ovol1|ovo-like 1 (Drosophila) [Source:ZFIN;Acc:ZDB-GENE-031010-37]	ovo homolog-like 1
comp105522_c0	113.204	5.70261	0.0503747	-4.31116	8.53066e-11	1.0995e-08	ENSONIG00000003641|ENSONIT00000004583|ARL14 (2 of 2)|ADP-ribosylation factor-like 14 [Source:HGNC Symbol;Acc:22974]	adp-ribosylation factor-like 11
comp107779_c1	47.251	5.71145	0.120875	-3.04842	0.000101892	0.00133177	-	-
comp117997_c8	30.7563	5.71279	0.185744	-2.42862	0.00107245	0.00864919	ENSONIG00000004972|ENSONIT00000006257|pou2f2a|POU domain, class 2, transcription factor 2a [Source:ZFIN;Acc:ZDB-GENE-060310-2]	zgc:136377 protein
comp112164_c1	50.5667	5.71624	0.113044	-3.14505	6.91102e-07	2.27016e-05	-	carnitine palmitoyltransferase ii
comp120542_c1	37.2498	5.72979	0.15382	-2.70068	2.05011e-05	0.000365959	ENSONIG00000002922|ENSONIT00000003661|si:dkeyp-117h8.4|si:dkeyp-117h8.4 [Source:ZFIN;Acc:ZDB-GENE-030804-4]	-
comp112641_c4	23.7509	5.76685	0.242806	-2.04212	0.00297236	0.0194686	-	propionyl-coenzyme a alpha polypeptide
comp102269_c0	79.6923	5.79423	0.0727075	-3.78175	1.09915e-05	0.000220016	-	-
comp111610_c2	28.5377	5.83683	0.20453	-2.28961	0.000501635	0.00474457	-	riken cdna 2610003j06
comp121307_c7	26.9102	5.87442	0.218297	-2.19564	0.001367	0.0105023	-	-
comp110209_c0	42.1301	5.8861	0.139712	-2.83947	0.00487725	0.0286952	-	-
comp108217_c0	54.8667	5.89299	0.107406	-3.21886	8.28609e-06	0.00017542	-	-
comp92741_c0	1036.84	5.90595	0.0056961	-7.45581	1.0931e-27	1.38539e-23	ENSONIG00000005283|ENSONIT00000006650|cd22|cd22 molecule [Source:ZFIN;Acc:ZDB-GENE-050522-521]	zgc:113199 protein
comp117326_c6	30.5182	5.91254	0.193738	-2.36782	0.00117971	0.00933794	-	-
comp112718_c1	22.4467	5.91397	0.263468	-1.9243	0.00295036	0.0193612	ENSONIG00000003165|ENSONIT00000003968|FBXL18|Uncharacterized protein [Source:UniProtKB/TrEMBL;Acc:I3J527]	f-box and leucine-rich repeat protein 18
comp72414_c0	121.397	5.91874	0.0487552	-4.3583	7.98116e-05	0.00109699	ENSONIG00000005825|ENSONIT00000007342|aqp9b (1 of 2)|aquaporin 9b [Source:ZFIN;Acc:ZDB-GENE-070911-1]	-
comp104450_c0	76.37	5.92983	0.0776461	-3.68694	0.00139183	0.0106533	-	-
comp101666_c2	99.1426	5.95277	0.0600425	-4.05787	1.78128e-10	2.07754e-08	-	phosphoserine aminotransferase 1
comp113351_c0	31.5022	5.9649	0.189349	-2.40088	0.000829916	0.0070775	-	-
comp111882_c0	25.2086	5.9783	0.237153	-2.07611	0.00455573	0.0271885	ENSONIG00000002844|ENSONIT00000003565|BRD7|Uncharacterized protein [Source:UniProtKB/TrEMBL;Acc:I3J3X4]	-
comp124401_c0	31.9066	5.97883	0.187385	-2.41592	0.000631248	0.00569223	-	-
comp116549_c1	76.1066	5.99936	0.0788285	-3.66514	2.32383e-08	1.32867e-06	-	-
comp110840_c0	80.0779	6.03576	0.0753736	-3.7298	1.00161e-08	6.54913e-07	-	-
comp106793_c0	61.8355	6.07291	0.0982107	-3.34798	7.27849e-07	2.37045e-05	-	-
comp119105_c8	67.4296	6.08789	0.0902852	-3.46937	7.24933e-07	2.36291e-05	-	-
comp111264_c2	33.8921	6.09096	0.179716	-2.47621	0.000454142	0.00438592	-	-
comp70072_c0	28.6699	6.12879	0.213771	-2.22586	0.00151878	0.0114192	-	fas-associating death domain-containing protein
comp70158_c2	41.8737	6.13011	0.146395	-2.77206	0.000425822	0.00416914	ENSONIG00000002921|ENSONIT00000003660|fkbp14|FK506 binding protein 14 [Source:ZFIN;Acc:ZDB-GENE-040801-210]	fk506 binding protein 14
comp110080_c1	24.4754	6.16697	0.251966	-1.9887	0.00592269	0.0334884	-	-
comp110252_c5	49.1521	6.18624	0.125859	-2.99012	0.000381518	0.00382281	ENSONIG00000000534|ENSONIT00000000679|PYGL|Phosphorylase [Source:UniProtKB/TrEMBL;Acc:I3IVP0]	glycogen phosphorylase
comp96145_c0	434.928	6.18639	0.0142239	-6.13554	7.59285e-20	1.13214e-16	ENSONIG00000004898|ENSONIT00000006163|TMEM30B|Uncharacterized protein [Source:UniProtKB/TrEMBL;Acc:I3JBB9]	loc100135307 protein
comp105316_c0	156.512	6.19955	0.0396108	-4.65796	1.41942e-12	3.11596e-10	ENSONIG00000005842|ENSONIT00000007365|SLC22A13|Uncharacterized protein [Source:UniProtKB/TrEMBL;Acc:I3JER9]	-
comp104885_c1	51.1627	6.20286	0.121238	-3.04409	1.48349e-05	0.000280692	-	-
comp110106_c8	1736.41	6.22813	0.00358678	-8.1231	2.19239e-13	5.97555e-11	-	-
comp102868_c1	126.57	6.22951	0.0492178	-4.34468	1.4593e-11	2.39678e-09	ENSONIG00000005963|ENSONIT00000007516|GLIPR2|Uncharacterized protein [Source:UniProtKB/TrEMBL;Acc:I3JF70]	Zgc:103578 [Danio rerio]
comp115306_c2	178.212	6.23276	0.0349738	-4.83758	4.42465e-15	1.77088e-12	ENSONIG00000000385|ENSONIT00000000485|EXD2|Uncharacterized protein [Source:UniProtKB/TrEMBL;Acc:I3IV46]	exonuclease 3 -5 domain-containing protein 2-like isoform x2
comp110381_c0	130.537	6.23553	0.0477682	-4.3878	4.17971e-09	3.09787e-07	ENSONIG00000004825|ENSONIT00000006077|si:dkey-110c1.10|si:dkey-110c1.10 [Source:ZFIN;Acc:ZDB-GENE-050208-429]	-
comp104115_c1	149.403	6.26537	0.0419361	-4.57567	0.00522356	0.0303447	ENSONIG00000000008|ENSONIT00000000010|GUCA1A|Uncharacterized protein [Source:UniProtKB/TrEMBL;Acc:I3ITS1]	guanylate cyclase activating protein 1
comp90975_c0	98.294	6.27558	0.0638451	-3.96928	9.81033e-09	6.43118e-07	ENSONIG00000004322|ENSONIT00000005452|STX19|Uncharacterized protein [Source:UniProtKB/TrEMBL;Acc:I3J9A8]	syntaxin-11-like isoform x2
comp98730_c0	77.9188	6.28772	0.0806958	-3.63136	1.9872e-07	8.01243e-06	ENSONIG00000001714|ENSONIT00000002147|LEPREL1|Uncharacterized protein [Source:UniProtKB/TrEMBL;Acc:I3IZV6]	-
comp121614_c0	107.821	6.2943	0.0583775	-4.09844	2.4214e-09	1.94643e-07	-	-
comp119975_c2	57.0064	6.31017	0.110692	-3.17537	9.28656e-07	2.92175e-05	-	-
comp108124_c0	541.939	6.31136	0.0116459	-6.42404	2.69758e-05	0.000454039	ENSONIG00000001743|ENSONIT00000002184|dhrs13a.2|dehydrogenase/reductase (SDR family) member 13a, tandem duplicate 2 [Source:ZFIN;Acc:ZDB-GENE-040912-69]	zgc:101565 protein
comp97845_c0	394.107	6.31651	0.0160274	-5.96332	9.71403e-05	0.00128045	ENSONIG00000006564|ENSONIT00000008287|FAM131C|Uncharacterized protein [Source:UniProtKB/TrEMBL;Acc:I3JHD8]	protein fam131c-like isoform x2
comp116172_c1	27.867	6.31967	0.22678	-2.14064	0.00396704	0.0243478	-	abcb8_danre ame: full=atp-binding cassette sub-family b member mitochondrial flags: precursor
comp107489_c0	31.785	6.32383	0.198956	-2.32948	0.00286311	0.018911	ENSONIG00000003694|ENSONIT00000004648|cpsf3 (1 of 2)|cleavage and polyadenylation specific factor 3 [Source:ZFIN;Acc:ZDB-GENE-030131-3275]	cleavage and polyadenylation specificity factor subunit 3
comp107268_c0	44.9291	6.32605	0.140801	-2.82827	0.00044158	0.0042902	-	-
comp119586_c0	667.591	6.39193	0.00957461	-6.70657	1.24954e-12	2.82797e-10	ENSONIG00000006249|ENSONIT00000007877|ALDH3B2|Aldehyde dehydrogenase [Source:UniProtKB/TrEMBL;Acc:I3JG81]	aldehyde dehydrogenase 3 member b1
comp120255_c9	71.4638	6.41123	0.0897131	-3.47854	4.6112e-07	1.61517e-05	ENSONIG00000002068|ENSONIT00000002581|st6galnac5b|ST6 (alpha-N-acetyl-neuraminyl-2,3-beta-galactosyl-1,3)-N-acetylgalactosaminide alpha-2,6-sialyltransferase 5b [Source:ZFIN;Acc:ZDB-GENE-040912-25]	alpha-n-acetylgalactosaminide alpha-26-sialyltransferase 5
comp119116_c2	233.112	6.42627	0.0275673	-5.1809	7.71268e-15	2.96214e-12	ENSONIG00000005861|ENSONIT00000007386|BDH1|Uncharacterized protein [Source:UniProtKB/TrEMBL;Acc:I3JEU0]	zgc:163053 protein
comp113832_c2	31.4677	6.4497	0.204963	-2.28657	0.00781962	0.0415654	ENSONIG00000000586|ENSONIT00000000741	znt8_xenla ame: full=zinc transporter 8 short= -8 ame: full=solute carrier family 30 member 8
comp118409_c8	27.4601	6.45094	0.234921	-2.08975	0.00846445	0.0443147	-	-
comp116110_c0	62.4639	6.45991	0.103418	-3.27344	3.15146e-07	1.1788e-05	-	novel protein
comp115696_c1	37.9373	6.47969	0.1708	-2.54962	0.000292056	0.0031014	ENSONIG00000003282|ENSONIT00000004119|SLC41A1|Uncharacterized protein [Source:UniProtKB/TrEMBL;Acc:I3J5H8]	solute carrier family 41 member 1-like isoform x2
comp121123_c2	29.5198	6.49458	0.220008	-2.18437	0.00249846	0.016997	-	-
comp116882_c1	356.597	6.50418	0.0182396	-5.77678	9.42531e-19	9.9547e-16	ENSONIG00000006468|ENSONIT00000008158|APOD (1 of 7)|apolipoprotein D [Source:HGNC Symbol;Acc:612]	apolipoprotein d precursor
comp118808_c3	30.0816	6.51193	0.216476	-2.20772	0.00206763	0.0145937	-	-
comp111059_c6	47.7954	6.52925	0.136608	-2.87188	3.10012e-05	0.000509736	-	-
comp117508_c3	80.4856	6.53241	0.0811624	-3.62304	3.54079e-09	2.70609e-07	ENSONIG00000002831|ENSONIT00000003551|SALL1|Uncharacterized protein [Source:UniProtKB/TrEMBL;Acc:I3J3V9]	spalt 2 protein
comp90566_c1	203.546	6.54551	0.0321575	-4.9587	4.05516e-14	1.29567e-11	-	t237b_danre ame: full=transmembrane protein 237b ame: full=amyotrophic lateral sclerosis 2 chromosomal region candidate gene 4 protein homolog b
comp116500_c3	84.953	6.55631	0.0771757	-3.69571	9.94025e-06	0.000203058	-	zgc:171567 protein
comp116897_c3	32.3573	6.57749	0.203277	-2.29848	0.000359406	0.00364993	ENSONIG00000002943|ENSONIT00000003686|clock|clock [Source:ZFIN;Acc:ZDB-GENE-990630-14]	-
comp111652_c0	141.83	6.5855	0.0464325	-4.42872	1.08213e-11	1.86598e-09	-	-
comp114478_c3	35.7548	6.59741	0.184518	-2.43816	0.000801235	0.00688309	ENSONIG00000001481|ENSONIT00000001857|PPP1R1C|Uncharacterized protein [Source:UniProtKB/TrEMBL;Acc:I3IZ18]	protein phosphatase regulatory subunit 1a
comp108759_c1	36.1911	6.59826	0.182317	-2.45548	8.6332e-05	0.00116712	-	-
comp111478_c0	222.564	6.61607	0.0297266	-5.0721	1.86114e-14	6.51492e-12	-	-
comp98228_c0	484.509	6.6374	0.0136992	-6.18976	5.67099e-21	9.80102e-18	ENSONIG00000006290|ENSONIT00000007933|s100t|S100 calcium binding protein T [Source:ZFIN;Acc:ZDB-GENE-050320-61]	S100-A11 [Salmo salar]
comp117432_c2	24.1635	6.65057	0.275232	-1.86128	0.00202781	0.0143724	-	-
comp111696_c3	21.8845	6.6661	0.304603	-1.715	0.00656887	0.0362472	ENSONIG00000006316|ENSONIT00000007970|jph1b|junctophilin 1b [Source:ZFIN;Acc:ZDB-GENE-060616-389]	junctophilin-1-like isoform x2
comp114400_c1	79.2327	6.68834	0.0844139	-3.56638	7.89883e-09	5.33445e-07	ENSONIG00000005226|ENSONIT00000006570|gucy2f|guanylate cyclase 2F, retinal [Source:ZFIN;Acc:ZDB-GENE-011128-7]	-
comp114181_c1	101.424	6.70474	0.0661059	-3.91908	1.38753e-09	1.19901e-07	ENSONIG00000001492|ENSONIT00000001869||Uncharacterized protein [Source:UniProtKB/TrEMBL;Acc:I3IZ30]	af483536_1 vhsv-induced protein
comp113536_c1	2303.25	6.73017	0.00292203	-8.41882	6.29718e-19	7.14035e-16	ENSONIG00000002792|ENSONIT00000003501|FCGBP|Uncharacterized protein [Source:UniProtKB/TrEMBL;Acc:I3J3R0]	-
comp113548_c1	33.4968	6.75343	0.201614	-2.31033	0.00107357	0.00865547	-	-
comp115451_c3	24.411	6.77185	0.27741	-1.84991	0.00938408	0.0480141	ENSONIG00000003893|ENSONIT00000004907|TES|Uncharacterized protein [Source:UniProtKB/TrEMBL;Acc:I3J7R4]	prickle-like 2
comp70158_c0	131.663	6.78017	0.0514964	-4.27938	9.53462e-06	0.000196225	ENSONIG00000002921|ENSONIT00000003660|fkbp14|FK506 binding protein 14 [Source:ZFIN;Acc:ZDB-GENE-040801-210]	fk506 binding protein 14
comp119567_c5	53.6515	6.7887	0.126533	-2.98241	2.00773e-06	5.47029e-05	ENSONIG00000002485|ENSONIT00000003113|tln1 (2 of 2)|talin 1 [Source:ZFIN;Acc:ZDB-GENE-031002-48]	zgc:158784 protein
comp109677_c0	35.5206	6.79291	0.191239	-2.38655	0.000785262	0.00677265	ENSONIG00000001993|ENSONIT00000002496|SLC4A7 (1 of 2)|solute carrier family 4, sodium bicarbonate cotransporter, member 7 [Source:HGNC Symbol;Acc:11033]	af434166_1 sodium bicarbonate cotransporter
comp122325_c0	46.5956	6.79964	0.145929	-2.77666	2.90538e-05	0.00048398	ENSONIG00000002646|ENSONIT00000003316|MYLIP|Uncharacterized protein [Source:UniProtKB/TrEMBL;Acc:I3J375]	myosin regulatory light chain interacting protein b
comp104349_c1	41.6623	6.81708	0.163627	-2.61152	0.000426465	0.00417269	ENSONIG00000000111|ENSONIT00000000135|ARAP3|Uncharacterized protein [Source:UniProtKB/TrEMBL;Acc:I3IU46]	-
comp98925_c4	23.7665	6.82639	0.287227	-1.79974	0.00802692	0.0424472	-	-
comp117114_c3	42.8342	6.84751	0.159861	-2.64511	0.000695622	0.00615092	-	-
comp100347_c0	61.1174	6.86181	0.112273	-3.15492	1.01661e-05	0.000206814	ENSONIG00000002141|ENSONIT00000002670|DHPS|Uncharacterized protein [Source:UniProtKB/TrEMBL;Acc:I3J1C9]	deoxyhypusine synthase
comp68355_c1	118.166	6.87948	0.0582188	-4.10237	3.4924e-10	3.66312e-08	-	ap-1 complex subunit mu-2
comp112394_c0	540.885	6.89159	0.0127413	-6.29434	6.04495e-06	0.0001358	-	mgc68472 protein
comp113236_c2	122.261	6.9042	0.0564709	-4.14635	1.89249e-10	2.18049e-08	-	-
comp95371_c0	31.6082	6.92515	0.219094	-2.19038	0.00141365	0.0107834	-	-
comp105138_c1	41.1474	6.9355	0.168553	-2.56873	0.00054943	0.00509522	-	-
comp100307_c0	156.446	6.93866	0.0443517	-4.49487	1.74262e-11	2.79569e-09	ENSONIG00000000447|ENSONIT00000000566|TBPL1|Uncharacterized protein [Source:UniProtKB/TrEMBL;Acc:I3IVC7]	tbpl2_fugru ame: full=tata box-binding protein 2 short=tbp-like protein 2 ame: full=tata box-binding factor 3 short=tbp-related factor 3
comp87624_c0	91.6325	6.9423	0.0757624	-3.72237	1.4291e-07	6.04755e-06	-	-
comp115514_c0	30.8789	6.9468	0.224969	-2.1522	0.00121079	0.00953334	-	-
comp113721_c3	34.0269	6.95174	0.204301	-2.29123	0.00146599	0.0111113	-	-
comp90382_c0	36.465	6.95586	0.190754	-2.39021	0.00230402	0.0159312	-	-
comp121274_c0	30.8519	6.97801	0.226177	-2.14447	0.00508669	0.0297045	-	-
comp117228_c1	44.7964	6.9903	0.156046	-2.67996	0.00124463	0.00974067	-	-
comp121208_c5	50.9538	7.00799	0.137536	-2.86212	2.98809e-05	0.000495007	ENSONIG00000000534|ENSONIT00000000679|PYGL|Phosphorylase [Source:UniProtKB/TrEMBL;Acc:I3IVP0]	glycogen brain
comp107898_c0	36.165	7.02417	0.194225	-2.3642	0.000888127	0.00744042	-	acyp2_chick ame: full=acylphosphatase-2 ame: full=acylphosphatase isozyme ch1 ame: full= muscle type isozyme ame: full=acylphosphate phosphohydrolase 2
comp88389_c1	29.3445	7.03427	0.239713	-2.06062	0.00662212	0.0364828	-	-
comp110018_c2	163.681	7.05352	0.0430932	-4.5364	4.82005e-12	9.18637e-10	-	-
comp110065_c1	98.1954	7.06241	0.071922	-3.79742	3.01561e-07	1.13863e-05	-	-
comp110950_c0	27.9326	7.0632	0.252866	-1.98355	0.00270908	0.0181187	-	-
comp112064_c1	49.0473	7.0713	0.144173	-2.79412	4.11596e-05	0.000641512	-	long-chain-fatty-acid-- ligase 1-like isoform x2
comp115611_c6	3403.37	7.09704	0.0020853	-8.90553	2.39042e-07	9.34913e-06	-	ecto-adp-ribosyltransferase 4 precursor
comp115131_c0	71.6904	7.10956	0.0991704	-3.33395	6.96355e-08	3.31167e-06	-	glycine dehydrogenase
comp119151_c0	26.2836	7.13215	0.271353	-1.88176	0.00507139	0.0296379	-	-
comp105047_c2	59.9963	7.14505	0.119091	-3.06986	9.87165e-06	0.000202013	-	-
comp86820_c1	42.3658	7.15196	0.168814	-2.56649	7.31368e-05	0.00102067	ENSONIG00000001957|ENSONIT00000002453|ACTR5|Uncharacterized protein [Source:UniProtKB/TrEMBL;Acc:I3J0R1]	arp5 actin-related protein 5 homolog
comp113305_c0	294.61	7.17714	0.0243615	-5.35925	2.91916e-09	2.29323e-07	ENSONIG00000001763|ENSONIT00000002209|SGPP1 (1 of 2)|sphingosine-1-phosphate phosphatase 1 [Source:HGNC Symbol;Acc:17720]	sphingosine-1-phosphate phosphatase 2
comp104685_c0	55.2679	7.20251	0.13032	-2.93987	2.98213e-05	0.000494382	-	-
comp117114_c2	52.4884	7.22325	0.137616	-2.86128	0.000173474	0.00203764	-	-
comp115156_c0	62.9185	7.24498	0.115149	-3.11843	1.83842e-05	0.000333892	ENSONIG00000003262|ENSONIT00000004096|TPPP3|Uncharacterized protein [Source:UniProtKB/TrEMBL;Acc:I3J5F5]	tubulin polymerization-promoting protein family member 3
comp115596_c0	33.9009	7.24963	0.213848	-2.22534	0.0049685	0.0291419	ENSONIG00000004558|ENSONIT00000005742|GRIN3B (1 of 2)|glutamate receptor, ionotropic, N-methyl-D-aspartate 3B [Source:HGNC Symbol;Acc:16768]	-
comp115470_c0	36.3354	7.2604	0.199816	-2.32326	0.000176824	0.00206964	-	-
comp70158_c1	84.9511	7.26901	0.085567	-3.5468	9.69706e-08	4.36592e-06	ENSONIG00000002921|ENSONIT00000003660|fkbp14|FK506 binding protein 14 [Source:ZFIN;Acc:ZDB-GENE-040801-210]	fk506 binding protein 14
comp115571_c0	102.201	7.36841	0.0720969	-3.79392	1.1133e-08	7.16243e-07	-	-
comp114415_c5	50.0733	7.37753	0.147335	-2.76283	9.68064e-06	0.000198692	ENSONIG00000001824|ENSONIT00000002281|TNK1|Uncharacterized protein [Source:UniProtKB/TrEMBL;Acc:I3J091]	Zgc:154019 [Danio rerio]
comp114980_c1	55.0757	7.38252	0.134043	-2.89923	0.00523328	0.0303832	-	-
comp96025_c0	310.009	7.41866	0.0239305	-5.38501	0.000388182	0.00387388	ENSONIG00000005825|ENSONIT00000007342|aqp9b (1 of 2)|aquaporin 9b [Source:ZFIN;Acc:ZDB-GENE-070911-1]	aquaporin 1b
comp116224_c2	60.4981	7.44269	0.123023	-3.023	2.31188e-06	6.14272e-05	-	-
comp110812_c2	61.6976	7.45386	0.120813	-3.04915	5.71912e-06	0.000129668	-	-
comp115866_c10	65.8288	7.47086	0.113489	-3.13937	7.6862e-07	2.48613e-05	-	-
comp124984_c0	242.171	7.47287	0.0308578	-5.01822	0.000253132	0.00276454	-	-
comp110905_c5	26.8807	7.4801	0.278271	-1.84544	0.0053239	0.0307918	ENSONIG00000006038|ENSONIT00000007609|NSUN6|Uncharacterized protein [Source:UniProtKB/TrEMBL;Acc:I3JFG3]	-
comp120122_c1	111.999	7.48122	0.066797	-3.90407	1.87267e-06	5.17837e-05	ENSONIG00000005382|ENSONIT00000006772||Uncharacterized protein [Source:UniProtKB/TrEMBL;Acc:I3JD27]	-
comp107696_c1	36.6009	7.50151	0.204954	-2.28662	0.00257528	0.0174168	-	-
comp115144_c2	71.0542	7.50608	0.105639	-3.24279	1.23985e-06	3.68582e-05	ENSONIG00000005864|ENSONIT00000007389|WBSCR17|Uncharacterized protein [Source:UniProtKB/TrEMBL;Acc:I3JEU3]	-
comp118994_c3	355.451	7.51117	0.0211314	-5.56447	4.23445e-17	2.95417e-14	-	-
comp102818_c0	253.698	7.54381	0.0297355	-5.07167	0.000644338	0.00578343	ENSONIG00000003467|ENSONIT00000004368||Uncharacterized protein [Source:UniProtKB/TrEMBL;Acc:I3J676]	-
comp101793_c0	245.441	7.54487	0.03074	-5.02374	1.12389e-15	5.44363e-13	ENSONIG00000001200|ENSONIT00000001516|zgc:73324|zgc:73324 [Source:ZFIN;Acc:ZDB-GENE-040426-1760]	-
comp121588_c1	1311.07	7.55259	0.00576065	-7.43955	0.00352699	0.0222227	-	-
comp120323_c1	46.8063	7.56321	0.161585	-2.62963	0.000279338	0.0029893	-	-
comp55350_c0	946.769	7.5951	0.00802212	-6.9618	5.29494e-05	0.00078673	ENSONIG00000001973|ENSONIT00000002471|KIAA1199 (2 of 2)|KIAA1199 [Source:HGNC Symbol;Acc:29213]	hypothetical protein BRAFLDRAFT_87343 [Branchiostoma floridae]
comp112869_c7	36.91	7.61385	0.206282	-2.27731	0.0022721	0.0157536	-	-
comp118682_c0	124.187	7.67347	0.0617896	-4.01649	6.67872e-11	8.94149e-09	-	-
comp99590_c1	35.435	7.68296	0.216819	-2.20544	0.00052372	0.00490042	-	uncharacterized protein loc101471709 isoform x2
comp116897_c4	37.5551	7.68538	0.204643	-2.28882	0.000204468	0.00232659	ENSONIG00000002943|ENSONIT00000003686|clock|clock [Source:ZFIN;Acc:ZDB-GENE-990630-14]	af133306_1 transcription factor clock
comp107541_c2	42.3039	7.68702	0.18171	-2.46029	7.92831e-05	0.00109122	-	-
comp109019_c0	36.6856	7.70446	0.210013	-2.25145	0.000491653	0.00466815	-	-
comp109378_c0	157.12	7.71675	0.0491136	-4.34773	4.06265e-10	4.18619e-08	-	-
comp99554_c0	109.368	7.71943	0.070582	-3.82456	9.79309e-10	8.855e-08	-	-
comp113773_c1	81.4265	7.73517	0.0949958	-3.39599	9.41369e-08	4.25597e-06	-	-
comp102482_c0	56.2243	7.7438	0.137731	-2.86008	0.000293468	0.00311422	ENSONIG00000004437|ENSONIT00000005590|UGT|Uncharacterized protein [Source:UniProtKB/TrEMBL;Acc:I3J9P5]	udp glucuronosyltransferase 1 family polypeptide b7 isoform 1
comp106994_c0	70.9131	7.74933	0.109279	-3.19391	2.02286e-06	5.49968e-05	-	thiamine triphosphatase-like
comp117039_c0	57.2692	7.75088	0.135341	-2.88533	0.00361194	0.0226342	-	-
comp121141_c5	30.676	7.78534	0.253792	-1.97828	0.00349937	0.0220809	-	-
comp105235_c0	75.6565	7.87545	0.104095	-3.26403	2.48353e-05	0.000425355	ENSONIG00000000211|ENSONIT00000000269|ZNF350|zinc finger protein 350 [Source:HGNC Symbol;Acc:16656]	-
comp109383_c2	29.8404	7.93635	0.26596	-1.91072	0.00202817	0.0143724	-	-
comp106829_c2	32.3432	7.94765	0.245728	-2.02486	0.00501844	0.0293759	ENSONIG00000000816|ENSONIT00000001038|ASB16|Uncharacterized protein [Source:UniProtKB/TrEMBL;Acc:I3IWP8]	ankyrin repeat and socs box-containing 16
comp116894_c4	102.909	7.95057	0.0772581	-3.69417	8.95891e-09	5.9656e-07	ENSONIG00000003149|ENSONIT00000003947|ADAMTS18|Uncharacterized protein [Source:UniProtKB/TrEMBL;Acc:I3J506]	-
comp119139_c5	0.52347	7.98281	15.2498	3.93072	0.00981655	0.0497511	-	protein capicua homolog isoform x2
comp111306_c3	85.0995	7.99311	0.0939266	-3.41232	6.83324e-08	3.25989e-06	-	tyw3_danre ame: full=trna wybutosine-synthesizing protein 3 homolog ame: full=trna-yw-synthesizing protein 3
comp105061_c0	121.479	8.01859	0.0660081	-3.92121	3.56373e-09	2.72089e-07	ENSONIG00000001727|ENSONIT00000002161|zgc:109986|zgc:109986 [Source:ZFIN;Acc:ZDB-GENE-050522-136]	Zgc:109986 [Danio rerio]
comp70435_c0	871.537	8.02891	0.00921235	-6.76221	9.70006e-06	0.000198983	-	-
comp102593_c1	64.9989	8.03073	0.123552	-3.01681	4.00305e-06	9.67628e-05	-	-
comp109677_c4	43.3795	8.03277	0.185174	-2.43304	0.00245492	0.0167623	ENSONIG00000001993|ENSONIT00000002496|SLC4A7 (1 of 2)|solute carrier family 4, sodium bicarbonate cotransporter, member 7 [Source:HGNC Symbol;Acc:11033]	af434166_1 sodium bicarbonate cotransporter
comp106686_c1	27.1744	8.0338	0.295639	-1.75809	0.00867174	0.0451855	-	hypothetical protein BRAFLDRAFT_284972 [Branchiostoma floridae]
comp99971_c0	43.8059	8.03813	0.183494	-2.44619	0.00044899	0.00434776	-	-
comp117485_c5	105.692	8.03813	0.0760524	-3.71686	9.03294e-09	5.98868e-07	-	-
comp115940_c1	34.256	8.05185	0.23505	-2.08896	0.00209128	0.0147167	ENSONIG00000005113|ENSONIT00000006432||Uncharacterized protein [Source:UniProtKB/TrEMBL;Acc:I3JC37]	osta_danre ame: full=organic solute transporter subunit alpha short=ost-alpha ame: full=solute carrier family 51 subunit alpha
comp117054_c12	0.430779	8.05266	18.6933	4.22445	0.00950506	0.0485102	ENSONIG00000003854|ENSONIT00000004857|POU5F1|Uncharacterized protein [Source:UniProtKB/TrEMBL;Acc:I3J7L4]	pou class transcription factor 1-like
comp119006_c0	38.8891	8.07364	0.207607	-2.26808	0.000314604	0.00328755	-	-
comp113734_c0	29.5468	8.07686	0.273358	-1.87113	0.00283121	0.0187459	ENSONIG00000002687|ENSONIT00000003365||Uncharacterized protein [Source:UniProtKB/TrEMBL;Acc:I3J3C4]	melanopsin-a-like isoform x2
comp98820_c1	58.5586	8.0795	0.137973	-2.85754	3.73049e-06	9.1451e-05	ENSONIG00000004421|ENSONIT00000005571|AHCY|Adenosylhomocysteinase [Source:UniProtKB/TrEMBL;Acc:I3J9M7]	s-adenosylhomocysteine hydrolase-like 2
comp112499_c1	42.7262	8.0852	0.189233	-2.40176	0.000111675	0.00143328	-	-
comp121172_c0	51.4254	8.0857	0.157232	-2.66904	0.000103991	0.00135502	-	-
comp94156_c1	0.52347	8.09254	15.4594	3.95041	0.00953399	0.0486285	ENSONIG00000003919|ENSONIT00000004940||Uncharacterized protein [Source:UniProtKB/TrEMBL;Acc:I3J7U7]	high choriolytic enzyme 1 precursor
comp121271_c0	0.52347	8.11977	15.5115	3.95526	0.00910579	0.046942	ENSONIG00000001762|ENSONIT00000002208|si:dkey-175m17.7|si:dkey-175m17.7 [Source:ZFIN;Acc:ZDB-GENE-091204-18]	uncharacterized protein loc101468104 isoform x2
comp74821_c0	0.52347	8.12846	15.5281	3.9568	0.00908469	0.0468491	ENSONIG00000006001|ENSONIT00000007565|EGLN2|Uncharacterized protein [Source:UniProtKB/TrEMBL;Acc:I3JFB9]	-
comp122131_c2	0.52347	8.1416	15.5531	3.95913	0.00978956	0.0496424	-	-
comp110333_c0	60.9336	8.14433	0.133659	-2.90337	5.56758e-06	0.000127065	-	sar1 gene homolog b ( cerevisiae)
comp102481_c0	0.430779	8.14435	18.9061	4.24078	0.00963805	0.049054	ENSONIG00000005747|ENSONIT00000007248|thbs1b|thrombospondin 1b [Source:ZFIN;Acc:ZDB-GENE-020708-1]	thrombospondin-1b [Oryzias latipes]
comp100651_c2	346.961	8.16942	0.0235456	-5.4084	1.18567e-16	7.21304e-14	-	-
comp95459_c0	0.52347	8.17498	15.6169	3.96504	0.00897276	0.0464261	-	-
comp91255_c0	48.7201	8.19198	0.168144	-2.57223	0.000977672	0.0080296	ENSONIG00000000958|ENSONIT00000001212|BMP2|Uncharacterized protein [Source:UniProtKB/TrEMBL;Acc:I3IX73]	bone morphogenetic protein 2
comp119791_c1	503.608	8.21255	0.0163074	-5.93833	1.55744e-18	1.55834e-15	ENSONIG00000003845|ENSONIT00000004846|mgat4c (2 of 2)|mannosyl (alpha-1,3-)-glycoprotein beta-1,4-N-acetylglucosaminyltransferase, isozyme C (putative) [Source:ZFIN;Acc:ZDB-GENE-091204-429]	-
comp119914_c3	34.1172	8.21556	0.240804	-2.05407	0.00410674	0.0250275	-	-
comp117430_c4	128.145	8.21693	0.0641222	-3.96303	3.68461e-11	5.337e-09	-	-
comp101528_c1	69.8908	8.23384	0.11781	-3.08546	1.53248e-06	4.38104e-05	-	-
comp102447_c1	371.621	8.2439	0.0221837	-5.49436	7.7178e-12	1.37768e-09	ENSONIG00000005425|ENSONIT00000006819|ccnd1|cyclin D1 [Source:ZFIN;Acc:ZDB-GENE-980526-176]	cyclin d1
comp122181_c2	40.7944	8.2492	0.202214	-2.30605	0.000673402	0.00599067	-	-
comp107563_c5	0.430779	8.2669	19.1906	4.26233	0.0089746	0.0464284	-	-
comp114220_c0	48.6658	8.27138	0.169963	-2.55671	0.00035915	0.00364781	-	-
comp116951_c4	0.296058	8.31356	28.0809	4.81152	0.00884525	0.0459289	ENSONIG00000003412|ENSONIT00000004299|NBR1 (1 of 2)|neighbor of BRCA1 gene 1 [Source:HGNC Symbol;Acc:6746]	-
comp117122_c0	41.0924	8.31584	0.202369	-2.30494	0.000688539	0.00610288	-	-
comp107966_c1	77.9952	8.31713	0.106636	-3.22923	1.48957e-06	4.28091e-05	-	-
comp117720_c0	1856.06	8.31803	0.00448156	-7.80178	2.5585e-06	6.68682e-05	-	-
comp110965_c1	39.0525	8.32125	0.213079	-2.23054	0.000803707	0.00689887	ENSONIG00000004083|ENSONIT00000005150|DNAJC24|Uncharacterized protein [Source:UniProtKB/TrEMBL;Acc:I3J8F6]	-
comp104602_c1	40.7448	8.33322	0.204522	-2.28967	0.00161984	0.0120292	-	-
comp116727_c0	30.8068	8.33711	0.270625	-1.88563	0.0034001	0.0215788	-	translocase of inner mitochondrial membrane domain-containing protein 1-like isoform x2
comp112587_c2	0.430779	8.3438	19.3691	4.27569	0.00814803	0.0429657	ENSONIG00000003511|ENSONIT00000004424|ZNF536|Uncharacterized protein [Source:UniProtKB/TrEMBL;Acc:I3J6D2]	zinc finger protein 516-like isoform x2
comp103775_c0	0.296058	8.34445	28.1852	4.81687	0.0094723	0.0483775	-	-
comp107346_c1	42.0891	8.36747	0.198804	-2.33058	0.000275835	0.00295967	-	-
comp112014_c3	97.2731	8.36782	0.0860241	-3.53912	7.99522e-08	3.71404e-06	-	-
comp117660_c0	135.008	8.36908	0.0619895	-4.01183	1.23592e-09	1.08402e-07	-	hhla1_human ame: full=herv-h ltr-associating protein 1 flags: precursor
comp116238_c4	0.296058	8.37054	28.2733	4.82137	0.0090492	0.0467104	-	-
comp121145_c1	0.52347	8.37999	16.0086	4.00077	0.00787106	0.0417688	ENSONIG00000004617|ENSONIT00000005817|calcrla|calcitonin receptor-like a [Source:ZFIN;Acc:ZDB-GENE-040822-26]	calcitonin gene-related peptide receptor
comp106817_c0	0.296058	8.38134	28.3098	4.82323	0.00868515	0.0452303	ENSONIG00000002388|ENSONIT00000002985|PIK3CD|Uncharacterized protein [Source:UniProtKB/TrEMBL;Acc:I3J293]	phosphoinositide-3- delta polypeptide
comp111652_c1	135.425	8.38441	0.061912	-4.01364	4.11571e-10	4.21799e-08	-	-
comp117507_c0	200.813	8.38678	0.0417641	-4.58159	0.00102631	0.00834615	ENSONIG00000003160|ENSONIT00000003962|actb2|actin, beta 2 [Source:ZFIN;Acc:ZDB-GENE-000329-3]	beta actin
comp119255_c1	0.296058	8.39614	28.3598	4.82578	0.00972031	0.0493856	-	-
comp115777_c0	135.549	8.40115	0.0619786	-4.01209	1.07098e-09	9.54769e-08	-	tir-containing adaptor molecule
comp114588_c0	33.7061	8.40244	0.249286	-2.00413	0.00159771	0.0119055	-	minichromosome maintenance complex component 10
comp109390_c0	78.5209	8.41098	0.107118	-3.22273	1.49473e-06	4.29251e-05	-	af363273_1 toxin-1
comp109571_c1	0.52347	8.41323	16.072	4.00648	0.0084257	0.0441392	ENSONIG00000001467|ENSONIT00000001841|txnipb|thioredoxin interacting protein b [Source:ZFIN;Acc:ZDB-GENE-040917-1]	zgc:110353 protein
comp110929_c0	0.430779	8.41648	19.5378	4.2882	0.00976536	0.0495527	-	-
comp115385_c0	232.853	8.41718	0.0361481	-4.78994	5.59714e-14	1.7661e-11	-	-
comp106487_c10	0.296058	8.41726	28.4311	4.8294	0.0095389	0.048647	ENSONIG00000001701|ENSONIT00000002130|CELSR3|Uncharacterized protein [Source:UniProtKB/TrEMBL;Acc:I3IZU0]	cadherin egf lag seven-pass g-type receptor 2
comp115583_c0	0.52347	8.42759	16.0995	4.00894	0.00946831	0.0483649	-	-
comp97334_c1	0.296058	8.43186	28.4805	4.8319	0.00890272	0.0461548	-	retrotransposable element tf2 155 kda protein type 1-like
comp110106_c5	2800.61	8.44503	0.00301542	-8.37342	1.05998e-16	6.55327e-14	-	-
comp111081_c0	0.296058	8.4639	28.5887	4.83737	0.00948587	0.0484383	-	-
comp120243_c3	0.430779	8.46542	19.6514	4.29656	0.00851569	0.0445417	-	-
comp112274_c0	0.52347	8.46805	16.1768	4.01585	0.00830577	0.0436311	ENSONIG00000001857|ENSONIT00000002318|G2E3|Uncharacterized protein [Source:UniProtKB/TrEMBL;Acc:I3J0C6]	-
comp99496_c1	0.52347	8.46908	16.1787	4.01603	0.00863873	0.0450652	-	-
comp116706_c1	41.1413	8.47905	0.206096	-2.27861	0.000236347	0.00261879	-	-
comp117873_c3	0.52347	8.48244	16.2043	4.0183	0.00710701	0.0385454	-	-
comp95073_c0	0.52347	8.48341	16.2061	4.01847	0.00896045	0.046375	-	-
comp109211_c0	0.52347	8.48809	16.2151	4.01926	0.00859637	0.0448738	-	-
comp114673_c5	0.430779	8.5124	19.7605	4.30455	0.0075009	0.0402398	ENSONIG00000000355|ENSONIT00000000446|pcdh15a|protocadherin 15a [Source:ZFIN;Acc:ZDB-GENE-030616-3]	protocadherin-15-like isoform x2
comp113901_c3	104.639	8.52662	0.0814861	-3.6173	4.00725e-09	3.00817e-07	-	-
comp111480_c0	35.6579	8.53104	0.239247	-2.06343	0.00548335	0.0315294	-	-
comp95307_c0	0.430779	8.5318	19.8055	4.30783	0.00836882	0.0438986	-	-
comp108931_c3	0.430779	8.53253	19.8072	4.30795	0.0090611	0.0467559	-	-
comp116483_c0	0.430779	8.55244	19.8534	4.31132	0.00831239	0.0436576	ENSONIG00000006029|ENSONIT00000007597||Uncharacterized protein [Source:UniProtKB/TrEMBL;Acc:I3JFF1]	-
comp107596_c1	1954.01	8.5695	0.0043856	-7.83301	1.6881e-14	6.02674e-12	-	-
comp93740_c0	895.326	8.58275	0.00958617	-6.70483	1.93147e-15	8.58929e-13	-	-
comp107381_c1	0.52347	8.60017	16.4292	4.03819	0.00835194	0.0438282	-	-
comp114247_c0	0.430779	8.60151	19.9673	4.31957	0.00821796	0.0432745	-	-
comp104475_c2	0.296058	8.61628	29.1034	4.86311	0.00785242	0.0417077	-	-
comp121096_c0	0.52347	8.62556	16.4777	4.04244	0.00864169	0.045068	-	-
comp100163_c1	0.52347	8.6257	16.4779	4.04246	0.00829746	0.0435995	ENSONIG00000005057|ENSONIT00000006365|P2RY6|Uncharacterized protein [Source:UniProtKB/TrEMBL;Acc:I3JBX0]	probable g-protein coupled receptor 174
comp115039_c7	0.608065	8.62587	14.1858	3.82637	0.00906263	0.0467607	ENSONIG00000003681|ENSONIT00000004634|nrp1a|neuropilin 1a [Source:ZFIN;Acc:ZDB-GENE-030519-2]	neuropilin 1a
comp87067_c1	35.6049	8.62995	0.242381	-2.04465	0.00389576	0.0240131	-	-
comp69683_c0	0.296058	8.63583	29.1694	4.86638	0.00843633	0.0441918	-	-
comp101959_c0	0.430779	8.64024	20.0572	4.32605	0.00698344	0.0380299	-	-
comp121297_c1	0.296058	8.66054	29.2529	4.87051	0.00694479	0.0378762	-	-
comp117345_c5	92.3459	8.66394	0.0938205	-3.41395	1.7739e-06	4.93757e-05	ENSONIG00000000648|ENSONIT00000000821|ephb2b|eph receptor B2b [Source:ZFIN;Acc:ZDB-GENE-050522-415]	-
comp115349_c0	113.341	8.68284	0.0766083	-3.70636	1.22942e-08	7.79086e-07	-	-
comp98326_c0	0.430779	8.68517	20.1616	4.33353	0.00689972	0.03769	ENSONIG00000000479|ENSONIT00000000610|ASPN|Uncharacterized protein [Source:UniProtKB/TrEMBL;Acc:I3IVH1]	-
comp113862_c1	0.608065	8.70173	14.3105	3.839	0.00900446	0.0465268	-	-
comp121131_c2	0.52347	8.70328	16.6261	4.05538	0.00695522	0.0379142	-	-
comp98098_c0	0.430779	8.71066	20.2207	4.33776	0.00768086	0.0409797	-	-
comp119680_c6	0.430779	8.71189	20.2236	4.33797	0.00902045	0.0465948	-	-
comp111066_c3	0.430779	8.71476	20.2302	4.33844	0.00864935	0.045102	ENSONIG00000003806|ENSONIT00000004790|atp2a2b|ATPase, Ca++ transporting, cardiac muscle, slow twitch 2b [Source:ZFIN;Acc:ZDB-GENE-030131-867]	loc495046 protein
comp107349_c0	0.608065	8.71905	14.339	3.84187	0.00864145	0.045068	ENSONIG00000003204|ENSONIT00000004019|abcg2b|ATP-binding cassette, sub-family G (WHITE), member 2b [Source:ZFIN;Acc:ZDB-GENE-050517-36]	atp-binding cassette transporter sub-family g member 2b
comp112200_c2	0.296058	8.71934	29.4515	4.88027	0.00735702	0.0396244	-	-
comp113513_c5	0.296058	8.73757	29.513	4.88328	0.00761861	0.040719	-	-
comp122168_c0	0.608065	8.74134	14.3757	3.84556	0.00897502	0.0464284	-	-
comp116531_c2	157.922	8.74287	0.0553621	-4.17496	3.0621e-09	2.37606e-07	-	-
comp117745_c2	0.296058	8.74482	29.5376	4.88448	0.00678724	0.0372146	-	zinc fingers and homeoboxes protein 2-like isoform x2
comp97965_c0	0.430779	8.75583	20.3256	4.34522	0.00730256	0.0393785	-	-
comp113128_c1	0.52347	8.75767	16.73	4.06437	0.00712419	0.0386221	-	-
comp110477_c0	0.52347	8.78321	16.7788	4.06857	0.00707694	0.0384207	-	-
comp72950_c0	0.608065	8.7883	14.4529	3.85329	0.00969821	0.0492942	-	-
comp112898_c3	412.087	8.79818	0.0213503	-5.5496	7.34467e-06	0.000159167	-	-
comp118059_c7	0.296058	8.80097	29.7272	4.89371	0.00777049	0.041365	-	-
comp121902_c3	0.430779	8.80875	20.4484	4.35392	0.00720203	0.0389552	-	-
comp121709_c0	89.2455	8.81287	0.0987486	-3.3401	1.73287e-07	7.13451e-06	ENSONIG00000001487|ENSONIT00000001864|FAM134B|Uncharacterized protein [Source:UniProtKB/TrEMBL;Acc:I3IZ25]	-
comp111972_c3	0.296058	8.8184	29.7861	4.89657	0.00716521	0.0388021	-	-
comp107862_c0	0.52347	8.81971	16.8486	4.07455	0.00649486	0.0359118	-	-
comp121949_c1	33.984	8.83101	0.259858	-1.94421	0.00200345	0.0142304	-	-
comp97187_c1	47.9601	8.83112	0.184135	-2.44117	0.000351361	0.00357968	-	-
comp109961_c5	0.52347	8.84649	16.8997	4.07893	0.00753349	0.0403719	ENSONIG00000001797|ENSONIT00000002250|HGFAC|Uncharacterized protein [Source:UniProtKB/TrEMBL;Acc:I3J060]	si:dkeyp- protein
comp122268_c2	0.296058	8.84771	29.8851	4.90135	0.00660085	0.0363841	ENSONIG00000004915|ENSONIT00000006184|cacna1ba|calcium channel, voltage-dependent, N type, alpha 1B subunit, a [Source:ZFIN;Acc:ZDB-GENE-060531-44]	neuronal-type voltage-gated calcium channel subunit
comp114311_c0	0.430779	8.85397	20.5534	4.3613	0.00659609	0.0363631	ENSONIG00000001739|ENSONIT00000002178|MYH13 (3 of 4)|myosin, heavy chain 13, skeletal muscle [Source:HGNC Symbol;Acc:7571]	myosin heavy chain
comp112040_c7	0.608065	8.85871	14.5687	3.8648	0.00889143	0.0461057	ENSONIG00000003607|ENSONIT00000004537|INHBB (2 of 2)|inhibin, beta B [Source:HGNC Symbol;Acc:6067]	beta aa
comp108447_c1	0.430779	8.8633	20.5751	4.36282	0.00633977	0.0352697	-	-
comp119118_c0	39.7178	8.86814	0.223279	-2.16308	0.000709108	0.00624402	-	-
comp118933_c7	0.52347	8.87489	16.954	4.08355	0.00718691	0.0388969	-	-
comp110605_c4	0.52347	8.88246	16.9684	4.08478	0.00555667	0.031881	ENSONIG00000002688|ENSONIT00000003366|LPHN2 (2 of 2)|latrophilin 2 [Source:HGNC Symbol;Acc:18582]	latrophilin-2-like isoform x10
comp117067_c2	0.430779	8.89286	20.6437	4.36763	0.00732639	0.0394958	-	-
comp118921_c0	70.9552	8.89947	0.125424	-2.99512	4.1115e-06	9.90669e-05	-	-
comp120050_c3	0.52347	8.90558	17.0126	4.08853	0.00742113	0.0398941	-	-
comp116711_c2	88.6937	8.90985	0.100456	-3.31536	1.8647e-07	7.5869e-06	-	-
comp117959_c0	0.430779	8.91181	20.6877	4.3707	0.00674654	0.0370395	-	-
comp117252_c0	66.5469	8.92252	0.134079	-2.89885	6.25343e-06	0.000139946	-	gbl protein
comp114819_c0	0.52347	8.92676	17.0531	4.09196	0.00768758	0.0410069	-	-
comp56071_c1	0.52347	8.92919	17.0577	4.09235	0.00681419	0.0373246	-	-
comp113836_c3	0.52347	8.93518	17.0691	4.09332	0.00564254	0.0322594	ENSONIG00000004316|ENSONIT00000005445|LRP1B|Uncharacterized protein [Source:UniProtKB/TrEMBL;Acc:I3J9A1]	apolipoprotein e receptor 2
comp115722_c0	0.52347	8.93962	17.0776	4.09404	0.0054346	0.0312916	-	epidermal growth factor receptor
comp102298_c0	0.296058	8.94129	30.2012	4.91653	0.00598747	0.0337969	-	-
comp119105_c0	135.953	8.95633	0.0658782	-3.92405	1.08742e-09	9.67156e-08	-	-
comp115499_c0	0.430779	8.95967	20.7988	4.37842	0.00574403	0.0327064	-	-
comp112895_c3	0.52347	8.96356	17.1234	4.09789	0.00602307	0.0339348	-	-
comp117000_c2	0.430779	8.98017	20.8464	4.38172	0.00571236	0.032563	-	-
comp108965_c5	0.430779	8.9829	20.8527	4.38216	0.00688314	0.0376205	ENSONIG00000005544|ENSONIT00000006973|VEPH1|Uncharacterized protein [Source:UniProtKB/TrEMBL;Acc:I3JDM7]	ventricular zone expressed ph domain protein
comp68957_c0	0.52347	8.9915	17.1767	4.10238	0.00576136	0.0327858	-	-
comp113258_c0	0.52347	8.99246	17.1786	4.10254	0.00935235	0.0478897	-	-
comp111771_c0	0.430779	8.9939	20.8782	4.38393	0.00635686	0.0353389	-	-
comp113004_c0	0.52347	8.99433	17.1822	4.10284	0.00597438	0.033728	-	-
comp109875_c7	0.608065	8.99465	14.7923	3.88677	0.00751062	0.0402796	ENSONIG00000003325|ENSONIT00000004185|cacna1hb|calcium channel, voltage-dependent, T type, alpha 1H subunit b [Source:ZFIN;Acc:ZDB-GENE-090312-128]	-
comp105850_c0	0.430779	8.99627	20.8837	4.38431	0.0074249	0.0399109	-	-
comp121282_c2	0.296058	8.99653	30.3877	4.92542	0.0061145	0.0343228	-	-
comp111822_c0	0.430779	9.00063	20.8938	4.38501	0.00712629	0.0386307	-	-
comp116843_c3	0.296058	9.00694	30.4229	4.92709	0.00588156	0.0333078	-	-
comp109687_c0	0.430779	9.00896	20.9132	4.38634	0.00609884	0.0342529	-	-
comp120352_c0	0.52347	9.01069	17.2134	4.10546	0.00617713	0.0345748	-	-
comp113764_c18	0.296058	9.01148	30.4383	4.92781	0.00707535	0.0384148	-	-
comp120101_c5	0.430779	9.01242	20.9212	4.38689	0.00657157	0.0362581	-	-
comp114990_c8	0.52347	9.01379	17.2193	4.10596	0.00594385	0.0335805	-	-
comp120855_c1	38.919	9.01428	0.231617	-2.11019	0.000811424	0.00695127	-	-
comp120951_c0	39.3177	9.01733	0.229345	-2.12441	0.00109289	0.00877777	-	-
comp109887_c0	0.52347	9.01891	17.2291	4.10677	0.00765518	0.0408685	-	-
comp117728_c6	0.608065	9.02575	14.8434	3.89175	0.00778946	0.0414457	ENSONIG00000006097|ENSONIT00000007689|ST5|Uncharacterized protein [Source:UniProtKB/TrEMBL;Acc:I3JFP3]	c chain gef domain of dennd 1b in complex with rab gtpase rab35
comp112051_c0	0.296058	9.05612	30.589	4.93494	0.00624229	0.0348421	-	-
comp119038_c5	55.7406	9.06431	0.162616	-2.62046	3.31154e-05	0.000538462	ENSONIG00000004701|ENSONIT00000005926|NSMAF|Uncharacterized protein [Source:UniProtKB/TrEMBL;Acc:I3JAN2]	neutral sphingomyelinase (n-smase) activation associated factor
comp116170_c0	0.52347	9.06534	17.3178	4.11418	0.00632817	0.035231	-	-
comp103292_c1	0.296058	9.06694	30.6256	4.93667	0.00558433	0.0319984	ENSONIG00000005040|ENSONIT00000006344|JAKMIP1|Uncharacterized protein [Source:UniProtKB/TrEMBL;Acc:I3JBU9]	-
comp117764_c5	0.608065	9.07118	14.9181	3.89899	0.00746441	0.0400836	-	-
comp119422_c0	70.1884	9.07985	0.129364	-2.95049	8.60391e-06	0.000180889	ENSONIG00000002348|ENSONIT00000002938|GPC2|Uncharacterized protein [Source:UniProtKB/TrEMBL;Acc:I3J247]	gpc6_mouse ame: full=glypican-6 contains: ame: full=secreted glypican-6 flags: precursor
comp121181_c3	0.608065	9.08137	14.9349	3.90061	0.00950081	0.0484918	-	-
comp113977_c9	0.296058	9.08421	30.6839	4.93941	0.00694294	0.0378734	-	-
comp109721_c0	0.296058	9.08526	30.6875	4.93958	0.00721843	0.0390245	-	apoptosis-inducing factor 3-like isoform x2
comp112701_c0	0.430779	9.08993	21.1012	4.39925	0.00516458	0.0300716	ENSONIG00000002995|ENSONIT00000003752|hcar1-3|hydroxycarboxylic acid receptor 1-3 [Source:ZFIN;Acc:ZDB-GENE-081107-48]	hydroxycarboxylic acid receptor 2-like isoform x2
comp117067_c0	0.52347	9.09383	17.3722	4.11871	0.00540528	0.0311512	ENSONIG00000003682|ENSONIT00000004635|SIX5|Uncharacterized protein [Source:UniProtKB/TrEMBL;Acc:I3J6Z2]	homeobox protein
comp106988_c3	0.52347	9.09526	17.375	4.11894	0.00565215	0.0323045	ENSONIG00000002227|ENSONIT00000002779|phactr3a|phosphatase and actin regulator 3a [Source:ZFIN;Acc:ZDB-GENE-080220-4]	zgc:172129 protein
comp120514_c0	0.430779	9.09719	21.118	4.4004	0.00515441	0.0300193	ENSONIG00000002084|ENSONIT00000002599||Uncharacterized protein [Source:UniProtKB/TrEMBL;Acc:I3J158]	-
comp117392_c1	0.608065	9.0995	14.9647	3.90349	0.00805831	0.0425694	-	-
comp107242_c0	0.296058	9.10664	30.7597	4.94297	0.0059364	0.0335534	-	-
comp113035_c6	84.9367	9.11179	0.107277	-3.22058	1.03885e-06	3.20611e-05	ENSONIG00000003244|ENSONIT00000004074|wnt7aa|wingless-type MMTV integration site family, member 7Aa [Source:ZFIN;Acc:ZDB-GENE-051129-1]	tpa: protein wnt-16 precursor
comp115364_c0	0.52347	9.11562	17.4139	4.12216	0.00578715	0.0328957	-	myelin protein zero-like protein 2 precursor
comp121683_c2	0.608065	9.12405	15.005	3.90738	0.00773085	0.0411925	-	-
comp118668_c9	82.0611	9.12507	0.111198	-3.16879	1.96357e-07	7.93399e-06	ENSONIG00000000214|ENSONIT00000000273|HOMER2|Uncharacterized protein [Source:UniProtKB/TrEMBL;Acc:I3IUI4]	zgc:55557 protein
comp115250_c1	0.296058	9.13376	30.8513	4.94726	0.00634827	0.0352989	-	-
comp114742_c4	55.155	9.13985	0.165712	-2.59325	0.000393197	0.00391215	ENSONIG00000004994|ENSONIT00000006286|nrg2a|neuregulin 2a [Source:ZFIN;Acc:ZDB-GENE-070615-10]	pro-neuregulin- membrane-bound isoform-like isoform x2
comp90973_c0	0.296058	9.14602	30.8927	4.94919	0.00566469	0.0323543	-	-
comp101793_c1	298.835	9.14725	0.0306097	-5.02987	1.19258e-13	3.46138e-11	ENSONIG00000001200|ENSONIT00000001516|zgc:73324|zgc:73324 [Source:ZFIN;Acc:ZDB-GENE-040426-1760]	-
comp119875_c1	1705.3	9.1485	0.00536476	-7.54227	1.69751e-05	0.000313695	-	myosin-10-like isoform x2
comp100543_c0	0.608065	9.15473	15.0555	3.91222	0.00741607	0.0398803	ENSONIG00000003762|ENSONIT00000004736|C2ORF89|Uncharacterized protein [Source:UniProtKB/TrEMBL;Acc:I3J793]	-
comp111860_c1	0.52347	9.15769	17.4942	4.12881	0.00594558	0.0335853	ENSONIG00000005824|ENSONIT00000007341|KCNA4|Uncharacterized protein [Source:UniProtKB/TrEMBL;Acc:I3JEP5]	potassium voltage-gated channel subfamily a member 4-like isoform x2
comp116097_c9	0.296058	9.17185	30.9799	4.95326	0.00523936	0.0303953	ENSONIG00000002523|ENSONIT00000003160|slc6a17 (1 of 2)|solute carrier family 6, member 17 [Source:ZFIN;Acc:ZDB-GENE-030131-8187]	-
comp94419_c0	0.608065	9.1923	15.1173	3.91813	0.00943414	0.0482357	ENSONIG00000002450|ENSONIT00000003066|YJEFN3|Uncharacterized protein [Source:UniProtKB/TrEMBL;Acc:I3J2H5]	-
comp107670_c2	95.0877	9.19777	0.0967294	-3.3699	3.30437e-07	1.22455e-05	-	-
comp122215_c0	0.608065	9.2057	15.1393	3.92023	0.00832634	0.043715	-	-
comp105169_c4	0.608065	9.21035	15.147	3.92096	0.00738507	0.0397586	ENSONIG00000003608|ENSONIT00000004539|gli2b|GLI-Kruppel family member GLI2b [Source:ZFIN;Acc:ZDB-GENE-050523-1]	af109923_1 zinc finger protein gli2
comp112023_c3	61.6233	9.21102	0.149473	-2.74204	0.000152045	0.00183817	-	-
comp79394_c0	0.296058	9.21175	31.1147	4.95953	0.00577232	0.0328335	-	-
comp87676_c2	64.6129	9.22123	0.142715	-2.80879	1.04156e-05	0.000211156	-	splicesome-associated factor 61
comp117771_c0	0.52347	9.22126	17.6157	4.13879	0.00542253	0.0312316	-	-
comp118805_c0	0.430779	9.22428	21.413	4.42042	0.00622114	0.0347548	ENSONIG00000004417|ENSONIT00000005567|ppm1nb|protein phosphatase, Mg2+/Mn2+ dependent, 1Nb (putative) [Source:ZFIN;Acc:ZDB-GENE-071004-34]	zgc:171765 protein
comp100072_c3	0.608065	9.23648	15.1899	3.92505	0.00940873	0.048122	-	-
comp106813_c0	0.430779	9.24086	21.4515	4.42301	0.00596025	0.0336607	-	-
comp112166_c0	67.1014	9.2409	0.137715	-2.86024	7.53718e-06	0.000162565	ENSONIG00000000260|ENSONIT00000000331|SLC5A6 (2 of 2)|solute carrier family 5 (sodium-dependent vitamin transporter), member 6 [Source:HGNC Symbol;Acc:11041]	sodium-dependent multivitamin transporter-like isoform x2
comp112872_c0	67.4408	9.26128	0.137325	-2.86434	1.36085e-05	0.000261786	-	-
comp111003_c3	46.8998	9.28176	0.197906	-2.33711	0.00734948	0.0395935	-	-
comp117141_c1	126.335	9.28679	0.073509	-3.76594	3.77012e-07	1.36913e-05	ENSONIG00000003900|ENSONIT00000004916|SARDH|Uncharacterized protein [Source:UniProtKB/TrEMBL;Acc:I3J7S3]	-
comp120131_c6	0.608065	9.28682	15.2727	3.93289	0.00938054	0.0480036	-	-
comp80223_c0	0.430779	9.28819	21.5614	4.43038	0.00526145	0.0304932	-	-
comp120797_c1	39.8245	9.30277	0.233594	-2.09792	0.00101838	0.00829587	-	-
comp108824_c0	0.296058	9.3087	31.4422	4.97463	0.00542335	0.031234	-	-
comp115445_c1	0.52347	9.30946	17.7841	4.15252	0.00474825	0.0280753	-	-
comp108447_c0	0.52347	9.3228	17.8096	4.15459	0.0047314	0.0279996	ENSONIG00000000700|ENSONIT00000000882|DOK2|Uncharacterized protein [Source:UniProtKB/TrEMBL;Acc:I3IW93]	docking protein 2
comp89713_c5	0.608065	9.32555	15.3364	3.93889	0.007932	0.0420364	ENSONIG00000005030|ENSONIT00000006331|ryr1a|ryanodine receptor 1a (skeletal) [Source:ZFIN;Acc:ZDB-GENE-020108-2]	ryanodine receptor 1b
comp106860_c5	78.6078	9.32812	0.118667	-3.07501	1.07278e-05	0.000215857	ENSONIG00000000426|ENSONIT00000000541|STAB1|Uncharacterized protein [Source:UniProtKB/TrEMBL;Acc:I3IVA2]	-
comp115309_c3	50.715	9.33073	0.183984	-2.44235	0.000288398	0.00307199	-	-
comp67841_c0	0.608065	9.34036	15.3608	3.94118	0.00975938	0.0495323	-	-
comp114562_c0	146.729	9.34097	0.0636614	-3.97344	1.08958e-10	1.34726e-08	ENSONIG00000002347|ENSONIT00000002936|HSH2D|Uncharacterized protein [Source:UniProtKB/TrEMBL;Acc:I3J245]	-
comp119753_c0	0.52347	9.35071	17.863	4.1589	0.00544445	0.0313389	ENSONIG00000003293|ENSONIT00000004134|PGBD4 (7 of 8)|piggyBac transposable element derived 4 [Source:HGNC Symbol;Acc:19401]	-
comp115309_c1	38.4713	9.35281	0.243111	-2.04031	0.00192604	0.0137952	ENSONIG00000000516|ENSONIT00000000658|NIN|Uncharacterized protein [Source:UniProtKB/TrEMBL;Acc:I3IVL9]	-
comp66008_c0	0.430779	9.35413	21.7145	4.44058	0.00464232	0.0275819	-	zb16a_danre ame: full=zinc finger and btb domain-containing protein 16-a ame: full=promyelocytic leukemia zinc finger protein-a ame: full=zinc finger protein plzf-a
comp109843_c0	948.55	9.37815	0.00988682	-6.66028	0.000240623	0.00265533	ENSONIG00000002205|ENSONIT00000002750||Uncharacterized protein [Source:UniProtKB/TrEMBL;Acc:I3J1K8]	af128812_1 zpc domain containing protein 4
comp118925_c2	0.608065	9.39506	15.4507	3.9496	0.00758449	0.0405822	-	zinc finger protein 512b-like isoform x2
comp101155_c0	0.430779	9.40038	21.8218	4.4477	0.00450011	0.0269115	ENSONIG00000005084|ENSONIT00000006398|gli1|GLI-Kruppel family member 1 [Source:ZFIN;Acc:ZDB-GENE-030321-1]	zinc finger transcription factor detour
comp114277_c1	0.296058	9.40418	31.7647	4.98935	0.00534899	0.030897	ENSONIG00000004121|ENSONIT00000005198|LRP5|Uncharacterized protein [Source:UniProtKB/TrEMBL;Acc:I3J8K4]	low density lipo protein 6
comp115111_c10	0.296058	9.41653	31.8064	4.99125	0.00490367	0.0288196	-	-
comp121358_c1	0.296058	9.41715	31.8085	4.99134	0.00508147	0.0296854	-	-
comp117062_c4	0.608065	9.43075	15.5094	3.95507	0.00698997	0.0380545	-	-
comp93397_c0	38.9066	9.44102	0.242659	-2.043	0.00388385	0.0239541	-	dexamethasone-induced 1
comp119791_c3	801.996	9.44524	0.0117772	-6.40786	4.31843e-22	1.05863e-18	ENSONIG00000003845|ENSONIT00000004846|mgat4c (2 of 2)|mannosyl (alpha-1,3-)-glycoprotein beta-1,4-N-acetylglucosaminyltransferase, isozyme C (putative) [Source:ZFIN;Acc:ZDB-GENE-091204-429]	-
comp114589_c0	0.296058	9.4467	31.9083	4.99586	0.00522849	0.0303647	-	-
comp116656_c1	0.430779	9.45919	21.9583	4.4567	0.00529118	0.0306422	-	-
comp120788_c0	0.608065	9.46528	15.5662	3.96035	0.00890116	0.0461499	-	-
comp91773_c1	120.227	9.4729	0.078792	-3.66581	7.88627e-08	3.66791e-06	-	-
comp118100_c0	0.608065	9.47338	15.5796	3.96158	0.00969052	0.0492615	-	-
comp114964_c2	0.608065	9.47358	15.5799	3.96161	0.00754597	0.0404273	ENSONIG00000004750|ENSONIT00000005983|FAM78B (1 of 2)|family with sequence similarity 78, member B [Source:HGNC Symbol;Acc:13495]	protein fam78a-like isoform x3
comp112946_c3	0.430779	9.48575	22.02	4.46074	0.00481498	0.0283793	-	-
comp121883_c0	0.608065	9.48765	15.603	3.96375	0.00753924	0.0403998	-	-
comp115219_c14	66.6329	9.49259	0.142461	-2.81136	8.446e-06	0.000178507	ENSONIG00000003316|ENSONIT00000004172|prkcba|protein kinase C, beta a [Source:ZFIN;Acc:ZDB-GENE-040426-1354]	-
comp112587_c3	0.608065	9.49759	15.6194	3.96526	0.0071878	0.0388976	-	zinc finger protein 516-like isoform x2
comp109460_c3	0.52347	9.51284	18.1727	4.1837	0.00418975	0.0254229	ENSONIG00000001702|ENSONIT00000002131||Uncharacterized protein [Source:UniProtKB/TrEMBL;Acc:I3IZU1]	tpa_exp: slow myosin heavy chain 2
comp114325_c13	0.430779	9.51655	22.0915	4.46542	0.0044445	0.0266565	-	disrupted in schizophrenia 1 protein
comp63614_c0	0.608065	9.52565	15.6655	3.96952	0.00694527	0.0378762	-	-
comp108483_c1	64.1604	9.52903	0.148519	-2.75128	0.000393289	0.00391251	-	-
comp118368_c0	92.8538	9.53063	0.102641	-3.28432	1.91806e-06	5.28275e-05	-	-
comp73852_c0	0.296058	9.5313	32.1941	5.00872	0.00511328	0.0298323	-	-
comp117067_c3	0.430779	9.54066	22.1474	4.46907	0.00397933	0.0244115	ENSONIG00000003682|ENSONIT00000004635|SIX5|Uncharacterized protein [Source:UniProtKB/TrEMBL;Acc:I3J6Z2]	homeobox protein
comp105844_c1	36.83	9.55391	0.259406	-1.94672	0.00114333	0.00909928	ENSONIG00000003595|ENSONIT00000004524|TONSL|Uncharacterized protein [Source:UniProtKB/TrEMBL;Acc:I3J6N2]	nuclear factor of kappa light polypeptide gene enhancer in b-cells inhibitor-like 2
comp76244_c0	0.296058	9.55473	32.2732	5.01226	0.00489922	0.0288007	-	transmembrane protein 238-like isoform x2
comp93939_c2	0.52347	9.55508	18.2534	4.19009	0.00539764	0.0311212	-	-
comp119156_c0	0.52347	9.56088	18.2644	4.19097	0.00496548	0.0291264	-	-
comp108260_c1	1.03884	9.57152	9.21362	3.20377	0.00981689	0.0497511	ENSONIG00000006352|ENSONIT00000008013|kcnb2|potassium voltage-gated channel, Shab-related subfamily, member 2 [Source:ZFIN;Acc:ZDB-GENE-070912-170]	-
comp104715_c1	47.6361	9.57401	0.200982	-2.31486	0.000159317	0.0019072	-	prrc1_danre ame: full=protein prrc1 ame: full=proline-rich and coiled-coil-containing protein 1 ame: full=protein misty somites
comp109996_c2	1.03884	9.57623	9.21816	3.20448	0.00949755	0.0484817	ENSONIG00000000436|ENSONIT00000000551|EYA4|Uncharacterized protein [Source:UniProtKB/TrEMBL;Acc:I3IVB2]	eyes absent homolog 1-like isoform x2
comp114111_c4	0.608065	9.57772	15.7511	3.97738	0.00689418	0.0376665	-	-
comp89432_c0	0.296058	9.59525	32.41	5.01837	0.00435608	0.0262421	-	-
comp119558_c3	41.1901	9.61687	0.233475	-2.09866	0.00589948	0.0333869	-	-
comp109561_c0	40.2737	9.62038	0.238875	-2.06567	0.0042757	0.0258377	ENSONIG00000003279|ENSONIT00000004115|CCDC48|Uncharacterized protein [Source:UniProtKB/TrEMBL;Acc:I3J5H4]	-
comp111303_c0	0.296058	9.62848	32.5223	5.02336	0.00498476	0.0292192	ENSONIG00000002552|ENSONIT00000003197|ATP1B4|Uncharacterized protein [Source:UniProtKB/TrEMBL;Acc:I3J2V5]	#NAME?
comp99859_c0	287.038	9.63623	0.0335713	-4.89663	2.26926e-14	7.73828e-12	ENSONIG00000001268|ENSONIT00000001598|KCTD14|Uncharacterized protein [Source:UniProtKB/TrEMBL;Acc:I3IYA9]	-
comp120899_c6	0.430779	9.64691	22.3941	4.48505	0.00461586	0.0274611	-	-
comp113342_c0	0.52347	9.65847	18.4509	4.20562	0.00403044	0.0246613	-	-
comp112848_c1	514.359	9.66057	0.0187818	-5.73452	0.000123808	0.00155824	-	-
comp104376_c0	873.055	9.66903	0.0110749	-6.49656	7.80938e-23	2.58198e-19	-	promethin variant 2
comp119729_c1	0.52347	9.67994	18.4919	4.20882	0.00463742	0.0275635	-	-
comp112128_c0	0.608065	9.68079	15.9206	3.99283	0.00687698	0.0376009	ENSONIG00000005217|ENSONIT00000006556|MID2|Uncharacterized protein [Source:UniProtKB/TrEMBL;Acc:I3JCG0]	tri54_bovin ame: full=tripartite motif-containing protein 54
comp110180_c1	0.430779	9.68287	22.4776	4.49041	0.00492831	0.0289352	-	-
comp116885_c4	0.608065	9.68716	15.9311	3.99378	0.00588557	0.0333206	-	-
comp95271_c1	65.2559	9.69057	0.148501	-2.75146	0.00520098	0.0302396	ENSONIG00000004318|ENSONIT00000005448|ARHGEF3|Uncharacterized protein [Source:UniProtKB/TrEMBL;Acc:I3J9A4]	neuroepithelial cell transforming gene 1
comp112411_c1	0.430779	9.69061	22.4956	4.49157	0.00437454	0.026323	ENSONIG00000004021|ENSONIT00000005075|NTRK3 (1 of 2)|neurotrophic tyrosine kinase, receptor, type 3 [Source:HGNC Symbol;Acc:8033]	-
comp112625_c0	0.430779	9.69881	22.5146	4.49279	0.00490823	0.028844	-	-
comp117764_c9	0.52347	9.70109	18.5323	4.21197	0.00371631	0.0231471	ENSONIG00000001645|ENSONIT00000002063|NOTCH3|Uncharacterized protein [Source:UniProtKB/TrEMBL;Acc:I3IZM3]	oko meduzy
comp100163_c0	0.608065	9.70586	15.9619	3.99656	0.00775199	0.0412867	ENSONIG00000004906|ENSONIT00000006172|PTAFR (1 of 5)|platelet-activating factor receptor [Source:HGNC Symbol;Acc:9582]	rCG38133 [Rattus norvegicus]
comp114618_c0	1.03884	9.707	9.34404	3.22405	0.00984425	0.0498815	-	-
comp120486_c0	0.296058	9.71082	32.8004	5.03564	0.0064672	0.0357927	ENSONIG00000003913|ENSONIT00000004934|GRIK5 (1 of 2)|glutamate receptor, ionotropic, kainate 5 [Source:HGNC Symbol;Acc:4583]	-
comp117862_c0	0.904123	9.73046	10.7623	3.42792	0.00976241	0.0495444	ENSONIG00000004989|ENSONIT00000006281|MACF1|Uncharacterized protein [Source:UniProtKB/TrEMBL;Acc:I3JBN7]	-
comp114334_c4	0.608065	9.74899	16.0328	4.00295	0.00840682	0.0440591	-	-
comp114251_c7	0.608065	9.74997	16.0344	4.0031	0.00658245	0.0362999	-	-
comp115806_c1	2121.96	9.75064	0.00459511	-7.76568	2.59585e-10	2.89051e-08	ENSONIG00000003573|ENSONIT00000004498|SUCNR1|Uncharacterized protein [Source:UniProtKB/TrEMBL;Acc:I3J6K6]	-
comp110326_c15	84.472	9.75305	0.115459	-3.11455	1.98436e-06	5.41827e-05	ENSONIG00000005742|ENSONIT00000007242|PIGB|Uncharacterized protein [Source:UniProtKB/TrEMBL;Acc:I3JEE6]	-
comp119313_c2	34.2748	9.76094	0.284785	-1.81205	0.00335611	0.0213714	-	-
comp112812_c6	0.608065	9.77323	16.0727	4.00654	0.00657313	0.0362625	-	-
comp109406_c3	33.3015	9.78397	0.2938	-1.7671	0.00955878	0.0487321	ENSONIG00000005790|ENSONIT00000007298|SEC22C|Uncharacterized protein [Source:UniProtKB/TrEMBL;Acc:I3JEK2]	vesicle-trafficking protein sec22a
comp119894_c3	0.608065	9.7852	16.0923	4.0083	0.00631574	0.0351823	-	-
comp121868_c3	54.7399	9.78868	0.178822	-2.48341	0.000248014	0.00272228	ENSONIG00000004071|ENSONIT00000005134|st14a|suppression of tumorigenicity 14 (colon carcinoma) a [Source:ZFIN;Acc:ZDB-GENE-030131-6496]	suppression of tumorigenicity 14 (colon carcinoma)
comp120258_c0	0.296058	9.7921	33.075	5.04767	0.00360423	0.0225989	ENSONIG00000005070|ENSONIT00000006380|CTNND1 (2 of 2)|catenin (cadherin-associated protein), delta 1 [Source:HGNC Symbol;Acc:2515]	catenin delta-2-like isoform x2
comp114707_c4	60.6974	9.79245	0.161332	-2.63189	4.20376e-05	0.000653056	ENSONIG00000003438|ENSONIT00000004330|rs1|retinoschisis (X-linked, juvenile) 1 [Source:ZFIN;Acc:ZDB-GENE-040801-171]	af146688_6 x-linked juvenile retinoschisis precursor protein
comp117752_c0	46.1551	9.79582	0.212237	-2.23625	0.00124219	0.00972824	-	riken cdna isoform cra_a
comp100600_c0	0.608065	9.79763	16.1128	4.01013	0.005842	0.0331504	-	-
comp116738_c1	0.296058	9.79877	33.0975	5.04865	0.00511973	0.0298631	-	-
comp69530_c0	83.569	9.80156	0.117287	-3.09189	5.55909e-05	0.000816723	ENSONIG00000002322|ENSONIT00000002902|EXOSC10|Uncharacterized protein [Source:UniProtKB/TrEMBL;Acc:I3J211]	exosome component 10
comp112877_c0	0.904123	9.80266	10.8422	3.43858	0.00928785	0.0476737	-	-
comp88238_c0	0.52347	9.80333	18.7276	4.22709	0.00387924	0.0239326	-	-
comp116294_c1	11278.7	9.80682	0.000869497	-10.1675	1.64227e-22	4.80327e-19	-	-
comp120199_c2	63.598	9.81483	0.154326	-2.69594	0.000259951	0.0028265	ENSONIG00000000025|ENSONIT00000000031||Uncharacterized protein [Source:UniProtKB/TrEMBL;Acc:I3ITU2]	-
comp109265_c5	0.52347	9.82495	18.7689	4.23027	0.00385727	0.0238388	-	-
comp112428_c2	127.686	9.83689	0.0770398	-3.69825	2.06261e-09	1.69018e-07	ENSONIG00000000802|ENSONIT00000001019	rgs3_mouse ame: full=regulator of g-protein signaling 3 short=rgs3 ame: full=c2pa
comp108391_c0	0.52347	9.83844	18.7947	4.23225	0.00346121	0.0218972	-	-
comp114461_c3	0.52347	9.84157	18.8007	4.23271	0.0039812	0.024419	-	growth arrest-specific 7
comp104696_c3	0.430779	9.84581	22.8558	4.51449	0.00379456	0.0235343	-	-
comp105500_c6	0.52347	9.84898	18.8148	4.2338	0.00461449	0.0274551	-	-
comp115881_c5	0.608065	9.87656	16.2426	4.02171	0.0058124	0.0330074	-	-
comp104252_c0	0.52347	9.877	18.8683	4.23789	0.00367223	0.0229157	-	-
comp104701_c0	71.8036	9.8797	0.137593	-2.86152	0.000363093	0.00367657	-	-
comp118628_c0	0.430779	9.88624	22.9497	4.5204	0.00338655	0.0215216	ENSONIG00000000736|ENSONIT00000000926|CDK16|Uncharacterized protein [Source:UniProtKB/TrEMBL;Acc:I3IWD7]	cyclin-dependent kinase 17-like isoform x2
comp103488_c0	1.13153	9.88633	8.7371	3.12715	0.00894738	0.0463358	ENSONIG00000001227|ENSONIT00000001548|CNTNAP1|Uncharacterized protein [Source:UniProtKB/TrEMBL;Acc:I3IY59]	loc100037844 protein
comp114812_c4	0.608065	9.89352	16.2705	4.02419	0.00558885	0.0320077	ENSONIG00000006409|ENSONIT00000008085|apbb1ip (2 of 2)|amyloid beta (A4) precursor protein-binding, family B, member 1 interacting protein [Source:ZFIN;Acc:ZDB-GENE-040426-1318]	ab1ip_danre ame: full=amyloid beta a4 precursor protein-binding family b member 1-interacting protein ame: full=apbb1-interacting protein 1
comp106377_c0	0.608065	9.89402	16.2713	4.02426	0.00652662	0.0360538	-	-
comp118684_c1	0.430779	9.89536	22.9709	4.52173	0.00337821	0.0214829	-	-
comp96716_c1	0.430779	9.9069	22.9976	4.52341	0.00386817	0.0238856	ENSONIG00000002545|ENSONIT00000003186|ALPK3 (1 of 2)|alpha-kinase 3 [Source:HGNC Symbol;Acc:17574]	-
comp112637_c0	142.907	9.91954	0.0694126	-3.84866	1.37122e-09	1.18627e-07	-	-
comp121027_c2	85.5642	9.91994	0.115936	-3.1086	1.76771e-06	4.92393e-05	-	-
comp120866_c2	0.726837	9.92234	13.6514	3.77098	0.00854365	0.0446525	ENSONIG00000004358|ENSONIT00000005494|ALS2|Uncharacterized protein [Source:UniProtKB/TrEMBL;Acc:I3J9F0]	-
comp117877_c4	0.608065	9.9229	16.3188	4.02846	0.00651595	0.0360075	-	vtm2a_mouse ame: full=v-set and transmembrane domain-containing protein 2a flags: precursor
comp117921_c9	0.608065	9.92421	16.321	4.02865	0.00579513	0.0329312	ENSONIG00000004205|ENSONIT00000005296|GNB2|Uncharacterized protein [Source:UniProtKB/TrEMBL;Acc:I3J8V2]	guanine nucleotide-binding protein g g g subunit beta-2-like isoform x2
comp122177_c0	0.819527	9.92913	12.1157	3.5988	0.00919872	0.047312	-	-
comp121608_c0	0.52347	9.93189	18.9732	4.24589	0.00702638	0.0382062	-	-
comp114131_c0	42.7462	9.93703	0.232466	-2.10491	0.00100843	0.00823864	-	-
comp109807_c1	0.430779	9.94244	23.0801	4.52858	0.00412059	0.0250898	-	-
comp116954_c0	1.13153	9.94659	8.79036	3.13592	0.0094603	0.0483293	-	-
comp105102_c1	0.904123	9.9475	11.0024	3.45974	0.0096117	0.0489495	ENSONIG00000006056|ENSONIT00000007633|il10ra|interleukin 10 receptor, alpha [Source:ZFIN;Acc:ZDB-GENE-070905-4]	helical cytokine receptor crfb7
comp113095_c7	0.296058	9.94773	33.6006	5.07042	0.0036972	0.0230425	ENSONIG00000000092|ENSONIT00000000109|MAGI2 (2 of 2)|membrane associated guanylate kinase, WW and PDZ domain containing 2 [Source:HGNC Symbol;Acc:18957]	-
comp112163_c4	30.9963	9.95048	0.321022	-1.63926	0.00973975	0.0494624	-	-
comp90975_c1	214.794	9.95095	0.0463279	-4.43198	2.55677e-11	3.87305e-09	ENSONIG00000004322|ENSONIT00000005452|STX19|Uncharacterized protein [Source:UniProtKB/TrEMBL;Acc:I3J9A8]	syntaxin-11-like isoform x2
comp100155_c0	163.765	9.95104	0.0607641	-4.04064	2.69601e-11	4.05168e-09	-	pancreatic progenitor cell differentiation and proliferation factor a-like isoform 2
comp115451_c2	37.2736	9.9525	0.267012	-1.90502	0.00225416	0.0156458	-	-
comp103915_c2	0.608065	9.95973	16.3794	4.03381	0.00625043	0.0348799	ENSONIG00000005906|ENSONIT00000007438|PCOLCE2|Uncharacterized protein [Source:UniProtKB/TrEMBL;Acc:I3JEZ2]	procollagen c-endopeptidase enhancer 2b
comp117398_c5	46.7955	9.97035	0.213062	-2.23066	0.000209911	0.00237573	ENSONIG00000001278|ENSONIT00000001613|OTX1 (1 of 2)|orthodenticle homeobox 1 [Source:HGNC Symbol;Acc:8521]	orthodenticle-related protein 1
comp113862_c2	0.430779	9.97836	23.1635	4.53378	0.00341775	0.0216746	-	-
comp107200_c2	0.608065	9.98252	16.4169	4.03711	0.00764331	0.0408281	-	-
comp114025_c1	1.03884	9.98295	9.60967	3.26449	0.00864211	0.045068	-	-
comp112526_c0	155.596	9.98758	0.064189	-3.96153	1.00838e-08	6.58209e-07	ENSONIG00000004982|ENSONIT00000006273|COL4A6|Uncharacterized protein [Source:UniProtKB/TrEMBL;Acc:I3JBM9]	co4a4_mouse ame: full=collagen alpha-4 chain flags: precursor
comp110052_c0	0.608065	9.99132	16.4313	4.03838	0.00577154	0.0328319	ENSONIG00000004750|ENSONIT00000005983|FAM78B (1 of 2)|family with sequence similarity 78, member B [Source:HGNC Symbol;Acc:13495]	protein fam78b-like
comp95619_c1	0.608065	9.99334	16.4347	4.03867	0.00675587	0.0370708	ENSONIG00000002529|ENSONIT00000003168|pip5k1ca|phosphatidylinositol-4-phosphate 5-kinase, type I, gamma a [Source:ZFIN;Acc:ZDB-GENE-050208-358]	phosphatidylinositol 4-phosphate 5-kinase type-1 beta-like isoform x2
comp112049_c13	0.52347	9.99679	19.0972	4.25529	0.00320649	0.0206307	ENSONIG00000005479|ENSONIT00000006891|LRRK1|Uncharacterized protein [Source:UniProtKB/TrEMBL;Acc:I3JDE5]	lrrk1_mouse ame: full=leucine-rich repeat serine threonine-protein kinase 1
comp86666_c0	0.52347	10.0075	19.1176	4.25683	0.00313579	0.0202753	ENSONIG00000003406|ENSONIT00000004291|ADAMTSL3|Uncharacterized protein [Source:UniProtKB/TrEMBL;Acc:I3J600]	-
comp106756_c1	0.430779	10.0134	23.2449	4.53884	0.0036302	0.0227187	-	-
comp120065_c0	0.608065	10.0137	16.4682	4.04161	0.00576385	0.0327975	ENSONIG00000003636|ENSONIT00000004577|nt5e (2 of 2)|5'-nucleotidase, ecto (CD73) [Source:ZFIN;Acc:ZDB-GENE-040426-1261]	5 - ecto
comp115348_c1	0.608065	10.0223	16.4823	4.04284	0.00674568	0.0370374	-	-
comp95294_c2	113.816	10.0235	0.0880682	-3.50524	1.76639e-07	7.25288e-06	ENSONIG00000003932|ENSONIT00000004959|tmem51b|transmembrane protein 51b [Source:ZFIN;Acc:ZDB-GENE-030131-5373]	-
comp112521_c1	0.608065	10.0246	16.4861	4.04318	0.00674486	0.0370356	-	-
comp114218_c0	1.03884	10.0422	9.66673	3.27303	0.00945414	0.0483023	-	anoctamin-9-like isoform x2
comp116903_c3	0.954249	10.0457	10.5273	3.39607	0.00812897	0.0428771	-	-
comp110506_c4	0.819527	10.0472	12.2598	3.61586	0.00895287	0.0463547	ENSONIG00000001735|ENSONIT00000002173||Uncharacterized protein [Source:UniProtKB/TrEMBL;Acc:I3IZY3]	-
comp109735_c2	1.03884	10.0482	9.67253	3.27389	0.0082349	0.0433487	ENSONIG00000001244|ENSONIT00000001569|PLEKHH3|Uncharacterized protein [Source:UniProtKB/TrEMBL;Acc:I3IY80]	-
comp118748_c0	0.296058	10.0488	33.9419	5.08499	0.00386093	0.0238583	-	-
comp114769_c2	0.52347	10.0513	19.2014	4.26314	0.00338635	0.0215216	-	-
comp94329_c2	1.03884	10.0567	9.68064	3.2751	0.00942399	0.0481935	-	-
comp114466_c2	1.03884	10.0619	9.68571	3.27586	0.00820925	0.0432406	-	-
comp107805_c0	1.13153	10.0698	8.89925	3.15368	0.00751176	0.040281	-	-
comp118541_c4	0.819527	10.0706	12.2883	3.61921	0.00890522	0.0461628	ENSONIG00000004114|ENSONIT00000005190|TMEM170A|Uncharacterized protein [Source:UniProtKB/TrEMBL;Acc:I3J8J6]	transmembrane protein 170b
comp99223_c0	396.648	10.0797	0.0254121	-5.29834	4.55583e-05	0.000697912	-	-
comp118670_c13	0.52347	10.0857	19.267	4.26806	0.00302707	0.0197199	-	-
comp112956_c0	0.296058	10.0917	34.0869	5.09115	0.00332253	0.0212211	-	-
comp110984_c2	1.03884	10.0948	9.71736	3.28057	0.00934496	0.0478731	-	transmembrane protein c9orf91-like isoform x3
comp116439_c1	0.726837	10.0977	13.8926	3.79625	0.00967068	0.0491871	-	-
comp114415_c0	499.46	10.0981	0.0202181	-5.62821	9.76893e-18	7.90286e-15	-	-
comp116482_c3	55.5099	10.1019	0.181983	-2.45812	0.000113565	0.00145118	-	Zgc:92195 [Danio rerio]
comp99275_c0	0.430779	10.1036	23.4543	4.55178	0.00395334	0.0242716	-	-
comp112125_c1	0.726837	10.1058	13.9038	3.7974	0.00872992	0.0454386	-	-
comp103226_c0	1.03884	10.1086	9.73062	3.28253	0.00785804	0.0417248	-	-
comp120221_c4	0.430779	10.1109	23.4711	4.55281	0.00341602	0.0216654	-	-
comp114964_c5	0.430779	10.127	23.5086	4.55512	0.00465526	0.027648	-	-
comp119502_c2	0.430779	10.128	23.5108	4.55525	0.0036513	0.0228207	-	-
comp122187_c1	40.2624	10.1368	0.251768	-1.98983	0.00267274	0.0179356	-	-
comp111253_c2	41.5749	10.1445	0.244005	-2.03502	0.000926074	0.00769139	-	f-box protein 3
comp114710_c1	60.5529	10.1485	0.167598	-2.57693	7.26959e-05	0.00101619	-	tyw5_danre ame: full=trna wybutosine-synthesizing protein 5
comp113144_c5	1.03884	10.1573	9.77749	3.28946	0.00859663	0.0448738	-	-
comp115680_c0	94.365	10.1627	0.107696	-3.21496	4.22551e-06	0.000101376	-	neurabin-1-like isoform x2
comp90879_c1	0.904123	10.1652	11.2432	3.49098	0.00826827	0.0434822	-	-
comp116756_c1	0.430779	10.1684	23.6047	4.561	0.00303513	0.0197487	-	-
comp112623_c0	0.608065	10.1686	16.7228	4.06375	0.00879979	0.045724	-	-
comp105036_c1	0.608065	10.1712	16.7272	4.06413	0.00697481	0.0379965	ENSONIG00000005211|ENSONIT00000006549||Uncharacterized protein [Source:UniProtKB/TrEMBL;Acc:I3JCF4]	loc553308 protein
comp113543_c2	0.52347	10.1776	19.4425	4.28115	0.00295369	0.0193716	-	wiskott-aldrich syndrome protein family member 1-like isoform x2
comp113634_c0	231.006	10.179	0.0440638	-4.50426	0.0010566	0.00854769	-	transmembrane emp24 protein transport domain containing 6
comp116758_c2	0.726837	10.1822	14.0089	3.80827	0.00948832	0.0484411	-	-
comp113997_c1	40.5245	10.1865	0.251366	-1.99214	0.0017818	0.0129586	-	tryptophanyl trna synthetase mitochondrial
comp115611_c8	0.608065	10.1901	16.7582	4.0668	0.00642497	0.0356316	ENSONIG00000002179|ENSONIT00000002716|ELMO1|Uncharacterized protein [Source:UniProtKB/TrEMBL;Acc:I3J1H5]	engulfment and cell motility protein 2-like isoform x2
comp107842_c0	0.726837	10.1935	14.0245	3.80988	0.00914658	0.0471203	ENSONIG00000001387|ENSONIT00000001749|GJD2|Gap junction protein [Source:UniProtKB/TrEMBL;Acc:I3IYR0]	gap junction delta-2
comp115070_c1	0.430779	10.1958	23.6682	4.56488	0.00334066	0.0212992	-	-
comp108115_c3	0.954249	10.1977	10.6866	3.41773	0.00868206	0.0452185	ENSONIG00000002293|ENSONIT00000002865|baiap2l1b|BAI1-associated protein 2-like 1b [Source:ZFIN;Acc:ZDB-GENE-050417-371]	bai1-associated protein 2-like 1a
comp112071_c0	70.9499	10.2046	0.143828	-2.79759	3.78302e-05	0.000598327	ENSONIG00000001985|ENSONIT00000002486|GCGR (2 of 2)|glucagon receptor [Source:HGNC Symbol;Acc:4192]	glucagon receptor-like protein
comp106039_c2	1.13153	10.2077	9.0211	3.1733	0.007522	0.0403274	ENSONIG00000005516|ENSONIT00000006936|MYOM2 (1 of 2)|myomesin 2 [Source:HGNC Symbol;Acc:7614]	-
comp110049_c0	37.7352	10.2085	0.270531	-1.88613	0.0058543	0.0331883	-	-
comp110709_c2	106.301	10.2096	0.0960434	-3.38017	1.50584e-06	4.31429e-05	ENSONIG00000005950|ENSONIT00000007499|PKDREJ|Uncharacterized protein [Source:UniProtKB/TrEMBL;Acc:I3JF51]	-
comp114128_c1	0.296058	10.2106	34.4886	5.10805	0.00321816	0.0206883	-	-
comp100109_c0	247.236	10.2248	0.0413565	-4.59574	5.66853e-08	2.80454e-06	ENSONIG00000000910|ENSONIT00000001151|GJC1 (3 of 3)|gap junction protein, gamma 1, 45kDa [Source:HGNC Symbol;Acc:4280]	connexin 43.4 [Danio rerio]
comp118697_c3	0.52347	10.229	19.5407	4.28841	0.00323266	0.0207552	-	-
comp109684_c0	0.52347	10.241	19.5637	4.29011	0.00333958	0.0212978	-	-
comp112035_c2	0.52347	10.2474	19.576	4.29102	0.00333403	0.0212713	-	-
comp112818_c0	0.608065	10.2531	16.8618	4.07569	0.00694908	0.0378916	-	dynein heavy
comp115858_c4	0.954249	10.2533	10.7449	3.42558	0.00857474	0.0447872	-	-
comp101740_c1	0.904123	10.2566	11.3443	3.5039	0.00962546	0.0490031	ENSONIG00000005061|ENSONIT00000006370|crybb1l1 (1 of 2)|crystallin, beta B1, like 1 [Source:ZFIN;Acc:ZDB-GENE-100112-3]	gamma-crystallin m2-like
comp121566_c0	0.608065	10.2569	16.8682	4.07623	0.00506749	0.0296197	ENSONIG00000003190|ENSONIT00000004002|grin2ab|glutamate receptor, ionotropic, N-methyl D-aspartate 2A, b [Source:ZFIN;Acc:ZDB-GENE-070424-223]	-
comp113618_c1	0.608065	10.2611	16.875	4.07681	0.00568494	0.0324481	-	-
comp109478_c0	0.904123	10.2615	11.3496	3.50457	0.00836557	0.0438877	ENSONIG00000001987|ENSONIT00000002488|calrl2|calreticulin, like 2 [Source:ZFIN;Acc:ZDB-GENE-030131-4042]	calreticulin precursor
comp118561_c1	61.2238	10.2694	0.167735	-2.57574	0.000235799	0.00261387	-	-
comp119728_c7	0.726837	10.2704	14.1302	3.82071	0.00840574	0.0440591	-	-
comp116745_c1	0.430779	10.2749	23.852	4.57604	0.0036465	0.0227982	ENSONIG00000004915|ENSONIT00000006184|cacna1ba|calcium channel, voltage-dependent, N type, alpha 1B subunit, a [Source:ZFIN;Acc:ZDB-GENE-060531-44]	neuronal-type voltage-gated calcium channel subunit
comp118125_c4	43.7037	10.2754	0.235114	-2.08857	0.0083053	0.0436311	-	Zgc:55327 [Danio rerio]
comp107095_c0	0.819527	10.2845	12.5493	3.64953	0.00908339	0.0468487	ENSONIG00000002984|ENSONIT00000003738|LIN7C|Uncharacterized protein [Source:UniProtKB/TrEMBL;Acc:I3J4E7]	protein lin-7 homolog b-like isoform x4
comp104185_c3	0.608065	10.2848	16.914	4.08015	0.00614435	0.0344289	ENSONIG00000000880|ENSONIT00000001113|PLXDC1 (1 of 2)|plexin domain containing 1 [Source:HGNC Symbol;Acc:20945]	-
comp119750_c2	0.296058	10.2874	34.7479	5.11885	0.00326302	0.0209042	ENSONIG00000002346|ENSONIT00000002935|rab8a|RAB8A, member RAS oncogene family [Source:ZFIN;Acc:ZDB-GENE-070424-36]	ras-related protein rab-39b
comp102472_c3	45.6469	10.2906	0.225438	-2.14919	0.000551664	0.00511033	ENSONIG00000006026|ENSONIT00000007594|NR4A3|Uncharacterized protein [Source:UniProtKB/TrEMBL;Acc:I3JFE8]	nuclear orphan receptor nr4a2a
comp105073_c3	1.03884	10.2913	9.90646	3.30837	0.0086398	0.0450652	-	-
comp116613_c6	41.7065	10.2971	0.246893	-2.01804	0.00155378	0.0116295	-	cyclin-dependent kinase 8-like
comp112079_c6	0.608065	10.2998	16.9387	4.08225	0.00590087	0.0333898	ENSONIG00000004072|ENSONIT00000005136|chst1|carbohydrate (keratan sulfate Gal-6) sulfotransferase 1 [Source:ZFIN;Acc:ZDB-GENE-040801-21]	carbohydrate sulfotransferase 1
comp112031_c3	0.430779	10.3071	23.9266	4.58055	0.00273591	0.0182484	ENSONIG00000002302|ENSONIT00000002875	tpa_inf: fam20c2
comp119858_c2	0.296058	10.3074	34.8156	5.12166	0.00283709	0.0187815	-	-
comp117747_c2	0.954249	10.312	10.8064	3.43382	0.00846324	0.0443143	-	-
comp118026_c1	0.296058	10.3128	34.8339	5.12242	0.0036042	0.0225989	ENSONIG00000000249|ENSONIT00000000317||Uncharacterized protein [Source:UniProtKB/TrEMBL;Acc:I3IUM8]	zgc:171242 protein
comp116603_c2	0.904123	10.3162	11.4102	3.51226	0.00724104	0.0391245	-	-
comp114238_c5	0.430779	10.3191	23.9546	4.58223	0.00360564	0.022604	-	-
comp115433_c2	103.413	10.321	0.099804	-3.32476	2.47353e-07	9.63614e-06	-	tm238_human ame: full=transmembrane protein 238
comp111925_c1	0.430779	10.3369	23.9959	4.58472	0.00333679	0.0212871	-	-
comp114680_c1	0.52347	10.3376	19.7483	4.30366	0.00283098	0.0187459	-	-
comp119447_c0	0.52347	10.3392	19.7513	4.30387	0.00363772	0.0227527	-	-
comp108293_c0	174.499	10.3395	0.0592526	-4.07698	4.51648e-11	6.40767e-09	ENSONIG00000004985|ENSONIT00000006276|slco1c1|solute carrier organic anion transporter family, member 1C1 [Source:ZFIN;Acc:ZDB-GENE-041210-50]	-
comp112417_c4	124.611	10.3423	0.0829961	-3.59081	1.41184e-08	8.77139e-07	-	-
comp115764_c2	0.608065	10.3426	17.0091	4.08823	0.00566119	0.0323368	-	-
comp109027_c2	57.9832	10.3569	0.17862	-2.48504	4.38269e-05	0.000675334	-	-
comp98757_c0	0.608065	10.3611	17.0395	4.09081	0.00543976	0.031319	-	-
comp114343_c0	0.296058	10.3637	35.0057	5.12952	0.00288801	0.0190483	-	-
comp113888_c3	0.296058	10.3668	35.016	5.12994	0.00594471	0.0335829	ENSONIG00000004372|ENSONIT00000005510|fn1|fibronectin 1 [Source:ZFIN;Acc:ZDB-GENE-000426-1]	-
comp116283_c0	0.608065	10.368	17.0509	4.09177	0.00588124	0.0333078	-	-
comp119044_c2	1.13153	10.3695	9.16413	3.196	0.00803463	0.0424709	-	-
comp121968_c1	0.608065	10.3697	17.0537	4.09201	0.00797962	0.0422476	-	-
comp115535_c4	0.608065	10.372	17.0574	4.09233	0.00658339	0.036301	ENSONIG00000004862|ENSONIT00000006121|abca4a|ATP-binding cassette, sub-family A (ABC1), member 4a [Source:ZFIN;Acc:ZDB-GENE-050517-3]	retinal abca4 transporter
comp106673_c1	0.52347	10.3733	19.8164	4.30862	0.00302785	0.0197216	ENSONIG00000005076|ENSONIT00000006388|tnxb|tenascin XB [Source:ZFIN;Acc:ZDB-GENE-070103-5]	-
comp112275_c2	0.608065	10.381	17.0722	4.09357	0.0058776	0.0332953	-	-
comp112023_c5	59.3102	10.3855	0.175105	-2.51371	0.000448872	0.00434718	ENSONIG00000000878|ENSONIT00000001111|entpd5b|ectonucleoside triphosphate diphosphohydrolase 5b [Source:ZFIN;Acc:ZDB-GENE-091118-88]	ectonucleoside triphosphate diphosphohydrolase 5-like isoform x2
comp118619_c0	100.776	10.3892	0.103092	-3.27799	2.18683e-07	8.68384e-06	-	gamma-glutamyltranspeptidase 1 precursor
comp117129_c3	0.954249	10.3895	10.8876	3.44461	0.00751433	0.0402919	ENSONIG00000005566|ENSONIT00000007003|LATS1|Uncharacterized protein [Source:UniProtKB/TrEMBL;Acc:I3JDQ7]	-
comp104074_c0	0.608065	10.3945	17.0944	4.09545	0.00564664	0.0322779	ENSONIG00000003939|ENSONIT00000004968||Uncharacterized protein [Source:UniProtKB/TrEMBL;Acc:I3J7X5]	-
comp121758_c6	1.03884	10.4219	10.0322	3.32657	0.00869955	0.045293	-	-
comp100199_c0	0.430779	10.4322	24.2172	4.59796	0.00303218	0.0197416	ENSONIG00000001001|ENSONIT00000001268|RPS6KA5|Ribosomal protein S6 kinase [Source:UniProtKB/TrEMBL;Acc:I3IXC8]	-
comp112561_c0	0.608065	10.4325	17.1569	4.10072	0.00634922	0.0353016	-	-
comp116405_c2	48.5796	10.4332	0.214765	-2.21917	0.000878734	0.00738125	-	-
comp91691_c0	0.608065	10.4338	17.159	4.10089	0.00610188	0.0342646	ENSONIG00000002472|ENSONIT00000003093|ncanb|neurocan b [Source:ZFIN;Acc:ZDB-GENE-050208-586]	cspg2_chick ame: full=versican core protein ame: full=chondroitin sulfate proteoglycan core protein 2 short=chondroitin sulfate proteoglycan 2 ame: full=large fibroblast proteoglycan ame: full=pg-m flags: precursor
comp120267_c7	171.197	10.437	0.0609651	-4.03587	2.16949e-11	3.33961e-09	-	type ii cax cation proton exchanger
comp118061_c4	1.13153	10.4409	9.22723	3.2059	0.00645033	0.0357279	ENSONIG00000001676|ENSONIT00000002098|JAG2 (1 of 2)|jagged 2 [Source:HGNC Symbol;Acc:6189]	af229449_1 jagged2
comp121804_c2	0.954249	10.4413	10.9419	3.45179	0.0063418	0.0352758	ENSONIG00000003777|ENSONIT00000004754|HECW2 (1 of 2)|HECT, C2 and WW domain containing E3 ubiquitin protein ligase 2 [Source:HGNC Symbol;Acc:29853]	e3 ubiquitin-protein ligase hecw2-like isoform x2
comp105026_c1	0.52347	10.4455	19.9543	4.31863	0.00233202	0.0160747	-	-
comp113995_c4	0.726837	10.4577	14.3879	3.84679	0.00830171	0.0436158	-	-
comp108079_c0	211.601	10.4595	0.0494306	-4.33845	8.39531e-12	1.47781e-09	-	loc100137643 protein
comp120187_c3	0.608065	10.4605	17.2029	4.10458	0.00661052	0.0364242	-	-
comp107954_c0	1.13153	10.4653	9.2488	3.20927	0.00759826	0.0406331	-	-
comp114496_c1	0.819527	10.4695	12.7751	3.67526	0.00760817	0.0406751	-	-
comp100659_c2	180.584	10.4786	0.0580261	-4.10715	9.38451e-11	1.18939e-08	ENSONIG00000002321|ENSONIT00000002901|LPL|Uncharacterized protein [Source:UniProtKB/TrEMBL;Acc:I3J210]	pancreatic triacylglycerol lipase
comp85421_c0	0.608065	10.4806	17.236	4.10735	0.00562341	0.032162	-	-
comp109894_c1	1.13153	10.4868	9.2678	3.21223	0.00683126	0.0374047	-	-
comp115704_c0	1.03884	10.4888	10.0966	3.3358	0.00632714	0.0352287	-	leucine-rich repeat-containing protein 8d
comp113338_c0	0.296058	10.4891	35.4291	5.14686	0.00279269	0.0185296	-	-
comp117705_c5	0.296058	10.4918	35.4385	5.14725	0.00320299	0.0206152	-	-
comp117758_c3	1.13153	10.4953	9.27527	3.21339	0.00781594	0.0415546	ENSONIG00000006058|ENSONIT00000007635|TMPRSS4|Uncharacterized protein [Source:UniProtKB/TrEMBL;Acc:I3JFI9]	novel protein hepsin (transmembrane serine 1)
comp102114_c2	0.608065	10.4985	17.2655	4.10982	0.00608454	0.034204	-	-
comp120103_c2	0.52347	10.4991	20.0567	4.32601	0.00253559	0.0171958	-	-
comp113637_c6	0.608065	10.4991	17.2664	4.1099	0.00584561	0.0331659	ENSONIG00000000195|ENSONIT00000000251||Uncharacterized protein [Source:UniProtKB/TrEMBL;Acc:I3IUG2]	-
comp115707_c3	1.13153	10.5039	9.28287	3.21457	0.00808205	0.042671	ENSONIG00000003976|ENSONIT00000005011|zgc:101553|zgc:101553 [Source:ZFIN;Acc:ZDB-GENE-041114-124]	acyl-coenzyme a thioesterase 5
comp112613_c3	0.608065	10.5065	17.2785	4.11091	0.00430376	0.0259866	ENSONIG00000004773|ENSONIT00000006009|col11a1a|collagen, type XI, alpha 1a [Source:ZFIN;Acc:ZDB-GENE-070209-167]	collagen xi alpha 1 chain
comp115880_c0	0.904123	10.5093	11.6238	3.539	0.00715592	0.0387681	-	ring finger protein 222
comp110223_c9	145.453	10.5132	0.072279	-3.79028	9.03234e-09	5.98868e-07	ENSONIG00000000373|ENSONIT00000000468|grip2b|glutamate receptor interacting protein 2b [Source:ZFIN;Acc:ZDB-GENE-070705-172]	-
comp112832_c8	41.9173	10.5226	0.251034	-1.99405	0.00126918	0.00988866	ENSONIG00000006221|ENSONIT00000007843|tjp1a|tight junction protein 1a [Source:ZFIN;Acc:ZDB-GENE-031001-2]	tight junction protein 2b (zona occludens 2)
comp118171_c0	0.296058	10.5231	35.544	5.15153	0.00644286	0.0357048	-	-
comp107034_c3	1.03884	10.5236	10.1301	3.34058	0.00715252	0.0387563	ENSONIG00000005205|ENSONIT00000006543|vasnb|vasorin b [Source:ZFIN;Acc:ZDB-GENE-110714-1]	loc100004428 protein
comp108839_c2	0.52347	10.5322	20.12	4.33056	0.0033378	0.02129	ENSONIG00000002935|ENSONIT00000003676|CYP1A2|Uncharacterized protein [Source:UniProtKB/TrEMBL;Acc:I3J485]	Zgc:92205 [Danio rerio]
comp119767_c6	143.956	10.537	0.073196	-3.77209	4.74959e-10	4.77117e-08	ENSONIG00000001013|ENSONIT00000001281|MFSD2B|Uncharacterized protein [Source:UniProtKB/TrEMBL;Acc:I3IXE2]	mf2ab_danre ame: full=major facilitator superfamily domain-containing protein 2a-b
comp118488_c1	1.03884	10.5457	10.1513	3.3436	0.00666075	0.0366558	-	lecithin retinol acyltransferase
comp121959_c0	0.430779	10.5467	24.4829	4.6137	0.00284209	0.0188051	-	-
comp121010_c4	1.13153	10.5568	9.32964	3.22182	0.00695385	0.0379094	-	-
comp120645_c0	0.819527	10.571	12.8989	3.68918	0.00613755	0.0344192	ENSONIG00000005676|ENSONIT00000007158||Uncharacterized protein [Source:UniProtKB/TrEMBL;Acc:I3JE62]	novel g protein-coupled receptor protein
comp117032_c0	0.608065	10.5798	17.3992	4.12095	0.00538212	0.0310553	-	-
comp113689_c0	0.430779	10.5849	24.5714	4.61891	0.00976515	0.0495527	-	-
comp103258_c1	0.52347	10.5875	20.2255	4.33811	0.00728797	0.039323	-	ccd39_xentr ame: full=coiled-coil domain-containing protein 39
comp116472_c1	1.13153	10.5921	9.36082	3.22664	0.00765253	0.0408601	-	-
comp107883_c0	0.608065	10.5936	17.4218	4.12282	0.00497766	0.0291888	ENSONIG00000003252|ENSONIT00000004085|fbln2|fibulin 2 [Source:ZFIN;Acc:ZDB-GENE-060711-1]	fibulin-2-like isoform x2
comp120949_c1	228.167	10.6034	0.0464723	-4.42749	3.89809e-13	1.00484e-10	-	-
comp69683_c1	0.819527	10.6139	12.9512	3.69501	0.0068945	0.0376665	-	-
comp116310_c1	0.608065	10.6141	17.4555	4.12561	0.00605517	0.0340677	-	-
comp121877_c5	0.954249	10.6177	11.1267	3.47596	0.00724753	0.039154	ENSONIG00000004569|ENSONIT00000005756|RFTN1|Uncharacterized protein [Source:UniProtKB/TrEMBL;Acc:I3JA62]	rftn1_chick ame: full=raftlin ame: full=raft-linking protein
comp109776_c1	0.904123	10.6314	11.7588	3.55567	0.00693707	0.0378532	ENSONIG00000005935|ENSONIT00000007476|DLGAP1|Uncharacterized protein [Source:UniProtKB/TrEMBL;Acc:I3JF30]	-
comp113456_c1	0.608065	10.632	17.4849	4.12804	0.00411959	0.0250857	-	-
comp101005_c0	0.608065	10.6397	17.4977	4.12909	0.00478029	0.0282121	-	-
comp111961_c2	0.52347	10.6429	20.3315	4.34564	0.00221127	0.0154015	-	-
comp114893_c2	56.7024	10.65	0.187824	-2.41255	0.000843836	0.00716808	ENSONIG00000001349|ENSONIT00000001702|MICALL2|Uncharacterized protein [Source:UniProtKB/TrEMBL;Acc:I3IYL3]	molecule interacting with -like 2b
comp121642_c6	0.608065	10.651	17.5162	4.13062	0.00460012	0.0273975	-	-
comp103539_c0	0.430779	10.6516	24.7264	4.62798	0.00688677	0.0376355	-	-
comp113692_c5	126.085	10.6579	0.0845292	-3.56441	1.65368e-08	9.94876e-07	-	-
comp110415_c0	0.726837	10.6612	14.6679	3.87459	0.00883825	0.0458961	-	-
comp54719_c0	0.608065	10.6656	17.5402	4.13259	0.00686698	0.0375618	-	-
comp112979_c3	0.296058	10.6691	36.0371	5.17141	0.0024108	0.0165144	ENSONIG00000003766|ENSONIT00000004741|zeb1b|zinc finger E-box binding homeobox 1b [Source:ZFIN;Acc:ZDB-GENE-010621-1]	zinc finger homeobox 1
comp122156_c0	0.52347	10.6712	20.3855	4.34947	0.00299252	0.0195518	-	-
comp101110_c1	93.4974	10.6715	0.114137	-3.13116	2.76917e-07	1.05925e-05	-	traf interacting protein
comp118632_c0	0.52347	10.6728	20.3885	4.34969	0.00250569	0.0170218	-	-
comp109751_c0	0.608065	10.6745	17.5549	4.1338	0.00515394	0.0300189	-	loc100127578 protein
comp122101_c1	42.1497	10.6803	0.253389	-1.98057	0.00190893	0.0136907	ENSONIG00000004657|ENSONIT00000005868|arfip2b|ADP-ribosylation factor interacting protein 2b [Source:ZFIN;Acc:ZDB-GENE-050417-131]	Arfaptin-1 [Salmo salar]
comp119883_c1	0.296058	10.6876	36.0996	5.17391	0.00247846	0.016888	ENSONIG00000005083|ENSONIT00000006397|gria4a|glutamate receptor, ionotropic, AMPA 4a [Source:ZFIN;Acc:ZDB-GENE-020125-7]	ampa-selective glutamate receptor 2 short type
comp110755_c1	467.179	10.6931	0.0228887	-5.44922	2.35849e-17	1.77573e-14	ENSONIG00000003780|ENSONIT00000004758|RARRES1|Uncharacterized protein [Source:UniProtKB/TrEMBL;Acc:I3J7B5]	zgc:103612 protein
comp106561_c1	46.3681	10.6941	0.230635	-2.11632	0.000548975	0.00509163	-	-
comp112741_c2	0.430779	10.6957	24.8288	4.63394	0.00230876	0.0159549	ENSONIG00000002138|ENSONIT00000002667|SSTR5 (1 of 2)|somatostatin receptor 5 [Source:HGNC Symbol;Acc:11334]	type 2 somatostatin receptor
comp105629_c0	63.4856	10.6982	0.168514	-2.56906	0.000774712	0.00670142	ENSONIG00000006158|ENSONIT00000007761|ANKK1|Uncharacterized protein [Source:UniProtKB/TrEMBL;Acc:I3JFW5]	af487541_1 protein kinase pkk
comp120875_c3	0.819527	10.6991	13.0552	3.70655	0.00698698	0.0380436	ENSONIG00000006101|ENSONIT00000007695	-
comp121778_c3	43.9881	10.7007	0.243264	-2.0394	0.000655578	0.00586848	ENSONIG00000003176|ENSONIT00000003981|smcr8b|Smith-Magenis syndrome chromosome region, candidate 8b [Source:ZFIN;Acc:ZDB-GENE-061122-1]	-
comp104563_c0	0.819527	10.7053	13.0628	3.70739	0.00675189	0.0370581	ENSONIG00000001099|ENSONIT00000001390|slc1a8b|solute carrier family 1 (glutamate transporter), member 8b [Source:ZFIN;Acc:ZDB-GENE-070912-552]	slc1a7 protein
comp115982_c1	0.608065	10.7092	17.6119	4.13848	0.00545552	0.0313931	ENSONIG00000001067|ENSONIT00000001352|BCL11B (2 of 2)|B-cell CLL/lymphoma 11B (zinc finger protein) [Source:HGNC Symbol;Acc:13222]	b-cell lymphoma leukemia 11b isoform 1
comp109418_c1	145.02	10.7094	0.0738477	-3.7593	1.93019e-08	1.14225e-06	-	-
comp117810_c5	0.296058	10.7128	36.1848	5.17731	0.00223475	0.0155281	-	-
comp115917_c0	0.726837	10.7234	14.7536	3.88299	0.00664985	0.036617	ENSONIG00000005076|ENSONIT00000006388|tnxb|tenascin XB [Source:ZFIN;Acc:ZDB-GENE-070103-5]	-
comp120473_c10	41.8256	10.7248	0.256417	-1.96344	0.00167336	0.0123411	-	1700012g19-like protein
comp108939_c0	0.52347	10.7295	20.4968	4.35733	0.00412743	0.0251214	ENSONIG00000001031|ENSONIT00000001304|clic5b|chloride intracellular channel 5b [Source:ZFIN;Acc:ZDB-GENE-040426-2542]	chloride intracellular channel protein 5
comp117092_c3	0.430779	10.7364	24.9233	4.63942	0.00310517	0.0201201	-	-
comp122019_c0	0.904123	10.7414	11.8804	3.57052	0.007263	0.0392153	-	-
comp105572_c1	35.4505	10.7419	0.30301	-1.72256	0.00528488	0.030615	-	hoil1_danre ame: full= -type and c3hc4-type zinc finger-containing protein 1 ame: full=heme-oxidized irp2 ubiquitin ligase 1 homolog short=hoil-1
comp116838_c4	0.52347	10.7443	20.5252	4.35932	0.00273212	0.0182327	-	-
comp117297_c5	0.430779	10.7491	24.9527	4.64112	0.00491784	0.0288871	-	-
comp106238_c4	0.819527	10.7628	13.1329	3.71511	0.00586746	0.0332453	-	-
comp109070_c3	0.430779	10.7677	24.9959	4.64362	0.00250423	0.0170195	-	-
comp102692_c0	46.2309	10.777	0.233113	-2.1009	0.00109399	0.00878102	-	-
comp116885_c0	0.52347	10.778	20.5896	4.36384	0.00220392	0.0153583	-	-
comp116950_c2	41.779	10.7902	0.258268	-1.95306	0.00185767	0.013393	-	mucin-5ac-like isoform x2
comp112553_c3	0.430779	10.7939	25.0567	4.64712	0.00232482	0.0160396	-	-
comp117524_c16	41.3464	10.7945	0.261075	-1.93747	0.00382516	0.0236815	-	-
comp116333_c0	0.52347	10.7984	20.6285	4.36657	0.00212143	0.0148821	-	-
comp116034_c9	1.03884	10.7999	10.3961	3.37797	0.00672522	0.0369384	-	-
comp109909_c0	0.608065	10.8098	17.7774	4.15197	0.00407105	0.0248459	-	-
comp107852_c1	0.904123	10.8211	11.9686	3.58118	0.00604591	0.0340257	ENSONIG00000000194|ENSONIT00000000250|dla|deltaA [Source:ZFIN;Acc:ZDB-GENE-980526-29]	dla protein
comp108817_c1	0.52347	10.8263	20.6819	4.37029	0.00240773	0.0164964	-	-
comp113758_c2	0.296058	10.8264	36.5687	5.19254	0.00904246	0.0466819	-	-
comp115509_c0	86.2587	10.8294	0.125546	-2.99371	0.00200714	0.0142512	-	-
comp121381_c1	0.52347	10.8296	20.6881	4.37073	0.00249062	0.0169558	-	tcb1 transposase
comp54267_c1	842.713	10.8313	0.0128529	-6.28176	8.71474e-06	0.000182865	ENSONIG00000001366|ENSONIT00000001722|BMP4|Uncharacterized protein [Source:UniProtKB/TrEMBL;Acc:I3IYN3]	dvr1_danre ame: full=protein dvr-1 flags: precursor
comp109813_c12	0.430779	10.8504	25.1878	4.65465	0.00207645	0.0146426	-	-
comp115221_c1	1.13153	10.8527	9.59112	3.2617	0.00569973	0.0325154	-	-
comp113727_c1	1.03884	10.859	10.453	3.38584	0.00600459	0.0338593	ENSONIG00000004911|ENSONIT00000006179|CHRNA9 (2 of 2)|cholinergic receptor, nicotinic, alpha 9 (neuronal) [Source:HGNC Symbol;Acc:14079]	-
comp108115_c2	0.608065	10.8605	17.8607	4.15872	0.00511276	0.0298316	-	-
comp109757_c10	1.03884	10.8643	10.458	3.38654	0.0058055	0.0329778	ENSONIG00000003945|ENSONIT00000004976|RC3H2|Uncharacterized protein [Source:UniProtKB/TrEMBL;Acc:I3J7Y2]	ring finger and ccch-type zinc finger domain-containing protein 2-like isoform x2
comp113366_c1	0.430779	10.8685	25.2299	4.65706	0.00299828	0.019581	ENSONIG00000004099|ENSONIT00000005170|EPHA5|Uncharacterized protein [Source:UniProtKB/TrEMBL;Acc:I3J8H6]	-
comp115092_c1	0.819527	10.8714	13.2654	3.7296	0.00672067	0.0369176	ENSONIG00000003085|ENSONIT00000003864|CBR4|Uncharacterized protein [Source:UniProtKB/TrEMBL;Acc:I3J4S3]	-
comp117539_c2	0.954249	10.8714	11.3926	3.51003	0.00590873	0.0334219	-	-
comp114986_c0	102.004	10.8923	0.106782	-3.22725	0.00430945	0.0260168	-	dna polymerase subunit delta-3
comp99159_c1	0.608065	10.8925	17.9134	4.16297	0.00919084	0.0472874	-	-
comp112150_c6	0.430779	10.8995	25.3019	4.66117	0.00241991	0.0165619	-	-
comp105180_c1	0.608065	10.9094	17.9412	4.16521	0.00437525	0.026323	ENSONIG00000005879|ENSONIT00000007407|cldne (6 of 6)|claudin e [Source:ZFIN;Acc:ZDB-GENE-010328-5]	claudin 30c
comp107432_c0	0.52347	10.9143	20.85	4.38197	0.00261691	0.0176497	-	-
comp112460_c0	0.608065	10.9208	17.96	4.16672	0.0040582	0.0247833	ENSONIG00000001543|ENSONIT00000001929|bcan|brevican [Source:ZFIN;Acc:ZDB-GENE-030131-6045]	versican core isoform x2
comp109266_c0	1.13153	10.9224	9.65276	3.27094	0.00619849	0.0346663	-	-
comp115885_c0	0.608065	10.9226	17.9629	4.16695	0.00526963	0.030536	ENSONIG00000004816|ENSONIT00000006067|tcf3b|transcription factor 3b [Source:ZFIN;Acc:ZDB-GENE-051113-64]	transcription factor 4 isoform 6
comp121701_c3	0.608065	10.9232	17.9638	4.16702	0.00405775	0.0247825	-	immunoglobulin-like domain containing receptor 2
comp115752_c9	1.13153	10.9408	9.66897	3.27336	0.00558748	0.0320071	-	-
comp114946_c0	1.13153	10.9418	9.66987	3.2735	0.00577931	0.0328609	-	c-maf-inducing isoform x2
comp119236_c5	0.608065	10.9428	17.9961	4.16962	0.00509589	0.0297533	ENSONIG00000004551|ENSONIT00000005732|DNAH7|Uncharacterized protein [Source:UniProtKB/TrEMBL;Acc:I3JA38]	-
comp112898_c2	0.52347	10.9488	20.9158	4.38652	0.0021071	0.0147925	-	-
comp101581_c3	0.296058	10.9518	36.9921	5.20915	0.00209507	0.0147339	-	-
comp115118_c3	1.13153	10.9677	9.69278	3.27691	0.00613686	0.0344178	ENSONIG00000005412|ENSONIT00000006806|VEGFB|Uncharacterized protein [Source:UniProtKB/TrEMBL;Acc:I3JD61]	vascular endothelial growth factor a166 isoform precursor
comp115111_c5	0.608065	10.9749	18.0488	4.17383	0.00420138	0.0254756	-	-
comp119461_c8	1.03884	10.9773	10.5668	3.40147	0.00540727	0.0311579	ENSONIG00000000187|ENSONIT00000000241|TBX3|Uncharacterized protein [Source:UniProtKB/TrEMBL;Acc:I3IUF2]	t-box 2b
comp104556_c2	0.726837	10.9782	15.1041	3.91687	0.00552807	0.0317433	ENSONIG00000003070|ENSONIT00000003844	zgc:103631 protein
comp120095_c7	0.52347	10.9917	20.9978	4.39217	0.00215464	0.0150803	-	-
comp114716_c3	62.4403	10.9922	0.176044	-2.50599	0.000118968	0.0015078	-	-
comp111443_c4	0.819527	10.9924	13.4131	3.74557	0.0074188	0.0398865	ENSONIG00000004278|ENSONIT00000005391|HTR1F|Uncharacterized protein [Source:UniProtKB/TrEMBL;Acc:I3J947]	alpha2 d1 adrenergic receptor
comp115247_c1	55.9098	10.9951	0.196658	-2.34624	0.000192159	0.00221167	ENSONIG00000000057|ENSONIT00000000068|si:dkey-66i24.9 (1 of 3)|si:dkey-66i24.9 [Source:ZFIN;Acc:ZDB-GENE-130531-63]	-
comp114061_c1	0.430779	10.9956	25.525	4.67384	0.00199753	0.0142003	-	-
comp114235_c0	0.52347	11.0018	21.017	4.39349	0.00207811	0.0146512	ENSONIG00000004927|ENSONIT00000006197||Uncharacterized protein [Source:UniProtKB/TrEMBL;Acc:I3JBF3]	b-cell receptor cd22-like isoform x2
comp117725_c0	39.3934	11.0089	0.279462	-1.83928	0.00259253	0.0175105	-	-
comp116112_c4	1.03884	11.0154	10.6035	3.40647	0.0057972	0.032938	-	-
comp93409_c0	0.608065	11.0178	18.1195	4.17947	0.0057287	0.0326341	-	-
comp87876_c0	0.608065	11.0202	18.1234	4.17979	0.00550148	0.0316169	-	-
comp100985_c1	0.954249	11.0224	11.5509	3.52993	0.00519002	0.030192	-	-
comp118722_c2	0.608065	11.0298	18.1393	4.18104	0.00375091	0.0233104	-	-
comp102473_c1	42.2716	11.036	0.261074	-1.93747	0.0076717	0.0409486	-	-
comp111657_c0	0.430779	11.0526	25.6571	4.68129	0.00224756	0.0156114	ENSONIG00000000376|ENSONIT00000000471	-
comp97467_c0	0.296058	11.0581	37.3513	5.22309	0.00240499	0.0164836	-	-
comp106357_c2	0.430779	11.0657	25.6875	4.683	0.0018394	0.0132949	ENSONIG00000003077|ENSONIT00000003856|SETD2|Uncharacterized protein [Source:UniProtKB/TrEMBL;Acc:I3J4R4]	-
comp118183_c0	0.608065	11.0659	18.1985	4.18575	0.00388431	0.0239541	-	-
comp90234_c3	0.430779	11.066	25.6884	4.68304	0.00216495	0.0151413	-	-
comp118981_c4	0.52347	11.07	21.1473	4.4024	0.0020415	0.0144493	-	-
comp101495_c3	0.726837	11.0763	15.2391	3.9297	0.00655371	0.0361741	-	-
comp104335_c2	1.03884	11.0819	10.6675	3.41515	0.00590511	0.0334088	-	-
comp114018_c0	0.819527	11.0893	13.5313	3.75823	0.00640115	0.0355395	-	-
comp119295_c1	62.5503	11.1112	0.177636	-2.493	0.000490588	0.00466328	ENSONIG00000002261|ENSONIT00000002822|GPATCH4|Uncharacterized protein [Source:UniProtKB/TrEMBL;Acc:I3J1T1]	-
comp106803_c0	0.296058	11.113	37.5368	5.23023	0.00182524	0.0132151	ENSONIG00000004807|ENSONIT00000006055||Uncharacterized protein [Source:UniProtKB/TrEMBL;Acc:I3JB11]	zn862_human ame: full=zinc finger protein 862
comp122158_c2	1.13153	11.1141	9.82212	3.29604	0.00503698	0.0294708	-	-
comp117940_c0	59.0077	11.116	0.188383	-2.40826	0.000193631	0.00222558	-	-
comp104719_c0	0.608065	11.1208	18.2888	4.19289	0.00387456	0.0239134	ENSONIG00000003001|ENSONIT00000003760|PDGFRA|Tyrosine-protein kinase receptor [Source:UniProtKB/TrEMBL;Acc:I3J4G9]	platelet-derived growth factor receptor beta
comp108627_c1	0.608065	11.1348	18.3118	4.1947	0.00433291	0.0261294	ENSONIG00000003444|ENSONIT00000004337|CARD14|Uncharacterized protein [Source:UniProtKB/TrEMBL;Acc:I3J645]	-
comp90622_c0	0.296058	11.1423	37.6355	5.23402	0.00199121	0.0141659	-	-
comp118074_c2	0.430779	11.1471	25.8765	4.69357	0.00185807	0.013393	-	-
comp99785_c1	0.52347	11.1497	21.2997	4.41276	0.00181179	0.0131428	-	-
comp109156_c0	1.03884	11.1652	10.7477	3.42596	0.0050847	0.0296952	-	-
comp108100_c0	45.6751	11.167	0.244487	-2.03217	0.00256839	0.0173841	-	glucosamine-6-phosphate isomerase 2-like isoform x1
comp115447_c0	0.52347	11.1718	21.3418	4.41561	0.00198827	0.0141503	-	-
comp119776_c4	0.608065	11.1731	18.3749	4.19966	0.00372576	0.0231927	-	-
comp119111_c1	0.819527	11.1845	13.6475	3.77056	0.00648436	0.0358653	-	-
comp104076_c1	45.6393	11.1884	0.245147	-2.02828	0.000706557	0.00622878	-	-
comp92179_c0	0.52347	11.1925	21.3813	4.41828	0.00191269	0.0137099	-	t-cell surface glycoprotein cd4-2
comp105368_c0	0.726837	11.1956	15.4032	3.94516	0.00629646	0.0350955	-	baff and april-like molecule
comp104033_c1	72.1331	11.2122	0.155437	-2.6856	1.29679e-05	0.000252013	ENSONIG00000001201|ENSONIT00000001517|PARL|presenilin associated, rhomboid-like [Source:HGNC Symbol;Acc:18253]	-
comp119468_c0	0.296058	11.2191	37.8949	5.24393	0.00177375	0.0129075	-	-
comp119689_c6	0.726837	11.2207	15.4377	3.94838	0.00556534	0.0319212	-	-
comp111881_c4	0.430779	11.2207	26.0475	4.70307	0.00207998	0.0146617	-	-
comp105004_c2	1.03884	11.2231	10.8035	3.43342	0.00501834	0.0293759	-	myocardin [Gallus gallus]
comp119151_c4	64.4585	11.2282	0.174192	-2.52125	0.00010137	0.00132633	-	-
comp116681_c0	0.52347	11.2297	21.4524	4.42306	0.00195875	0.0139887	-	-
comp115720_c1	0.52347	11.232	21.4569	4.42337	0.00560804	0.0320983	-	-
comp100749_c0	0.608065	11.2323	18.4722	4.20729	0.00466184	0.0276741	-	-
comp100930_c3	0.52347	11.2348	21.4621	4.42372	0.00177169	0.0128974	-	-
comp109807_c0	1.03884	11.2362	10.8161	3.43511	0.00570711	0.0325444	-	-
comp116983_c5	0.430779	11.2413	26.0952	4.70571	0.00164851	0.012193	-	-
comp112869_c4	112.915	11.2423	0.0995641	-3.32823	4.48784e-08	2.30746e-06	ENSONIG00000002161|ENSONIT00000002694|POC1B-GALNT4|Uncharacterized protein [Source:UniProtKB/TrEMBL;Acc:I3J1F2]	polypeptide n-acetylgalactosaminyltransferase 3
comp119851_c2	51.6086	11.2429	0.21785	-2.19859	0.00108585	0.00872949	ENSONIG00000004612|ENSONIT00000005810|NWD1|Uncharacterized protein [Source:UniProtKB/TrEMBL;Acc:I3JAB6]	-
comp105468_c0	0.608065	11.2536	18.5073	4.21002	0.00332969	0.0212561	ENSONIG00000006286|ENSONIT00000007928|CHRNB2|Uncharacterized protein [Source:UniProtKB/TrEMBL;Acc:I3JGD2]	-
comp107326_c0	0.608065	11.2589	18.5159	4.21069	0.0057065	0.0325443	ENSONIG00000001924|ENSONIT00000002413|CEP350|Uncharacterized protein [Source:UniProtKB/TrEMBL;Acc:I3J0M2]	centrosome-associated protein 350-like isoform x2
comp115662_c7	1.13153	11.2593	9.95043	3.31476	0.00628854	0.0350693	-	-
comp110007_c1	55.9397	11.2598	0.201284	-2.31269	0.000873366	0.00735241	-	cd8 alpha chain
comp114700_c6	0.296058	11.2624	38.0413	5.24949	0.00192888	0.0138101	-	-
comp111218_c0	0.904123	11.2817	12.4781	3.64132	0.00853494	0.0446223	ENSONIG00000005105|ENSONIT00000006423|GPR64|Uncharacterized protein [Source:UniProtKB/TrEMBL;Acc:I3JC28]	-
comp108095_c1	1.03884	11.2921	10.8698	3.44226	0.00463727	0.0275635	-	-
comp113704_c1	0.819527	11.2979	13.7858	3.78512	0.00472275	0.0279528	-	cra1b_danre ame: full=collagen alpha-1 chain b flags: precursor
comp90702_c0	0.296058	11.3012	38.1723	5.25446	0.00295292	0.0193716	-	-
comp122014_c1	0.52347	11.3121	21.6099	4.43362	0.001578	0.0117794	-	-
comp121783_c2	47.0122	11.3169	0.240723	-2.05456	0.00220604	0.01537	ENSONIG00000001879|ENSONIT00000002350|COCH|Uncharacterized protein [Source:UniProtKB/TrEMBL;Acc:I3J0F9]	cochlin-like isoform x2
comp107125_c0	37.3286	11.326	0.303414	-1.72064	0.00697048	0.0379783	-	u8 snorna-decapping enzyme-like isoform x2
comp106077_c4	1.13153	11.3285	10.0117	3.32361	0.00423143	0.0256292	-	-
comp117472_c2	1464.15	11.3294	0.00773786	-7.01385	4.38874e-11	6.23809e-09	ENSONIG00000004692|ENSONIT00000005914|si:rp71-61h23.4|si:rp71-61h23.4 [Source:ZFIN;Acc:ZDB-GENE-030131-7218]	-
comp115445_c0	1.13153	11.3299	10.0128	3.32378	0.00479778	0.0282933	-	-
comp109994_c3	0.954249	11.3337	11.8771	3.57011	0.00498895	0.0292393	ENSONIG00000005456|ENSONIT00000006859|ABLIM2|Uncharacterized protein [Source:UniProtKB/TrEMBL;Acc:I3JDB4]	Zgc:158673 [Danio rerio]
comp114318_c3	55.6578	11.3393	0.203732	-2.29525	0.00151818	0.011417	ENSONIG00000006443|ENSONIT00000008127|anxa13|annexin A13 [Source:ZFIN;Acc:ZDB-GENE-010406-1]	annexin a13
comp118460_c1	0.430779	11.3409	26.3265	4.71844	0.00182394	0.0132108	-	-
comp121830_c0	102.348	11.3436	0.110834	-3.17353	5.4339e-07	1.85465e-05	-	hypothetical protein RCJMB04_31l23 [Gallus gallus]
comp115053_c7	1.56231	11.346	7.26229	2.86042	0.00866295	0.0451487	-	-
comp110533_c0	1.03884	11.3539	10.9294	3.45014	0.00520095	0.0302396	ENSONIG00000003620|ENSONIT00000004556||Uncharacterized protein [Source:UniProtKB/TrEMBL;Acc:I3J6R4]	-
comp109544_c0	0.608065	11.3644	18.6895	4.22416	0.00343443	0.0217549	-	-
comp116721_c0	0.608065	11.3743	18.7057	4.2254	0.00343296	0.021751	ENSONIG00000004000|ENSONIT00000005045||Uncharacterized protein [Source:UniProtKB/TrEMBL;Acc:I3J851]	-
comp122032_c0	0.430779	11.3866	26.4326	4.72425	0.00168909	0.0124246	-	-
comp100443_c1	0.430779	11.3944	26.4508	4.72524	0.00174084	0.0127167	ENSONIG00000005750|ENSONIT00000007252|PRTG (2 of 2)|protogenin [Source:HGNC Symbol;Acc:26373]	protogenin b precursor
comp117786_c5	0.430779	11.4179	26.5053	4.72821	0.00191116	0.0137041	-	-
comp120085_c1	0.726837	11.4196	15.7114	3.97374	0.00567887	0.0324207	-	protein-tyrosine kinase 2-beta-like isoform x2
comp102040_c3	0.296058	11.4235	38.5854	5.26998	0.0017333	0.0126823	-	tetraspanin isoform cra_a
comp95913_c3	0.296058	11.427	38.597	5.27042	0.00173171	0.0126756	ENSONIG00000005445|ENSONIT00000006844|hs3st3b1a|heparan sulfate (glucosamine) 3-O-sulfotransferase 3B1a [Source:ZFIN;Acc:ZDB-GENE-070202-4]	-
comp116172_c11	0.608065	11.4305	18.7981	4.23251	0.00676616	0.0371151	-	patched domain-containing protein 2-like isoform x2
comp107112_c0	0.819527	11.4321	13.9497	3.80216	0.00418175	0.0253869	ENSONIG00000004789|ENSONIT00000006033|cadm2a|cell adhesion molecule 2a [Source:ZFIN;Acc:ZDB-GENE-040426-1614]	cadm4 protein
comp112965_c3	187.86	11.4341	0.0608651	-4.03824	3.07921e-10	3.32135e-08	-	-
comp118028_c1	0.52347	11.4387	21.8517	4.44967	0.00179478	0.0130431	-	-
comp101739_c1	83.0022	11.4401	0.137829	-2.85905	4.03711e-05	0.000631683	ENSONIG00000006341|ENSONIT00000007998|CYB561|Uncharacterized protein [Source:UniProtKB/TrEMBL;Acc:I3JGK2]	cytochrome b reductase 1
comp113308_c0	1.13153	11.4455	10.115	3.33843	0.0048306	0.028456	-	-
comp116659_c2	1.47772	11.4473	7.74659	2.95356	0.0088904	0.0461057	-	mannoside acetylglucosaminyltransferase 3
comp120032_c3	1.3349	11.4498	8.57723	3.10051	0.00950732	0.0485185	ENSONIG00000004688|ENSONIT00000005909|SEMA6B (1 of 2)|sema domain, transmembrane domain (TM), and cytoplasmic domain, (semaphorin) 6B [Source:HGNC Symbol;Acc:10739]	-
comp100670_c1	1.03884	11.4537	11.0255	3.46277	0.00433179	0.0261247	-	-
comp110966_c1	0.430779	11.4651	26.6149	4.73416	0.00176595	0.0128667	ENSONIG00000003152|ENSONIT00000003952|scrt2 (2 of 2)|scratch homolog 2, zinc finger protein (Drosophila) [Source:ZFIN;Acc:ZDB-GENE-030131-4097]	zinc finger protein slug
comp114920_c2	0.592116	11.4721	19.3747	4.27611	0.00790676	0.0419206	-	-
comp99859_c1	443.775	11.4782	0.025865	-5.27285	9.55055e-17	5.95297e-14	ENSONIG00000001268|ENSONIT00000001598|KCTD14|Uncharacterized protein [Source:UniProtKB/TrEMBL;Acc:I3IYA9]	mgc82296 protein
comp94872_c0	0.904123	11.4826	12.7003	3.66679	0.00457855	0.0273076	-	-
comp91474_c0	90.0206	11.4874	0.127609	-2.9702	3.36107e-06	8.402e-05	ENSONIG00000002435|ENSONIT00000003048|RUNX1T1|Uncharacterized protein [Source:UniProtKB/TrEMBL;Acc:I3J2F7]	protein cbfa2t2-like isoform x3
comp104882_c1	53.3174	11.488	0.215465	-2.21447	0.00978612	0.0496349	-	upf0449 protein c19orf25 homolog
comp121371_c0	1.03884	11.4952	11.0654	3.46798	0.00379976	0.023555	-	-
comp114214_c0	0.296058	11.5084	38.8723	5.28067	0.00242431	0.0165846	ENSONIG00000002727|ENSONIT00000003419|mcf2a|MCF.2 cell line derived transforming sequence a [Source:ZFIN;Acc:ZDB-GENE-030616-52]	-
comp117749_c3	0.726837	11.5092	15.8347	3.98502	0.00521296	0.0302986	-	-
comp110258_c1	1.13153	11.5163	10.1776	3.34733	0.0044555	0.026714	-	-
comp113115_c0	0.608065	11.5202	18.9456	4.24379	0.00353932	0.0222801	ENSONIG00000000902|ENSONIT00000001139|st8sia6 (2 of 3)|ST8 alpha-N-acetyl-neuraminide alpha-2,8-sialyltransferase 6 [Source:ZFIN;Acc:ZDB-GENE-060322-9]	alpha- -sialyltransferase st8sia ii
comp115852_c6	0.954249	11.5204	12.0728	3.59368	0.00478355	0.0282287	-	-
comp113730_c0	0.608065	11.5384	18.9756	4.24607	0.00426965	0.0258052	ENSONIG00000003292|ENSONIT00000004133|SLC5A10|Uncharacterized protein [Source:UniProtKB/TrEMBL;Acc:I3J5J1]	sodium glucose cotransporter 5-like isoform x2
comp107849_c3	0.592116	11.5391	19.488	4.28451	0.00787287	0.0417755	-	-
comp54073_c0	1846.91	11.5701	0.00626456	-7.31857	0.00124604	0.00974737	-	af442492_1 survivin
comp118066_c5	1.7396	11.5795	6.65642	2.73475	0.00917988	0.0472521	-	-
comp116404_c1	0.904123	11.5797	12.8077	3.67894	0.00420836	0.0255078	-	-
comp116309_c4	0.430779	11.5818	26.8857	4.74877	0.00140261	0.0107207	ENSONIG00000005516|ENSONIT00000006936|MYOM2 (1 of 2)|myomesin 2 [Source:HGNC Symbol;Acc:7614]	-
comp121168_c3	0.296058	11.5886	39.1431	5.29069	0.00189362	0.0136053	-	-
comp119273_c3	1.25031	11.5911	9.27058	3.21266	0.00959861	0.0488991	ENSONIG00000003028|ENSONIT00000003793|CDH15|Uncharacterized protein [Source:UniProtKB/TrEMBL;Acc:I3J4K2]	cadh2_danre ame: full=cadherin-2 ame: full=neural cadherin short=n-cadherin ame: full=zncad flags: precursor
comp117336_c4	141.272	11.593	0.0820615	-3.60715	4.73655e-07	1.64921e-05	ENSONIG00000002636|ENSONIT00000003302|nox1|NADPH oxidase 1 [Source:ZFIN;Acc:ZDB-GENE-070404-1]	tpa: nadph oxidase-1
comp122183_c0	0.904123	11.5946	12.8242	3.6808	0.00446335	0.0267527	ENSONIG00000001977|ENSONIT00000002476|kif5aa|kinesin family member 5A, a [Source:ZFIN;Acc:ZDB-GENE-070912-141]	-
comp117798_c4	126.53	11.5981	0.0916627	-3.44752	2.259e-07	8.91454e-06	ENSONIG00000006405|ENSONIT00000008081|foxq1b|forkhead box Q1b [Source:ZFIN;Acc:ZDB-GENE-040426-2090]	forkhead box h1
comp54963_c0	191.049	11.5982	0.0607079	-4.04197	7.27823e-06	0.000157998	-	cxorf33 precursor
comp110285_c0	0.819527	11.6017	14.1565	3.8234	0.00516826	0.0300885	-	-
comp89429_c0	1.13153	11.6046	10.2556	3.35834	0.00451278	0.0269767	-	-
comp109167_c1	55.2243	11.606	0.21016	-2.25044	0.000507721	0.00478999	ENSONIG00000005528|ENSONIT00000006952|zgc:73340|zgc:73340 [Source:ZFIN;Acc:ZDB-GENE-030131-4851]	mgc85113 protein
comp115802_c6	35.29	11.6069	0.3289	-1.60428	0.00956286	0.0487464	ENSONIG00000001722|ENSONIT00000002156|syne2b|spectrin repeat containing, nuclear envelope 2b [Source:ZFIN;Acc:ZDB-GENE-071218-5]	syne2_human ame: full=nesprin-2 ame: full=nuclear envelope spectrin repeat protein 2 ame: full=nucleus and actin connecting element protein short=protein nuance ame: full=synaptic nuclear envelope protein 2 short=syne-2
comp105690_c1	0.819527	11.6098	14.1664	3.82441	0.00401135	0.0245662	ENSONIG00000002797|ENSONIT00000003508|PRKAA2|Uncharacterized protein [Source:UniProtKB/TrEMBL;Acc:I3J3R7]	-
comp118966_c0	0.592116	11.6148	19.6157	4.29394	0.00811014	0.0427956	-	-
comp121060_c5	0.296058	11.633	39.293	5.2962	0.0016943	0.0124508	-	-
comp120767_c1	0.296058	11.6406	39.3187	5.29714	0.00180658	0.0131137	ENSONIG00000005673|ENSONIT00000007152|KIF7|Uncharacterized protein [Source:UniProtKB/TrEMBL;Acc:I3JE56]	-
comp119565_c1	1.42759	11.6432	8.15585	3.02784	0.0097494	0.0494916	-	-
comp118779_c0	0.819527	11.646	14.2106	3.8289	0.00748934	0.0401891	-	predicted protein [Nematostella vectensis]
comp104452_c0	0.52347	11.6482	22.2518	4.47585	0.00210624	0.0147898	-	-
comp116773_c2	53.8887	11.6548	0.216275	-2.20906	0.00316175	0.0203974	ENSONIG00000002346|ENSONIT00000002935|rab8a|RAB8A, member RAS oncogene family [Source:ZFIN;Acc:ZDB-GENE-070424-36]	-
comp114796_c0	0.819527	11.6549	14.2215	3.83	0.0044881	0.0268565	-	-
comp119019_c0	0.904123	11.6591	12.8954	3.68879	0.00866133	0.0451465	-	-
comp114481_c10	1.20018	11.6612	9.71624	3.2804	0.00874678	0.0454983	ENSONIG00000002791|ENSONIT00000003500|dab1a|disabled homolog 1a (Drosophila) [Source:ZFIN;Acc:ZDB-GENE-060528-1]	disabled1 transcript variant 2
comp111920_c2	0.296058	11.6791	39.4489	5.30191	0.0014292	0.0108878	ENSONIG00000001866|ENSONIT00000002329|NCAM2|Uncharacterized protein [Source:UniProtKB/TrEMBL;Acc:I3J0D7]	cell adhesion molecule ncam
comp122158_c0	1.42759	11.6882	8.18732	3.03339	0.00908411	0.0468491	-	-
comp79235_c0	0.52347	11.6968	22.3448	4.48187	0.0025534	0.0172965	ENSONIG00000003853|ENSONIT00000004856|fut7|fucosyltransferase 7 (alpha (1,3) fucosyltransferase) [Source:ZFIN;Acc:ZDB-GENE-060929-997]	alpha- -fucosyltransferase
comp113197_c3	1.42759	11.6973	8.1937	3.03451	0.00853678	0.0446288	-	-
comp117497_c0	1.13153	11.6987	10.3388	3.37	0.00408414	0.0249137	ENSONIG00000001521|ENSONIT00000001900|npr1b|natriuretic peptide receptor 1b [Source:ZFIN;Acc:ZDB-GENE-100805-4]	atrial natriuretic peptide receptor 1-like isoform x2
comp113646_c3	82.3235	11.6992	0.142112	-2.81489	1.25303e-05	0.000245013	-	nadp-dependent oxidoreductase domain containing 1
comp112591_c0	0.430779	11.7053	27.1725	4.76408	0.00177622	0.0129205	-	-
comp116008_c8	0.296058	11.7062	39.5404	5.30526	0.0015098	0.0113675	-	-
comp116247_c1	1.13153	11.7106	10.3493	3.37147	0.00400194	0.0245185	-	-
comp104065_c0	0.52347	11.7107	22.3714	4.48358	0.00185822	0.013393	-	-
comp91776_c4	0.954249	11.7119	12.2734	3.61747	0.00403633	0.0246834	ENSONIG00000004973|ENSONIT00000006259|DIAPH1|Uncharacterized protein [Source:UniProtKB/TrEMBL;Acc:I3JBL5]	fh2 domain-containing protein 1-like isoform x2
comp117433_c4	0.608065	11.7236	19.2802	4.26905	0.00424547	0.0256953	-	-
comp119612_c0	0.819527	11.7273	14.3099	3.83894	0.00741746	0.0398849	-	-
comp112149_c0	1.03884	11.7539	11.3144	3.50008	0.00431377	0.0260408	-	-
comp122146_c1	0.296058	11.754	39.7018	5.31113	0.00144494	0.0109879	-	-
comp108621_c0	1.47772	11.7542	7.9543	2.99174	0.00860968	0.0449354	-	-
comp101285_c0	0.726837	11.7653	16.187	4.01676	0.00461417	0.0274551	-	-
comp113893_c1	1.11559	11.7744	10.5544	3.39978	0.00869562	0.0452756	-	-
comp107242_c1	0.608065	11.7772	19.3682	4.27562	0.00611974	0.0343446	ENSONIG00000000202|ENSONIT00000000260|slit1b|slit homolog 1b (Drosophila) [Source:ZFIN;Acc:ZDB-GENE-030722-4]	mgc69043 protein
comp106448_c1	0.52347	11.7813	22.5063	4.49225	0.00148799	0.0112377	-	-
comp109546_c0	81.7416	11.7843	0.144165	-2.79421	1.39418e-05	0.000267117	-	fumarylacetoacetate hydrolase domain-containing protein 2-like isoform x2
comp120689_c2	0.608065	11.7872	19.3847	4.27685	0.00508372	0.0296917	-	bestrophin-3-like isoform x2
comp119206_c0	0.592116	11.7894	19.9106	4.31547	0.00802801	0.0424476	-	hypothetical protein BRAFLDRAFT_119590 [Branchiostoma floridae]
comp110328_c6	0.608065	11.7934	19.395	4.27761	0.00377701	0.023435	-	-
comp115365_c0	1.02289	11.7989	11.5349	3.52793	0.00907976	0.0468363	ENSONIG00000000878|ENSONIT00000001111|entpd5b|ectonucleoside triphosphate diphosphohydrolase 5b [Source:ZFIN;Acc:ZDB-GENE-091118-88]	ectonucleoside triphosphate diphosphohydrolase 2
comp110773_c3	38.1153	11.8002	0.309593	-1.69156	0.00540705	0.0311579	ENSONIG00000002988|ENSONIT00000003743|ANPEP (3 of 4)|alanyl (membrane) aminopeptidase [Source:HGNC Symbol;Acc:500]	-
comp104074_c1	0.608065	11.8043	19.4129	4.27894	0.00363628	0.0227455	ENSONIG00000000475|ENSONIT00000000606|ECM2|Uncharacterized protein [Source:UniProtKB/TrEMBL;Acc:I3IVG7]	tlr8-like protein
comp110276_c3	0.52347	11.8064	22.5541	4.49532	0.00149266	0.0112663	ENSONIG00000000952|ENSONIT00000001203|ELMSAN1 (2 of 2)|ELM2 and Myb/SANT-like domain containing 1 [Source:HGNC Symbol;Acc:19853]	elm2 and sant domain-containing protein 1-like isoform x2
comp116858_c5	0.296058	11.8088	39.8867	5.31784	0.00146961	0.0111294	-	-
comp118425_c0	1.13153	11.8143	10.4409	3.38418	0.00933257	0.0478244	-	-
comp101565_c0	0.726837	11.8152	16.2557	4.02287	0.0041525	0.0252416	-	tnf superfamily member 11
comp103363_c2	1.13153	11.8164	10.4428	3.38443	0.00355937	0.0223767	ENSONIG00000000409|ENSONIT00000000520|neurlb|neuralized homolog b (Drosophila) [Source:ZFIN;Acc:ZDB-GENE-060929-1210]	-
comp114194_c4	1.25031	11.8168	9.45112	3.24049	0.00889936	0.0461437	ENSONIG00000002729|ENSONIT00000003422|angptl1|angiopoietin-like 1 [Source:ZFIN;Acc:ZDB-GENE-040724-269]	angiopoietin-like 3
comp111287_c2	1.25031	11.8224	9.45559	3.24117	0.00974581	0.0494799	-	-
comp109592_c1	0.608065	11.8245	19.4461	4.28141	0.00272015	0.0181783	-	-
comp104620_c2	1.03884	11.8276	11.3853	3.50911	0.00468702	0.0277867	-	interleukin 17 receptor a
comp115683_c2	0.296058	11.833	39.9686	5.32079	0.00160877	0.0119646	-	-
comp119439_c3	1.42759	11.8434	8.29605	3.05243	0.00804548	0.0425134	-	-
comp120976_c3	0.52347	11.8457	22.6293	4.50012	0.0018624	0.013419	-	-
comp117822_c0	1.42759	11.8474	8.29889	3.05292	0.00966775	0.0491756	-	-
comp116555_c0	0.608065	11.8492	19.4867	4.28442	0.00302236	0.0196994	ENSONIG00000004159|ENSONIT00000005242|tmem198a|transmembrane protein 198a [Source:ZFIN;Acc:ZDB-GENE-070912-716]	loc553226 protein
comp119934_c0	1.03884	11.8493	11.4063	3.51175	0.00466494	0.0276903	ENSONIG00000003992|ENSONIT00000005033||Uncharacterized protein [Source:UniProtKB/TrEMBL;Acc:I3J839]	-
comp119192_c2	1.655	11.8544	7.16273	2.84051	0.00823639	0.0433507	-	-
comp116896_c1	1.3349	11.8552	8.88093	3.15071	0.00868216	0.0452185	ENSONIG00000006415|ENSONIT00000008095|GAD2|Uncharacterized protein [Source:UniProtKB/TrEMBL;Acc:I3JGU9]	glutamate decarboxylase 1
comp106072_c0	0.52347	11.8557	22.6482	4.50133	0.00117178	0.00928775	ENSONIG00000003014|ENSONIT00000003776|PLEKHH2|Uncharacterized protein [Source:UniProtKB/TrEMBL;Acc:I3J4I4]	pleckstrin homology domain-containing family h member 2-like isoform x2
comp121605_c1	0.296058	11.857	40.0495	5.32371	0.00120863	0.00951932	-	-
comp106204_c1	0.904123	11.8606	13.1183	3.71351	0.00339464	0.0215614	-	-
comp119552_c1	93.8152	11.8624	0.126445	-2.98342	5.78724e-06	0.000130939	-	-
comp107440_c1	0.296058	11.8626	40.0685	5.3244	0.00523732	0.0303951	ENSONIG00000000577|ENSONIT00000000731|pnp4a|purine nucleoside phosphorylase 4a [Source:ZFIN;Acc:ZDB-GENE-040625-83]	Zgc:77825 [Danio rerio]
comp117650_c1	98.9925	11.8684	0.119892	-3.06019	0.00014786	0.00179557	-	-
comp99863_c1	1.11559	11.8688	10.6391	3.4113	0.00932624	0.0478062	-	conserved hypothetical protein [Ixodes scapularis]
comp107598_c1	1.13153	11.8936	10.511	3.39383	0.00360705	0.0226073	-	-
comp117150_c6	0.52347	11.9022	22.7372	4.50698	0.00130943	0.0101327	-	-
comp120498_c0	0.608065	11.9139	19.5931	4.29228	0.00336367	0.0214119	-	-
comp121776_c3	0.430779	11.9177	27.6654	4.79001	0.00129478	0.0100429	-	-
comp113167_c1	1.03884	11.9195	11.4738	3.52027	0.00734505	0.0395796	ENSONIG00000004198|ENSONIT00000005287|HAS3|Uncharacterized protein [Source:UniProtKB/TrEMBL;Acc:I3J8U3]	af190743_1 hyaluronan synthase 3
comp102240_c0	0.52347	11.9202	22.7715	4.50916	0.00130334	0.0100969	-	-
comp114447_c0	1.15762	11.9204	10.2974	3.36421	0.00767364	0.0409518	ENSONIG00000003891|ENSONIT00000004904|SH3TC1|Uncharacterized protein [Source:UniProtKB/TrEMBL;Acc:I3J7R1]	-
comp121131_c3	1.13153	11.9223	10.5364	3.39731	0.00317415	0.020459	-	-
comp120245_c0	0.608065	11.9299	19.6194	4.29421	0.0037616	0.0233546	-	-
comp99331_c0	0.726837	11.965	16.4617	4.04104	0.00464356	0.0275854	-	-
comp112801_c2	0.296058	11.977	40.4549	5.33824	0.00117015	0.00927581	-	-
comp119423_c1	0.296058	11.9783	40.4593	5.3384	0.0039046	0.0240559	ENSONIG00000003836|ENSONIT00000004833|LRRIQ1|Uncharacterized protein [Source:UniProtKB/TrEMBL;Acc:I3J7J0]	-
comp115260_c0	1.03884	11.9787	11.5308	3.52743	0.00320085	0.0206066	-	-
comp116344_c0	0.296058	11.9858	40.4845	5.3393	0.00116739	0.00925783	-	t-box 5
comp109644_c1	0.819527	11.994	14.6352	3.87138	0.00335618	0.0213714	ENSONIG00000001143|ENSONIT00000001446|tshr|thyroid stimulating hormone receptor [Source:ZFIN;Acc:ZDB-GENE-110524-4]	-
comp111174_c8	80.1997	11.9976	0.149596	-2.74085	1.66539e-06	4.68355e-05	-	-
comp106823_c4	1.56231	11.9982	7.67975	2.94106	0.00806529	0.0425914	-	-
comp117883_c8	0.608065	12.015	19.7594	4.30447	0.00361318	0.0226401	-	-
comp117550_c0	1.655	12.0226	7.26439	2.86084	0.00839002	0.0439977	-	-
comp118648_c1	1.13153	12.034	10.6352	3.41077	0.00384539	0.0237855	-	-
comp115866_c13	106.221	12.035	0.113301	-3.14176	2.95078e-07	1.11915e-05	-	-
comp97880_c0	47.6542	12.0358	0.252565	-1.98528	0.00326183	0.0209024	-	-
comp119415_c4	0.430779	12.0409	27.9515	4.80485	0.00152446	0.0114495	-	-
comp120232_c1	0.726837	12.0606	16.5933	4.05253	0.0034775	0.0219747	ENSONIG00000003945|ENSONIT00000004976|RC3H2|Uncharacterized protein [Source:UniProtKB/TrEMBL;Acc:I3J7Y2]	ring finger and ccch-type zinc finger domains 1
comp120909_c0	52.0724	12.0647	0.23169	-2.10973	0.0039104	0.0240799	ENSONIG00000003231|ENSONIT00000004058|cyp3a65|cytochrome P450, family 3, subfamily A, polypeptide 65 [Source:ZFIN;Acc:ZDB-GENE-050604-1]	c340_oryla ame: full=cytochrome p450 3a40
comp108823_c0	1.03884	12.0684	11.6172	3.53818	0.00354091	0.0222846	-	-
comp103295_c0	1.03884	12.0697	11.6184	3.53834	0.00343185	0.0217476	-	-
comp119645_c4	72.7365	12.0709	0.165954	-2.59114	9.46487e-06	0.000195159	ENSONIG00000000461|ENSONIT00000000586|DYSF|Uncharacterized protein [Source:UniProtKB/TrEMBL;Acc:I3IVE7]	-
comp112811_c1	1.42759	12.1011	8.47659	3.08348	0.00699337	0.0380671	-	isoform f
comp101398_c1	0.430779	12.1017	28.0925	4.81211	0.0012341	0.00967982	ENSONIG00000005855|ENSONIT00000007379|cdkn2c (1 of 2)|cyclin-dependent kinase inhibitor 2C (p18, inhibits CDK4) [Source:ZFIN;Acc:ZDB-GENE-081104-145]	cyclin-dependent kinase 4 inhibitor b
comp119854_c0	0.52347	12.1041	23.1229	4.53125	0.00137054	0.0105224	-	-
comp115282_c1	0.296058	12.1062	40.8913	5.35372	0.00131744	0.0101833	-	-
comp114833_c7	1.13153	12.1107	10.7029	3.41993	0.003229	0.0207369	-	-
comp118981_c3	0.726837	12.1178	16.672	4.05935	0.00363277	0.0227273	ENSONIG00000004297|ENSONIT00000005421|SLC6A7|Transporter [Source:UniProtKB/TrEMBL;Acc:I3J977]	sodium- and chloride-dependent glycine transporter 1-like isoform x3
comp116275_c0	84.2709	12.1238	0.143867	-2.79719	2.58644e-05	0.000439802	-	-
comp116252_c4	0.608065	12.1257	19.9414	4.3177	0.00374173	0.0232635	-	-
comp112876_c1	1.47772	12.1333	8.21083	3.03753	0.00696196	0.0379401	-	-
comp102571_c0	114.488	12.134	0.105985	-3.23807	4.63652e-08	2.3693e-06	ENSONIG00000003924|ENSONIT00000004946|GTSE1|Uncharacterized protein [Source:UniProtKB/TrEMBL;Acc:I3J7V3]	Zgc:110687 [Danio rerio]
comp117094_c0	1.02289	12.1342	11.8626	3.56835	0.00754877	0.0404366	ENSONIG00000005030|ENSONIT00000006331|ryr1a|ryanodine receptor 1a (skeletal) [Source:ZFIN;Acc:ZDB-GENE-020108-2]	ryanodine receptor 1b
comp122301_c2	0.430779	12.1378	28.1763	4.81641	0.00286112	0.0189011	-	-
comp116173_c2	1.03884	12.1386	11.6847	3.54655	0.00348556	0.0220165	ENSONIG00000004070|ENSONIT00000005133|TNFRSF1B|Uncharacterized protein [Source:UniProtKB/TrEMBL;Acc:I3J8D8]	tumour necrosis factor receptor
comp102559_c2	0.608065	12.1417	19.9677	4.3196	0.00248964	0.0169507	-	capn8 protein
comp98811_c1	0.296058	12.1424	41.0137	5.35803	0.00139163	0.0106528	-	-
comp107123_c4	0.726837	12.1456	16.7102	4.06265	0.00362124	0.0226794	ENSONIG00000003640|ENSONIT00000004582|pfkpa|phosphofructokinase, platelet a [Source:ZFIN;Acc:ZDB-GENE-091112-22]	-
comp111383_c4	0.430779	12.1506	28.2061	4.81793	0.00129879	0.0100688	-	-
comp113844_c0	0.819527	12.1507	14.8264	3.8901	0.00401519	0.0245839	-	-
comp120704_c3	214.904	12.154	0.0565556	-4.14419	1.35381e-11	2.23803e-09	ENSONIG00000003558|ENSONIT00000004481|mpx|myeloid-specific peroxidase [Source:ZFIN;Acc:ZDB-GENE-030131-9460]	myeloperoxidase [Danio rerio]
comp103351_c1	1.46962	12.157	8.27218	3.04827	0.00705823	0.0383465	ENSONIG00000006297|ENSONIT00000007944|ccr9b|chemokine (C-C motif) receptor 9b [Source:ZFIN;Acc:ZDB-GENE-070301-3]	-
comp116871_c0	0.608065	12.1582	19.9948	4.32156	0.00373869	0.0232503	-	-
comp89751_c0	47.7238	12.1586	0.25477	-1.97273	0.00248133	0.0169047	ENSONIG00000004192|ENSONIT00000005279|tuba8l2|tubulin, alpha 8 like 2 [Source:ZFIN;Acc:ZDB-GENE-040426-1646]	alpha 8 like 2
comp109169_c0	0.608065	12.1596	19.9972	4.32173	0.00288444	0.0190321	ENSONIG00000001616|ENSONIT00000002027|ANKRD6|Uncharacterized protein [Source:UniProtKB/TrEMBL;Acc:I3IZI8]	af395113_1 diversin
comp117737_c7	0.430779	12.1646	28.2385	4.81959	0.00114093	0.00908638	ENSONIG00000002422|ENSONIT00000003029	gdnf family receptor alpha-1a
comp112770_c14	0.608065	12.1665	20.0085	4.32254	0.00346527	0.0219138	-	-
comp116966_c0	0.592116	12.1721	20.557	4.36156	0.00599207	0.033805	ENSONIG00000002900|ENSONIT00000003632|LRRC16B (1 of 2)|leucine rich repeat containing 16B [Source:HGNC Symbol;Acc:20272]	-
comp101578_c0	1.655	12.1731	7.3553	2.87878	0.00765221	0.0408601	-	-
comp109473_c0	0.726837	12.1735	16.7486	4.06597	0.00407806	0.0248826	-	-
comp112319_c3	0.296058	12.184	41.1542	5.36297	0.00303544	0.019749	ENSONIG00000002638|ENSONIT00000003305|GNB5|Uncharacterized protein [Source:UniProtKB/TrEMBL;Acc:I3J364]	guanine nucleotide binding protein (g protein) beta 5
comp121175_c0	1.25031	12.1906	9.75007	3.28541	0.00825855	0.0434491	ENSONIG00000002472|ENSONIT00000003093|ncanb|neurocan b [Source:ZFIN;Acc:ZDB-GENE-050208-586]	unnamed protein product [Caenorhabditis elegans]
comp106575_c2	0.608065	12.1994	20.0626	4.32644	0.0035954	0.0225576	-	-
comp114584_c0	0.296058	12.1998	41.2075	5.36484	0.0019691	0.014052	-	inactive ubiquitin carboxyl-terminal hydrolase 54-like isoform x2
comp121967_c2	1.47772	12.201	8.25662	3.04555	0.00678309	0.0371945	-	-
comp108416_c0	0.608065	12.2165	20.0908	4.32846	0.00330416	0.0211269	-	-
comp104563_c1	1.20018	12.2173	10.1796	3.3476	0.00758301	0.04058	ENSONIG00000001099|ENSONIT00000001390|slc1a8b|solute carrier family 1 (glutamate transporter), member 8b [Source:ZFIN;Acc:ZDB-GENE-070912-552]	slc1a7 protein
comp116507_c9	1.03884	12.2256	11.7684	3.55685	0.0036428	0.0227788	-	-
comp112995_c1	1.03884	12.2275	11.7703	3.55708	0.00284967	0.0188435	-	-
comp112506_c5	882.694	12.2299	0.0138552	-6.17343	0.00290451	0.0191289	-	-
comp119839_c5	118.5	12.2304	0.103209	-3.27635	1.68384e-06	4.73192e-05	-	-
comp103500_c2	57.6716	12.231	0.21208	-2.23732	0.000873512	0.00735281	-	-
comp118135_c3	1.15762	12.238	10.5718	3.40214	0.00859297	0.0448671	-	-
comp106333_c0	1.13153	12.2403	10.8175	3.43529	0.00286431	0.018915	ENSONIG00000002763|ENSONIT00000003466|ARR3 (1 of 2)|arrestin 3, retinal (X-arrestin) [Source:HGNC Symbol;Acc:710]	arrestin [Oryzias latipes]
comp102571_c2	119.122	12.2586	0.102907	-3.28058	6.72478e-08	3.2223e-06	ENSONIG00000003924|ENSONIT00000004946|GTSE1|Uncharacterized protein [Source:UniProtKB/TrEMBL;Acc:I3J7V3]	Zgc:110687 [Danio rerio]
comp120511_c0	0.296058	12.2591	41.408	5.37184	0.00115299	0.00916365	ENSONIG00000002244|ENSONIT00000002798|EPB41L1 (1 of 2)|erythrocyte membrane protein band 4.1-like 1 [Source:HGNC Symbol;Acc:3378]	-
comp108979_c0	1.46962	12.2682	8.34783	3.0614	0.00803521	0.0424709	-	-
comp109414_c1	0.608065	12.2765	20.1895	4.33553	0.0032977	0.0210938	ENSONIG00000005514|ENSONIT00000006933|frya|furry homolog a (Drosophila) [Source:ZFIN;Acc:ZDB-GENE-060510-4]	-
comp118585_c3	133.224	12.2827	0.0921953	-3.43916	7.44065e-09	5.09383e-07	ENSONIG00000000958|ENSONIT00000001212|BMP2|Uncharacterized protein [Source:UniProtKB/TrEMBL;Acc:I3IX73]	bone morphogenetic protein-15
comp117855_c3	0.819527	12.289	14.9952	3.90643	0.00332846	0.0212501	-	-
comp114681_c1	1.3349	12.2935	9.20927	3.20309	0.00795801	0.0421566	-	-
comp108935_c0	1.13153	12.2942	10.865	3.44162	0.00319583	0.0205813	-	-
comp97793_c1	1.11559	12.2947	11.0209	3.46217	0.00806043	0.0425747	-	-
comp114933_c3	44.3839	12.2975	0.277072	-1.85167	0.00739839	0.0398049	-	-
comp108390_c6	1.13153	12.303	10.8728	3.44266	0.0029093	0.0191545	-	-
comp103253_c2	0.592116	12.3069	20.7846	4.37744	0.00575354	0.0327511	ENSONIG00000005048|ENSONIT00000006355|RELT|Uncharacterized protein [Source:UniProtKB/TrEMBL;Acc:I3JBW0]	relt tumor necrosis factor receptor
comp113764_c5	0.608065	12.3083	20.2418	4.33926	0.00257981	0.0174397	-	-
comp94459_c1	47.3451	12.3145	0.2601	-1.94286	0.00182512	0.0132151	-	sec61 alpha like 1
comp118058_c0	0.296058	12.3151	41.597	5.37841	0.00120917	0.00952193	-	-
comp107676_c3	1.03884	12.3214	11.8607	3.56812	0.00634793	0.0352989	ENSONIG00000003771|ENSONIT00000004747|CHRM4|Uncharacterized protein [Source:UniProtKB/TrEMBL;Acc:I3J7A4]	acm3_chick ame: full=muscarinic acetylcholine receptor m3
comp113840_c0	3153.92	12.3242	0.00390759	-7.99951	6.13691e-12	1.12452e-09	ENSONIG00000004239|ENSONIT00000005341|mogat3b|monoacylglycerol O-acyltransferase 3b [Source:ZFIN;Acc:ZDB-GENE-110302-2]	diacylglycerol o-acyltransferase 2-like
comp111545_c0	0.819527	12.3281	15.043	3.91102	0.00366607	0.0228867	-	-
comp120232_c5	1.56231	12.3308	7.89265	2.98051	0.00612945	0.0343864	-	-
comp122416_c1	0.608065	12.334	20.284	4.34227	0.00297504	0.019478	ENSONIG00000005521|ENSONIT00000006944|v2rl1|vomeronasal 2 receptor, l1 [Source:ZFIN;Acc:ZDB-GENE-050419-65]	-
comp111404_c1	166.786	12.3361	0.0739632	-3.75705	2.3726e-10	2.67292e-08	ENSONIG00000004606|ENSONIT00000005802|PLCXD1|Uncharacterized protein [Source:UniProtKB/TrEMBL;Acc:I3JAA8]	-
comp118901_c5	38.5057	12.3394	0.320456	-1.6418	0.00713963	0.0386947	ENSONIG00000000646|ENSONIT00000000819|ZBTB24|Uncharacterized protein [Source:UniProtKB/TrEMBL;Acc:I3IW29]	zbt24_danre ame: full=zinc finger and btb domain-containing protein 24 ame: full=zinc finger protein 450
comp117494_c0	1.56231	12.3489	7.90424	2.98263	0.00729918	0.0393687	-	hypothetical protein BRAFLDRAFT_79057 [Branchiostoma floridae]
comp97835_c2	1.03884	12.3599	11.8977	3.57262	0.00302468	0.0197094	ENSONIG00000003558|ENSONIT00000004481|mpx|myeloid-specific peroxidase [Source:ZFIN;Acc:ZDB-GENE-030131-9460]	myeloperoxidase [Danio rerio]
comp109711_c1	1.03884	12.3674	11.905	3.57349	0.00341907	0.0216811	-	-
comp114447_c3	1.03884	12.3735	11.9108	3.5742	0.00275538	0.0183541	ENSONIG00000003891|ENSONIT00000004904|SH3TC1|Uncharacterized protein [Source:UniProtKB/TrEMBL;Acc:I3J7R1]	-
comp114059_c1	0.296058	12.3741	41.7961	5.3853	0.00122939	0.0096501	-	-
comp115311_c0	1.47772	12.3745	8.37408	3.06593	0.00785838	0.0417248	-	-
comp121391_c4	1.3349	12.378	9.27262	3.21298	0.00635943	0.0353506	-	-
comp77543_c0	0.954249	12.3781	12.9716	3.69728	0.00347533	0.0219646	ENSONIG00000003859|ENSONIT00000004865|LYVE1|Uncharacterized protein [Source:UniProtKB/TrEMBL;Acc:I3J7M2]	lymphatic vessel endothelial hyaluronic acid receptor 1 precursor
comp97949_c3	0.52347	12.3826	23.6549	4.56407	0.000960311	0.00791952	ENSONIG00000006075|ENSONIT00000007657||Uncharacterized protein [Source:UniProtKB/TrEMBL;Acc:I3JFL1]	-
comp99317_c2	55.5298	12.3836	0.223008	-2.16483	0.00170219	0.0124992	ENSONIG00000004857|ENSONIT00000006116|srsf1a (1 of 2)|serine/arginine-rich splicing factor 1a [Source:ZFIN;Acc:ZDB-GENE-040426-1950]	splicing arginine serine-rich 9
comp115688_c0	81.9974	12.3845	0.151035	-2.72705	2.60008e-05	0.000441144	-	-
comp113240_c8	86.4246	12.3851	0.143306	-2.80283	1.15037e-05	0.000228703	ENSONIG00000005661|ENSONIT00000007131|CORO2B|Coronin [Source:UniProtKB/TrEMBL;Acc:I3JE35]	actin binding 2a
comp119683_c6	0.608065	12.393	20.3811	4.34916	0.00361955	0.0226721	ENSONIG00000002591|ENSONIT00000003245|ddr2a|discoidin domain receptor tyrosine kinase 2a [Source:ZFIN;Acc:ZDB-GENE-090316-2]	-
comp101694_c1	0.954249	12.3961	12.9905	3.69938	0.0029655	0.019432	-	-
comp103450_c2	0.52347	12.3976	23.6835	4.56581	0.00101647	0.0082847	-	-
comp119797_c11	1144.31	12.3978	0.0108343	-6.52825	2.96039e-12	5.93983e-10	-	af128805_1 figalpha
comp109949_c1	101.561	12.3999	0.122093	-3.03395	0.00614766	0.0344403	ENSONIG00000005129|ENSONIT00000006452|zgc:91985|zgc:91985 [Source:ZFIN;Acc:ZDB-GENE-040801-242]	lipase member h precursor
comp112196_c2	0.608065	12.4002	20.3928	4.34999	0.00333332	0.0212695	ENSONIG00000000914|ENSONIT00000001155|SPTB|Uncharacterized protein [Source:UniProtKB/TrEMBL;Acc:I3IX16]	af262336_1 beta-spectrin
comp112882_c2	0.52347	12.406	23.6996	4.56679	0.00101425	0.00827109	ENSONIG00000000565|ENSONIT00000000716|st3gal2l|ST3 beta-galactoside alpha-2,3-sialyltransferase 2, like [Source:ZFIN;Acc:ZDB-GENE-050417-286]	st3 beta-galactoside alpha- -sialyltransferase 2
comp116745_c8	0.430779	12.406	28.7991	4.84795	0.00117815	0.00932753	-	-
comp121748_c3	1.7396	12.4089	7.13321	2.83455	0.00905148	0.046719	-	-
comp120133_c2	0.430779	12.4115	28.8118	4.84859	0.000920512	0.00765355	ENSONIG00000001123|ENSONIT00000001421|SHKBP1|Uncharacterized protein [Source:UniProtKB/TrEMBL;Acc:I3IXT2]	potassium channel tetramerisation domain containing 3
comp117397_c4	1.42759	12.4127	8.69482	3.12016	0.00787671	0.0417871	ENSONIG00000006320|ENSONIT00000007974||Uncharacterized protein [Source:UniProtKB/TrEMBL;Acc:I3JGH8]	-
comp115881_c8	42.6785	12.4164	0.290929	-1.78126	0.00897998	0.0464413	-	-
comp113694_c2	0.430779	12.4184	28.8278	4.84939	0.00113739	0.00906144	-	-
comp110347_c1	0.608065	12.4218	20.4285	4.35251	0.00286186	0.0189044	-	-
comp115889_c0	1.20018	12.4225	10.3505	3.37163	0.00637399	0.0354005	ENSONIG00000003293|ENSONIT00000004134|PGBD4 (7 of 8)|piggyBac transposable element derived 4 [Source:HGNC Symbol;Acc:19401]	7 transmembrane receptor
comp122111_c0	0.608065	12.4267	20.4364	4.35307	0.00319445	0.0205759	ENSONIG00000003640|ENSONIT00000004582|pfkpa|phosphofructokinase, platelet a [Source:ZFIN;Acc:ZDB-GENE-091112-22]	-
comp94770_c1	284.359	12.4284	0.0437067	-4.516	1.31396e-12	2.95618e-10	ENSONIG00000001077|ENSONIT00000001366|eif4ea|eukaryotic translation initiation factor 4ea [Source:ZFIN;Acc:ZDB-GENE-040413-1]	eukaryotic translation initiation factor 4e-like
comp113368_c1	1.13153	12.4297	10.9849	3.45744	0.00759682	0.0406324	-	-
comp117336_c3	59.912	12.4307	0.207483	-2.26893	0.0034862	0.0220183	ENSONIG00000002636|ENSONIT00000003303|nox1|NADPH oxidase 1 [Source:ZFIN;Acc:ZDB-GENE-070404-1]	tpa: nadph oxidase-1
comp116982_c1	0.592116	12.4324	20.9966	4.39209	0.00699498	0.0380709	-	-
comp115278_c0	0.608065	12.4371	20.4536	4.35428	0.00275924	0.0183669	-	-
comp116745_c5	0.904123	12.4519	13.7724	3.78371	0.00470413	0.0278664	ENSONIG00000004915|ENSONIT00000006184|cacna1ba|calcium channel, voltage-dependent, N type, alpha 1B subunit, a [Source:ZFIN;Acc:ZDB-GENE-060531-44]	neuronal-type voltage-gated calcium channel subunit
comp93774_c1	0.608065	12.4544	20.482	4.35629	0.00275789	0.0183627	ENSONIG00000006458|ENSONIT00000008147|C17ORF58|Uncharacterized protein [Source:UniProtKB/TrEMBL;Acc:I3JH01]	-
comp117539_c6	0.904123	12.457	13.778	3.78429	0.00295826	0.0193963	-	-
comp109409_c2	416.581	12.4612	0.029913	-5.06308	1.86767e-14	6.51492e-12	-	-
comp120499_c3	0.430779	12.4633	28.9321	4.8546	0.00105573	0.00854154	-	-
comp117154_c0	0.296058	12.4644	42.1013	5.39579	0.00102811	0.0083564	-	-
comp112151_c1	59.2427	12.473	0.210541	-2.24783	0.000748521	0.00652085	-	-
comp113118_c6	88.5705	12.4815	0.140921	-2.82704	1.88849e-05	0.000341586	-	-
comp110326_c11	90.063	12.4922	0.138705	-2.84991	9.48567e-06	0.000195376	ENSONIG00000005742|ENSONIT00000007242|PIGB|Uncharacterized protein [Source:UniProtKB/TrEMBL;Acc:I3JEE6]	pigb_danre ame: full=gpi mannosyltransferase 3 ame: full=gpi mannosyltransferase iii short=gpi-mt-iii ame: full=phosphatidylinositol-glycan biosynthesis class b protein short=pig-b
comp112350_c3	1.03884	12.4935	12.0263	3.58812	0.00293341	0.0192713	-	-
comp121167_c0	1.655	12.4941	7.54926	2.91634	0.00565434	0.0323147	-	-
comp115164_c0	1.03884	12.4947	12.0275	3.58826	0.00267993	0.0179661	ENSONIG00000003955|ENSONIT00000004988|RFX5|Uncharacterized protein [Source:UniProtKB/TrEMBL;Acc:I3J7Z5]	rfx5 protein
comp112177_c0	0.430779	12.4964	29.0088	4.85842	0.00115144	0.00915518	-	-
comp102685_c0	105.329	12.5012	0.118687	-3.07476	1.02788e-06	3.18386e-05	ENSONIG00000003015|ENSONIT00000003777|mrpl46|mitochondrial ribosomal protein L46 [Source:ZFIN;Acc:ZDB-GENE-040718-224]	Zgc:92810 [Danio rerio]
comp121804_c4	1.03884	12.504	12.0365	3.58934	0.00238318	0.016365	ENSONIG00000003777|ENSONIT00000004754|HECW2 (1 of 2)|HECT, C2 and WW domain containing E3 ubiquitin protein ligase 2 [Source:HGNC Symbol;Acc:29853]	e3 ubiquitin-protein ligase hecw2-like isoform x2
comp121075_c5	58.0878	12.5119	0.215397	-2.21493	0.00145787	0.011063	-	-
comp115671_c4	1.38503	12.5196	9.03926	3.1762	0.00594325	0.0335796	-	-
comp99674_c0	0.608065	12.5207	20.5911	4.36395	0.00356934	0.0224264	-	-
comp110065_c0	150.403	12.522	0.0832566	-3.58629	2.38439e-09	1.92075e-07	-	-
comp112001_c1	0.52347	12.5225	23.9222	4.58028	0.000984221	0.00806944	-	-
comp120555_c4	0.296058	12.5262	42.3098	5.40292	0.000952966	0.00787175	-	-
comp103366_c0	1.15762	12.5267	10.8211	3.43578	0.00697649	0.0380002	-	protein phosphatase regulatory subunit 14a
comp107518_c0	0.430779	12.5274	29.0807	4.86199	0.00114245	0.00909449	-	-
comp96447_c3	52.6504	12.5346	0.238072	-2.07053	0.00059071	0.00539529	-	protein disulfide isomerase associated 4
comp110498_c2	0.819527	12.5346	15.295	3.93498	0.00287595	0.0189843	ENSONIG00000005228|ENSONIT00000006572|F8|Uncharacterized protein [Source:UniProtKB/TrEMBL;Acc:I3JCH7]	af465279_1 coagulation factor viii precursor
comp115451_c8	46.1979	12.5397	0.271434	-1.88133	0.00115513	0.00917873	-	prickle-like 2
comp112701_c1	0.296058	12.5477	42.3826	5.4054	0.000893868	0.00747734	-	hydroxycarboxylic acid receptor 2-like isoform x2
comp114576_c9	68.3516	12.5488	0.183592	-2.44542	0.000489181	0.0046535	-	-
comp116885_c5	0.52347	12.5519	23.9782	4.58365	0.000918868	0.00764239	ENSONIG00000004316|ENSONIT00000005445|LRP1B|Uncharacterized protein [Source:UniProtKB/TrEMBL;Acc:I3J9A1]	-
comp117254_c4	1.56231	12.556	8.03681	3.00662	0.0058557	0.0331935	-	-
comp108605_c0	0.608065	12.5613	20.6579	4.36862	0.00255996	0.0173301	ENSONIG00000000347|ENSONIT00000000435|pcsk2|proprotein convertase subtilisin/kexin type 2 [Source:ZFIN;Acc:ZDB-GENE-090608-1]	predicted protein [Nematostella vectensis]
comp115661_c2	1.56231	12.5624	8.04088	3.00735	0.00602088	0.0339348	-	-
comp120336_c1	184.413	12.5627	0.068123	-3.87572	7.37014e-10	6.91067e-08	ENSONIG00000006297|ENSONIT00000007944|ccr9b|chemokine (C-C motif) receptor 9b [Source:ZFIN;Acc:ZDB-GENE-070301-3]	chemokine (c-c motif) receptor 6
comp68700_c0	0.592116	12.5636	21.2181	4.40722	0.00531341	0.0307452	-	-
comp122399_c0	0.52347	12.5642	24.0017	4.58506	0.00103682	0.00841448	-	-
comp120478_c5	42.672	12.5679	0.294523	-1.76355	0.00366009	0.0228606	ENSONIG00000000169|ENSONIT00000000215||Uncharacterized protein [Source:UniProtKB/TrEMBL;Acc:I3IUC6]	lfng_chick ame: full=beta- -n-acetylglucosaminyltransferase lunatic fringe ame: full=o-fucosylpeptide 3-beta-n-acetylglucosaminyltransferase
comp118127_c10	0.608065	12.591	20.7067	4.37202	0.0026507	0.0178096	ENSONIG00000005836|ENSONIT00000007356|oxsr1b|oxidative-stress responsive 1b [Source:ZFIN;Acc:ZDB-GENE-040426-723]	serine threonine kinase ste20 sps1 homolog
comp116651_c1	0.52347	12.5938	24.0583	4.58846	0.000908932	0.00757912	ENSONIG00000001209|ENSONIT00000001527|kcnq5a|potassium voltage-gated channel, KQT-like subfamily, member 5a [Source:ZFIN;Acc:ZDB-GENE-090312-185]	-
comp112995_c5	0.819527	12.5939	15.3673	3.94179	0.00267552	0.0179511	-	-
comp89005_c1	0.608065	12.5973	20.717	4.37274	0.00274729	0.0183119	ENSONIG00000003578|ENSONIT00000004503|IGSF10|Uncharacterized protein [Source:UniProtKB/TrEMBL;Acc:I3J6L1]	-
comp102605_c1	1.42759	12.6003	8.82626	3.1418	0.00647783	0.0358385	ENSONIG00000002413|ENSONIT00000003019|RERE|Uncharacterized protein [Source:UniProtKB/TrEMBL;Acc:I3J2C8]	-
comp114971_c1	0.52347	12.6017	24.0733	4.58936	0.000806012	0.00691319	ENSONIG00000005435|ENSONIT00000006833|foxo1b|forkhead box O1 b [Source:ZFIN;Acc:ZDB-GENE-080425-3]	fx1aa_danre ame: full=forkhead box protein o1-a
comp105502_c1	0.608065	12.6103	20.7383	4.37423	0.00274637	0.0183085	-	-
comp108110_c0	1.47772	12.6231	8.54228	3.09462	0.00641874	0.0356074	-	-
comp105318_c0	0.608065	12.6266	20.7652	4.37609	0.00255533	0.0173049	ENSONIG00000004042|ENSONIT00000005098|KLHL25|Uncharacterized protein [Source:UniProtKB/TrEMBL;Acc:I3J8A4]	-
comp116061_c4	0.52347	12.6282	24.1241	4.59241	0.000874135	0.00735643	-	-
comp113814_c9	0.904123	12.6288	13.968	3.80405	0.00293305	0.0192709	-	-
comp108942_c0	0.954249	12.6303	13.2359	3.72638	0.00264889	0.0178006	-	-
comp111259_c1	0.608065	12.632	20.774	4.37671	0.00274486	0.0183016	-	-
comp120232_c2	61.2179	12.6329	0.20636	-2.27676	0.00026428	0.0028608	ENSONIG00000006296|ENSONIT00000007943|CNPY3|Uncharacterized protein [Source:UniProtKB/TrEMBL;Acc:I3JGE7]	cnpy3_danre ame: full=protein canopy homolog 3 ame: full=trinucleotide repeat-containing gene 5 protein flags: precursor
comp96030_c1	1.7396	12.6355	7.26345	2.86066	0.00810344	0.0427632	-	-
comp115256_c2	0.52347	12.6422	24.1508	4.594	0.00112065	0.00895151	ENSONIG00000004443|ENSONIT00000005597|CNGA2|Uncharacterized protein [Source:UniProtKB/TrEMBL;Acc:I3J9Q3]	-
comp115884_c3	1.56231	12.6547	8.09997	3.01792	0.00591052	0.0334295	ENSONIG00000005431|ENSONIT00000006827|F11R|Uncharacterized protein [Source:UniProtKB/TrEMBL;Acc:I3JD82]	unnamed protein product [Danio rerio]
comp105553_c0	1.03884	12.6552	12.182	3.60668	0.00236725	0.0162674	ENSONIG00000002504|ENSONIT00000003139|rbm24a|RNA binding motif protein 24a [Source:ZFIN;Acc:ZDB-GENE-040628-1]	rna binding motif protein 24
comp117475_c5	76.6851	12.6553	0.16503	-2.5992	1.03809e-05	0.000210789	ENSONIG00000005265|ENSONIT00000006620|si:dkey-222f2.1|si:dkey-222f2.1 [Source:ZFIN;Acc:ZDB-GENE-050208-726]	type ii cytoskeletal 8
comp103996_c0	1.56231	12.6651	8.10664	3.0191	0.00665319	0.0366301	-	-
comp118606_c5	0.904123	12.6688	14.0122	3.80861	0.00236656	0.016267	ENSONIG00000002688|ENSONIT00000003367|LPHN2 (2 of 2)|latrophilin 2 [Source:HGNC Symbol;Acc:18582]	latrophilin-2-like isoform x10
comp115142_c1	44.5838	12.6705	0.284196	-1.81504	0.00159828	0.0119074	ENSONIG00000001202|ENSONIT00000001518|INTS9|Uncharacterized protein [Source:UniProtKB/TrEMBL;Acc:I3IY29]	Zgc:154012 [Danio rerio]
comp116341_c3	0.296058	12.6732	42.8067	5.41976	0.000916777	0.00763168	-	-
comp120094_c0	0.296058	12.678	42.8226	5.4203	0.000889015	0.00744622	-	-
comp108158_c1	1.03884	12.6786	12.2045	3.60934	0.00249524	0.0169804	ENSONIG00000003511|ENSONIT00000004424|ZNF536|Uncharacterized protein [Source:UniProtKB/TrEMBL;Acc:I3J6D2]	-
comp103675_c1	0.904123	12.683	14.028	3.81024	0.00257066	0.0173964	ENSONIG00000001459|ENSONIT00000001832||Uncharacterized protein [Source:UniProtKB/TrEMBL;Acc:I3IYZ3]	loc100145105 protein
comp106768_c8	1.42759	12.6838	8.88473	3.15133	0.00621731	0.0347435	-	-
comp121267_c3	0.52347	12.6838	24.2303	4.59874	0.00094437	0.00781603	-	-
comp113240_c7	109.596	12.684	0.115734	-3.11111	4.0905e-07	1.46587e-05	ENSONIG00000005661|ENSONIT00000007132|CORO2B|Coronin [Source:UniProtKB/TrEMBL;Acc:I3JE35]	actin binding 2a
comp117978_c1	37.107	12.685	0.341849	-1.54857	0.00907298	0.0468109	ENSONIG00000006446|ENSONIT00000008131|nsfa|N-ethylmaleimide-sensitive factor a [Source:ZFIN;Acc:ZDB-GENE-030616-37]	vesicle-fusing atpase
comp121059_c4	40.779	12.6896	0.311179	-1.68418	0.00392247	0.0241269	-	a chain crystal structure of jmjd2a complexed with inhibitor
comp115626_c2	105.468	12.6913	0.120333	-3.05489	8.15575e-07	2.61025e-05	-	-
comp105028_c2	65.2426	12.6945	0.194574	-2.36161	0.000253035	0.00276454	ENSONIG00000001886|ENSONIT00000002361|fzr1|fizzy/cell division cycle 20 related 1 (Drosophila) [Source:ZFIN;Acc:ZDB-GENE-040426-712]	-
comp79436_c0	0.430779	12.6984	29.4777	4.88155	0.000934164	0.00774484	-	-
comp106166_c2	0.608065	12.7022	20.8895	4.3847	0.00294766	0.0193485	-	-
comp104540_c0	1.13153	12.7034	11.2267	3.48886	0.00433163	0.0261247	ENSONIG00000002056|ENSONIT00000002568|cpne4|copine IV [Source:ZFIN;Acc:ZDB-GENE-060503-926]	-
comp119462_c7	0.430779	12.7071	29.4979	4.88254	0.00173967	0.0127097	-	-
comp115429_c11	0.430779	12.7081	29.5002	4.88265	0.000851377	0.00721281	-	-
comp115296_c2	0.52347	12.7086	24.2777	4.60156	0.000856092	0.00723742	-	-
comp89326_c1	119.257	12.7138	0.106609	-3.2296	3.88178e-07	1.40431e-05	-	-
comp120252_c4	1.42759	12.7234	8.91246	3.15582	0.00581727	0.0330298	-	toll-like receptor 3
comp110737_c0	2.26307	12.7297	5.62497	2.49185	0.00980969	0.0497241	ENSONIG00000005883|ENSONIT00000007411|PLOD2|Uncharacterized protein [Source:UniProtKB/TrEMBL;Acc:I3JEW5]	lysyl hydroxylase 2
comp106439_c0	0.430779	12.7408	29.5762	4.88636	0.000844129	0.00716977	-	-
comp118288_c3	1.02289	12.7423	12.4571	3.63889	0.00647466	0.0358249	-	-
comp115817_c8	61.1209	12.7439	0.208504	-2.26186	0.00011787	0.00149668	-	-
comp118682_c1	159.67	12.7503	0.0798542	-3.64649	1.01415e-09	9.119e-08	-	-
comp111047_c2	0.608065	12.7529	20.973	4.39046	0.00221309	0.0154085	-	protein-o-xylosyltransferase ii
comp120911_c1	0.608065	12.7558	20.9777	4.39078	0.00329303	0.0210681	-	-
comp114466_c0	1.03884	12.7613	12.2841	3.61872	0.00212235	0.0148866	ENSONIG00000005857|ENSONIT00000007381|lingo1b|leucine rich repeat and Ig domain containing 1b [Source:ZFIN;Acc:ZDB-GENE-040912-136]	leucine-rich repeat and immunoglobulin-like domain-containing nogo receptor-interacting protein 1-like isoform x2
comp113955_c0	56.3309	12.767	0.226643	-2.1415	0.00809408	0.0427227	ENSONIG00000005226|ENSONIT00000006570|gucy2f|guanylate cyclase 2F, retinal [Source:ZFIN;Acc:ZDB-GENE-011128-7]	-
comp108392_c1	0.608065	12.7707	21.0022	4.39247	0.00273571	0.0182484	-	t-cell surface glycoprotein cd3 delta chain-like isoform x2
comp110840_c1	288.426	12.7735	0.0442868	-4.49698	2.21932e-13	6.00592e-11	ENSONIG00000002687|ENSONIT00000003365||Uncharacterized protein [Source:UniProtKB/TrEMBL;Acc:I3J3C4]	-
comp111047_c0	0.608065	12.776	21.0109	4.39306	0.00228979	0.0158528	-	protein-o-xylosyltransferase ii
comp119472_c1	0.608065	12.7817	21.0203	4.39371	0.00213633	0.0149701	-	-
comp118845_c3	1.03884	12.7869	12.3088	3.62162	0.00274736	0.0183119	-	-
comp111445_c0	0.430779	12.7972	29.7072	4.89274	0.000784457	0.00676878	ENSONIG00000006490|ENSONIT00000008188|MAP3K15|Uncharacterized protein [Source:UniProtKB/TrEMBL;Acc:I3JH40]	-
comp114804_c0	0.430779	12.8024	29.7191	4.89332	0.000855861	0.00723628	-	-
comp115649_c1	58.9346	12.8062	0.217295	-2.20228	0.000831117	0.00708457	-	-
comp121531_c2	0.296058	12.8084	43.2631	5.43506	0.000787569	0.00678946	-	-
comp109619_c0	0.52347	12.816	24.4828	4.6137	0.000858348	0.00725296	ENSONIG00000004098|ENSONIT00000005169|si:ch211-152f22.4 (1 of 2)|si:ch211-152f22.4 [Source:ZFIN;Acc:ZDB-GENE-130603-60]	-
comp117611_c0	0.608065	12.8204	21.0839	4.39807	0.00263555	0.0177361	-	-
comp116375_c6	1.11559	12.8293	11.5001	3.52357	0.00606516	0.0341088	-	-
comp115562_c0	0.819527	12.8298	15.6551	3.96856	0.00277152	0.0184325	-	-
comp116000_c1	39.4306	12.8315	0.32542	-1.61963	0.0068055	0.0372959	ENSONIG00000003679|ENSONIT00000004630|asap2a|ArfGAP with SH3 domain, ankyrin repeat and PH domain 2a [Source:ZFIN;Acc:ZDB-GENE-041210-256]	-
comp108969_c0	1.42759	12.8319	8.9885	3.16808	0.00751097	0.0402796	-	-
comp115869_c0	1.13153	12.8388	11.3463	3.50415	0.00228767	0.0158423	-	-
comp105716_c0	0.608065	12.8603	21.1495	4.40255	0.0022846	0.0158267	ENSONIG00000003608|ENSONIT00000004539|gli2b|GLI-Kruppel family member GLI2b [Source:ZFIN;Acc:ZDB-GENE-050523-1]	zinc finger protein glis1-like isoform x2
comp106671_c0	1.343	12.8626	9.57752	3.25965	0.00887132	0.0460328	ENSONIG00000004395|ENSONIT00000005536|UCP2|Uncharacterized protein [Source:UniProtKB/TrEMBL;Acc:I3J9J2]	mitochondrial uncoupling protein 2-like isoform x2
comp121879_c0	1.13153	12.8703	11.3742	3.50769	0.00248455	0.0169177	-	-
[truncated: 11,631 more rows]

## Sheet: TableS1.Brain diff. expr. loci
locus_id	baseMeanFemale	baseMeanMale	foldChange	log2FoldChange	pval	padj	Hit to tilapia cdna (e10-9)	Annotation
comp96172_c0	65.9219	0.304368	0.0046171	-7.7588	2.62241e-24	6.76294e-20	-	cytochrome c oxidase subunit I [Pagrus major] >gi|16267301|dbj|BAB70419.1| cytochrome c oxidase subunit I [Pagrus major]
comp110303_c0	53.7388	0.291558	0.00542547	-7.52604	9.91253e-21	1.53381e-16	-	Transposable element Tc1 transposase [Rana catesbeiana]
comp110210_c2	21.9314	0.304368	0.0138782	-6.17104	1.13487e-08	4.62114e-05	-	reverse transcriptase [Oryzias latipes]
comp91569_c0	137.465	2.51137	0.0182692	-5.77445	7.48667e-06	0.00966407	ENSONIG00000004419|ENSONIT00000005569|matr3l1.1 (2 of 2)|matrin 3-like 1.1 [Source:ZFIN;Acc:ZDB-GENE-030616-40]	PREDICTED: RNA-binding protein 20-like isoform X1 [Maylandia zebra]
comp111490_c1	19.8788	0.595926	0.0299779	-5.05995	3.81937e-07	0.000895434	-	-
comp116010_c2	25.5811	1.28109	0.0500796	-4.31963	4.19389e-08	0.000147486	-	-
comp120795_c0	111.384	6.20313	0.0556914	-4.1664	4.11856e-25	1.5932e-20	ENSONIG00000006403|ENSONIT00000008078||Uncharacterized protein [Source:UniProtKB/TrEMBL;Acc:I3JGT1]	PREDICTED: neoverrucotoxin subunit alpha-like [Oreochromis niloticus]
comp120859_c1	85.3215	5.16101	0.060489	-4.04718	3.80238e-07	0.000895434	-	PREDICTED: THAP domain-containing protein 9-like [Xenopus (Silurana) tropicalis]
comp112240_c7	21.0385	1.2939	0.0615014	-4.02324	1.84408e-06	0.00339693	-	-
comp116182_c0	34.0698	2.19419	0.0644028	-3.95673	7.56132e-10	4.49997e-06	-	pORF2 [Mus musculus domesticus]
comp111490_c0	26.8274	2.5878	0.0964609	-3.37391	1.15905e-06	0.0023598	-	PREDICTED: homeobox protein aristaless-like 3-like [Takifugu rubripes]
comp119740_c8	334.712	34.3486	0.102621	-3.2846	3.83494e-09	1.97798e-05	ENSONIG00000000044|ENSONIT00000000053||Uncharacterized protein [Source:UniProtKB/TrEMBL;Acc:I3ITW4]	hepcidin [Sparus aurata]
comp114386_c2	35.112	3.6776	0.104739	-3.25513	1.21353e-07	0.000323748	-	-
comp109251_c0	44.0555	5.03512	0.11429	-3.12922	7.85857e-09	3.79996e-05	ENSONIG00000006374|ENSONIT00000008039|ITGA10|Uncharacterized protein [Source:UniProtKB/TrEMBL;Acc:I3JGP2]	PREDICTED: integrin alpha-2-like [Takifugu rubripes]
comp114823_c0	32.9619	5.1756	0.157018	-2.671	4.38033e-06	0.00677787	ENSONIG00000006260|ENSONIT00000007892||Uncharacterized protein [Source:UniProtKB/TrEMBL;Acc:I3JG96]	PREDICTED: uncharacterized protein LOC101470688 [Maylandia zebra]
comp120800_c0	35.7812	6.02642	0.168424	-2.56983	2.9381e-07	0.000757708	-	-
comp108209_c1	67.5137	13.5491	0.200686	-2.31699	1.03886e-08	4.46518e-05	-	reverse transcriptase [Oryzias latipes]
comp108209_c2	41.5465	8.50114	0.204617	-2.289	4.97846e-06	0.00740709	-	reverse transcriptase [Oryzias latipes]
comp120458_c2	95.4318	23.3114	0.244273	-2.03343	4.50391e-07	0.000987687	-	reverse transcriptase [Oryzias latipes]
comp121754_c3	33.3275	9.27377	0.278261	-1.84549	4.24024e-05	0.0426045	-	-
comp121684_c1	536.97	316.503	0.589424	-0.762622	3.04116e-05	0.0334663	-	-
comp121645_c0	160.731	298.019	1.85414	0.890753	3.26787e-05	0.0346336	-	-
comp117464_c1	86.1682	163.404	1.89633	0.923213	2.83462e-05	0.0319073	ENSONIG00000006366|ENSONIT00000008027|col1a1a|collagen, type I, alpha 1a [Source:ZFIN;Acc:ZDB-GENE-030131-9102]	PREDICTED: collagen alpha-1(XXV) chain-like [Oryzias latipes]
comp54053_c0	438.301	834.296	1.90348	0.928636	2.22889e-05	0.0262256	-	-
comp122167_c0	1103.66	2159.66	1.95682	0.968511	2.46576e-06	0.00414713	ENSONIG00000000312|ENSONIT00000000393|CBLN3 (2 of 2)|cerebellin 3 precursor [Source:HGNC Symbol;Acc:20146]	PREDICTED: cerebellin-1-like [Oreochromis niloticus] >gi|499025697|ref|XP_004563595.1| PREDICTED: cerebellin-1-like [Maylandia zebra]
comp111601_c0	958.239	1889.1	1.97143	0.97924	2.16331e-06	0.0038923	ENSONIG00000000312|ENSONIT00000000393|CBLN3 (2 of 2)|cerebellin 3 precursor [Source:HGNC Symbol;Acc:20146]	PREDICTED: cerebellin-1-like [Oryzias latipes]
comp113815_c2	901.715	1794.67	1.99028	0.992973	2.99668e-06	0.00483009	-	-
comp118694_c3	216.6	431.302	1.99124	0.993665	2.22869e-05	0.0262256	ENSONIG00000006315|ENSONIT00000007969|PENK|Uncharacterized protein [Source:UniProtKB/TrEMBL;Acc:I3JGH3]	unnamed protein product [Tetraodon nigroviridis]
comp69385_c0	215.976	437.448	2.02545	1.01824	3.09018e-05	0.0334663	ENSONIG00000005825|ENSONIT00000007342|aqp9b (1 of 2)|aquaporin 9b [Source:ZFIN;Acc:ZDB-GENE-070911-1]	aquaporin 1 [Diplodus sargus]
comp114176_c3	251.789	515.722	2.04823	1.03438	2.42824e-06	0.00414713	-	PREDICTED: inactive ubiquitin carboxyl-terminal hydrolase 54-like [Maylandia zebra]
comp115683_c4	480.922	1002.46	2.08445	1.05967	4.30664e-06	0.00677787	-	PREDICTED: microtubule-associated protein 1B-like [Maylandia zebra]
comp111601_c5	724.854	1520.53	2.09771	1.06882	1.27648e-06	0.00253224	ENSONIG00000000312|ENSONIT00000000393|CBLN3 (2 of 2)|cerebellin 3 precursor [Source:HGNC Symbol;Acc:20146]	PREDICTED: cerebellin-1-like [Takifugu rubripes]
comp89313_c0	86.7746	193.473	2.22961	1.15679	1.06855e-07	0.000306186	ENSONIG00000001337|ENSONIT00000001687	PREDICTED: SPARC-related modular calcium-binding protein 2-like [Maylandia zebra]
comp112817_c6	243.867	546.084	2.23927	1.16303	4.87408e-06	0.00739399	ENSONIG00000004206|ENSONIT00000005297||RH2A alpha opsin; Uncharacterized protein [Source:UniProtKB/TrEMBL;Acc:F8TJW7]	middle-wavelength-sensitive retinal pigment Rh2A alpha [Acanthopagrus butcheri]
comp121444_c3	143.472	333.087	2.32163	1.21514	5.27814e-06	0.00770479	ENSONIG00000000366|ENSONIT00000000459|RIMS4|Uncharacterized protein [Source:UniProtKB/TrEMBL;Acc:I3IV19]	PREDICTED: regulating synaptic membrane exocytosis protein 4-like isoform X1 [Maylandia zebra]
comp119291_c0	130.84	317.559	2.42708	1.27922	3.34789e-09	1.85012e-05	-	-
comp109690_c0	74.0847	192.948	2.60443	1.38097	1.37809e-06	0.00260045	-	Protein Muted homolog [Dicentrarchus labrax]
comp121569_c1	288.082	757.049	2.6279	1.39391	7.49472e-06	0.00966407	ENSONIG00000004254|ENSONIT00000005359|FAT2|Uncharacterized protein [Source:UniProtKB/TrEMBL;Acc:I3J915]	PREDICTED: protocadherin Fat 2-like [Maylandia zebra]
comp86669_c0	3428.25	9107.49	2.6566	1.40958	9.92394e-08	0.000295302	-	PREDICTED: uncharacterized protein LOC101444772, partial [Dasypus novemcinctus]
comp114149_c9	72.9765	194.726	2.66834	1.41594	1.00417e-05	0.0125305	ENSONIG00000006386|ENSONIT00000008054|DSP (1 of 2)|desmoplakin [Source:HGNC Symbol;Acc:3052]	PREDICTED: plectin-like isoform X1 [Maylandia zebra]
comp119155_c7	82.4188	220.758	2.67849	1.42142	5.808e-06	0.00832125	-	PREDICTED: hypothetical protein LOC100701677 [Oreochromis niloticus]
comp113350_c0	75.1031	203.732	2.7127	1.43973	7.47896e-06	0.00966407	-	PREDICTED: protein piccolo-like [Maylandia zebra]
comp96580_c0	43.9791	119.758	2.72307	1.44523	3.3206e-05	0.0347168	ENSONIG00000005794|ENSONIT00000007302|TCF12|Uncharacterized protein [Source:UniProtKB/TrEMBL;Acc:I3JEK6]	PREDICTED: transcription factor 12-like isoform X1 [Maylandia zebra]
comp119155_c4	86.4491	253.259	2.92957	1.55069	1.37015e-06	0.00260045	-	PREDICTED: hypothetical protein LOC100701677 [Oreochromis niloticus]
comp115982_c2	108.244	326.228	3.01382	1.59159	1.18513e-07	0.000323748	ENSONIG00000004571|ENSONIT00000005758|MAP1S (1 of 2)|microtubule-associated protein 1S [Source:HGNC Symbol;Acc:15715]	PREDICTED: hypothetical protein LOC100701677 [Oreochromis niloticus]
comp115860_c3	34.1894	105.479	3.08515	1.62534	7.17147e-06	0.00966407	ENSONIG00000003491|ENSONIT00000004399|E2F2|Uncharacterized protein [Source:UniProtKB/TrEMBL;Acc:I3J6A7]	PREDICTED: transcription factor E2F6-like [Maylandia zebra]
comp54091_c0	3632.09	11706.4	3.22305	1.68843	9.01626e-08	0.000279024	-	hypothetical protein, partial [Callorhinchus milii]
comp94185_c0	32.8264	108.844	3.31573	1.72933	1.72634e-05	0.0212003	ENSONIG00000002276|ENSONIT00000002841|pvalb5|parvalbumin 5 [Source:ZFIN;Acc:ZDB-GENE-050417-336]	PREDICTED: parvalbumin beta-like [Oreochromis niloticus]
comp120784_c5	57.3841	191.63	3.33943	1.7396	3.32941e-07	0.000830925	ENSONIG00000005541|ENSONIT00000006968	PREDICTED: paired box protein Pax-6-like isoform X5 [Maylandia zebra]
comp106659_c0	17.3302	62.1565	3.58659	1.84261	9.86584e-06	0.012513	ENSONIG00000003302|ENSONIT00000004149|GPATCH1|Uncharacterized protein [Source:UniProtKB/TrEMBL;Acc:I3J5K8]	PREDICTED: G patch domain-containing protein 1-like isoform X2 [Maylandia zebra]
comp115340_c1	107.882	415.96	3.85569	1.94699	5.79593e-11	4.07649e-07	ENSONIG00000006390|ENSONIT00000008059|CA14|Uncharacterized protein [Source:UniProtKB/TrEMBL;Acc:I3JGR3]	PREDICTED: carbonic anhydrase 12-like [Oryzias latipes]
comp121631_c3	12.8943	52.9922	4.10974	2.03905	2.84566e-05	0.0319073	-	PREDICTED: hypothetical protein LOC100708199 [Oreochromis niloticus]
comp114707_c4	31.9943	137.181	4.28768	2.1002	4.33193e-07	0.00098573	ENSONIG00000003438|ENSONIT00000004330|rs1|retinoschisis (X-linked, juvenile) 1 [Source:ZFIN;Acc:ZDB-GENE-040801-171]	PREDICTED: retinoschisin-like [Maylandia zebra]
comp119015_c0	123.636	576.416	4.66219	2.22101	4.75797e-21	9.20275e-17	-	-
comp110342_c1	23.9595	119.592	4.99144	2.31945	1.11618e-11	8.63558e-08	-	PREDICTED: uncharacterized protein LOC101163544, partial [Oryzias latipes]
comp100952_c1	5.77999	34.7414	6.01063	2.58752	2.33912e-06	0.00411297	-	ORF2-encoded protein [Danio rerio]
comp120264_c0	16.5839	102.726	6.19432	2.63095	1.68503e-13	1.44851e-09	-	-
comp109353_c2	2.65225	62.1549	23.4348	4.55058	4.8544e-18	5.36529e-14	-	pol protein [Drosophila melanogaster]
comp114643_c1	1.01734	28.934	28.4407	4.82988	1.08479e-10	6.99392e-07	-	PREDICTED: uncharacterized protein LOC101156905 [Oryzias latipes]
comp82531_c0	0.751074	21.3858	28.4737	4.83156	1.32015e-08	5.10682e-05	-	-
comp104572_c2	0.270283	11.1941	41.416	5.37212	3.11447e-05	0.0334663	-	-
comp93341_c0	0.241172	10.6321	44.0853	5.46222	2.23725e-05	0.0262256	-	-
comp111674_c0	0.216074	10.7421	49.715	5.63561	3.39411e-05	0.0350123	-	-
comp287560_c0	0.535	37.3487	69.8106	6.12537	1.09927e-15	1.06309e-11	-	-
comp372461_c0	0.264717	19.0534	71.9764	6.16945	3.82744e-08	0.000141008	-	-
comp114341_c1	0.241172	19.0533	79.0029	6.30383	9.95258e-09	4.46518e-05	ENSONIG00000004721|ENSONIT00000005949||Uncharacterized protein [Source:UniProtKB/TrEMBL;Acc:I3JAQ5]	skin mucus lectin [Platycephalus indicus]
comp113086_c1	0.457247	45.7	99.946	6.64308	2.09299e-18	2.69881e-14	-	-
comp124160_c1	0	96.8987	Inf	Inf	7.76623e-40	6.0085e-35	ENSONIG00000004764|ENSONIT00000005998|HYOU1|Uncharacterized protein [Source:UniProtKB/TrEMBL;Acc:I3JAV4]	PREDICTED: hypoxia up-regulated protein 1-like [Maylandia zebra]
