# Supplementary material for: The sex-specific transcriptome of the hermaphrodite sparid sharpsnout seabream (Diplodus puntazzo)
Source: BMC Genomics. 2014 Aug 6;15:655. doi: 10.1186/1471-2164-15-655 (PMC4133083; doi:10.1186/1471-2164-15-655)
Supplement: Supplementary file 4 — Additional file 4: Table S2: GO terms over-represented in female or male up-regulated genes in sharpsnout seabream gonads. Fisher’s exact test (adjusted p-value < 005) on the GO terms of male versus female gonads over-expressed loci. (XLSX 40 KB) [file 12864_2014_6346_MOESM4_ESM.xlsx]

## Sheet: TableS2.Male-Female Fisher test
GO-ID	Term	Category	FDR	P-Value	Females	Males	Over/Under in females
GO:0006446	regulation of translational initiation	P	9.98409e-08	1.70552e-09	28	0	over
GO:0055114	oxidation-reduction process	P	1.34602e-07	2.38372e-09	207	111	over
GO:0006418	tRNA aminoacylation for protein translation	P	7.44828e-07	1.49235e-08	25	0	over
GO:0006364	rRNA processing	P	7.44828e-07	1.49235e-08	25	0	over
GO:0000398	mRNA splicing, via spliceosome	P	6.01644e-05	1.86653e-06	25	2	over
GO:0006511	ubiquitin-dependent protein catabolic process	P	6.64502e-05	2.08731e-06	66	24	over
GO:0006206	pyrimidine nucleobase metabolic process	P	7.16597e-05	2.29726e-06	40	9	over
GO:0022618	ribonucleoprotein complex assembly	P	0.000106617	3.56952e-06	21	1	over
GO:0006457	protein folding	P	0.000106958	3.59476e-06	43	11	over
GO:0007067	mitosis	P	0.000110914	3.77072e-06	41	10	over
GO:0051301	cell division	P	0.000134311	4.65296e-06	48	14	over
GO:1901607	alpha-amino acid biosynthetic process	P	0.000267533	9.75238e-06	41	11	over
GO:0006400	tRNA modification	P	0.000269076	9.91297e-06	16	0	over
GO:0045454	cell redox homeostasis	P	0.000346054	1.31068e-05	27	4	over
GO:0006352	DNA-dependent transcription, initiation	P	0.000360335	1.37874e-05	19	1	over
GO:0006091	generation of precursor metabolites and energy	P	0.000617244	2.54525e-05	63	26	over
GO:0000184	nuclear-transcribed mRNA catabolic process, nonsense-mediated decay	P	0.000965632	4.19406e-05	14	0	over
GO:0090305	nucleic acid phosphodiester bond hydrolysis	P	0.000965632	4.19406e-05	14	0	over
GO:0071103	DNA conformation change	P	0.00115062	5.07188e-05	29	6	over
GO:0006325	chromatin organization	P	0.00140896	6.31991e-05	49	18	over
GO:0007005	mitochondrion organization	P	0.00165604	7.47103e-05	24	4	over
GO:0019083	viral transcription	P	0.00180816	8.62477e-05	13	0	over
GO:0001510	RNA methylation	P	0.00180816	8.62477e-05	13	0	over
GO:0006118	electron transport	P	0.00250319	0.000121988	34	10	over
GO:0043066	negative regulation of apoptotic process	P	0.00265676	0.000132026	33	9	over
GO:0007059	chromosome segregation	P	0.00285968	0.000143058	25	5	over
GO:0006448	regulation of translational elongation	P	0.00317919	0.000160685	18	2	over
GO:0006614	SRP-dependent cotranslational protein targeting to membrane	P	0.00342964	0.000177334	12	0	over
GO:0006354	DNA-dependent transcription, elongation	P	0.00342964	0.000177334	12	0	over
GO:0006289	nucleotide-excision repair	P	0.00377365	0.000199999	15	1	over
GO:0000724	double-strand break repair via homologous recombination	P	0.00377365	0.000199999	15	1	over
GO:0032446	protein modification by small protein conjugation	P	0.00380842	0.000202335	57	25	over
GO:0010605	negative regulation of macromolecule metabolic process	P	0.0042114	0.000226466	73	37	over
GO:0006144	purine nucleobase metabolic process	P	0.00468709	0.000256288	44	17	over
GO:0006261	DNA-dependent DNA replication	P	0.00538193	0.000299151	17	2	over
GO:0006415	translational termination	P	0.00640961	0.000364559	11	0	over
GO:0033013	tetrapyrrole metabolic process	P	0.00640961	0.000364559	11	0	over
GO:0000077	DNA damage checkpoint	P	0.00667568	0.000387459	14	1	over
GO:0015986	ATP synthesis coupled proton transport	P	0.00667568	0.000387459	14	1	over
GO:0006544	glycine metabolic process	P	0.00700524	0.000407492	21	4	over
GO:0006913	nucleocytoplasmic transport	P	0.00733537	0.000432385	33	11	over
GO:0051188	cofactor biosynthetic process	P	0.00947313	0.000579213	34	12	over
GO:0007186	G-protein coupled receptor signaling pathway	P	2.1335e-09	3.0061e-11	41	130	under
GO:0006278	RNA-dependent DNA replication	P	3.04316e-09	4.36648e-11	2	44	under
GO:0001539	ciliary or bacterial-type flagellar motility	P	1.67785e-06	3.57867e-08	1	30	under
GO:0007018	microtubule-based movement	P	6.95393e-06	1.69893e-07	17	65	under
GO:0006468	protein phosphorylation	P	1.43726e-05	3.83097e-07	96	187	under
GO:0030031	cell projection assembly	P	0.000153163	5.34566e-06	3	28	under
GO:2000026	regulation of multicellular organismal development	P	0.000310175	1.15474e-05	29	76	under
GO:0007156	homophilic cell adhesion	P	0.000622036	2.57306e-05	5	30	under
GO:0048646	anatomical structure formation involved in morphogenesis	P	0.000887955	3.79929e-05	60	119	under
GO:0007411	axon guidance	P	0.0017427	7.92954e-05	6	30	under
GO:0060271	cilium morphogenesis	P	0.00200442	9.63864e-05	3	23	under
GO:0006836	neurotransmitter transport	P	0.00265676	0.000130427	2	20	under
GO:0046578	regulation of Ras protein signal transduction	P	0.00331844	0.00016944	24	61	under
GO:0003008	system process	P	0.00485465	0.000266704	43	88	under
GO:0007167	enzyme linked receptor protein signaling pathway	P	0.00504204	0.000278303	29	67	under
GO:0007413	axonal fasciculation	P	0.00850014	0.000504339	0	12	under
GO:0072358	cardiovascular system development	P	0.00914196	0.000552651	63	113	under
GO:0030334	regulation of cell migration	P	0.00924982	0.00056269	7	28	under
GO:0009611	response to wounding	P	0.00924982	0.000563168	19	49	under
