# Supplementary material for: The sex-specific transcriptome of the hermaphrodite sparid sharpsnout seabream (Diplodus puntazzo)
Source: BMC Genomics. 2014 Aug 6;15:655. doi: 10.1186/1471-2164-15-655 (PMC4133083; doi:10.1186/1471-2164-15-655)
Supplement: Supplementary file 5 — Additional file 5: Table S3: Genes associated with sex-related GO terms. (XLSX 54 KB) [file 12864_2014_6346_MOESM5_ESM.xlsx]

## Sheet: TableS3. Sex-related GO loci
Seq. ID	Seq. Description	Seq. Length	#Hits	min. eValue	mean Similarity	#GOs	GOs	Enzyme Codes	InterProScan
comp111554_c0_seq1	---NA---	1150	2	5.80483e-25	0.47	4	P:regulation of transcription, DNA-dependent; F:sequence-specific DNA binding; P:sex differentiation; C:nucleus	-	IPR001275 (SMART); IPR001275 (G3DSA:4.10.1040.GENE3D); IPR001275 (PFAM); IPR001275 (PROSITE_PATTERNS); IPR001275 (PROSITE_PROFILES); IPR001275 (SUPERFAMILY)
comp115214_c0_seq1	af488735_1 mps1	1110	10	3.34992e-115	0.763	8	P:female meiosis chromosome segregation; F:binding; P:anatomical structure homeostasis; F:protein kinase activity; P:fin regeneration; P:mitotic cell cycle checkpoint; P:male meiosis chromosome segregation; P:embryo development	-	IPR027084 (PTHR22974:PANTHER); PTHR22974 (PANTHER)
comp111348_c4_seq1	aqp4_rat ame: full=aquaporin-4 short=aqp-4 ame: full=mercurial-insensitive water channel short=miwc ame: full=wch4	775	10	1.46111e-93	0.678	15	P:response to radiation; C:T-tubule; P:carbon dioxide transport; C:protein complex; F:porin activity; P:protein homooligomerization; F:water channel activity; P:female pregnancy; P:hyperosmotic salinity response; P:response to glucocorticoid stimulus; P:water transport; P:cellular response to estradiol stimulus; P:water homeostasis; P:single-multicellular organism process; C:integral to plasma me…	-	IPR000425 (PRINTS); IPR000425 (PFAM); IPR023271 (G3DSA:1.20.1080.GENE3D); IPR000425 (PANTHER); IPR022357 (PROSITE_PATTERNS); TRANSMEMBRANE (PHOBIUS); NON_CYTOPLASMIC_DOMAIN (PHOBIUS); CYTOPLASMIC_DOMAIN (PHOBIUS); TRANSMEMBRANE (PHOBIUS); TRANSMEMBRANE (PHOBIUS); TRANSMEMBRANE (PHOBIUS); NON_CYTOPLASMIC_DOMAIN (PHOBIUS); TRANSMEMBRANE (PHOBIUS); NON_CYTOPLASMIC_DOMAIN (PHOBIUS); TRANSMEMBRANE (PH…
comp101698_c0_seq1	catenin beta-1 isoform 2	3520	10	0	0.933	136	F:estrogen receptor binding; F:protein kinase binding; F:protein phosphatase binding; P:regulation of centriole-centriole cohesion; C:Scrib-APC-beta-catenin complex; P:positive regulation of heparan sulfate proteoglycan biosynthetic process; P:cellular response to indole-3-methanol; P:endothelial tube morphogenesis; P:embryonic axis specification; C:zonula adherens; P:synaptic vesicle transport; …	-	IPR013284 (PRINTS); IPR000225 (SMART); IPR011989 (G3DSA:1.25.10.GENE3D); IPR000225 (PFAM); PTHR23315 (PANTHER); PTHR23315:SF13 (PANTHER); IPR000225 (PROSITE_PROFILES); IPR000225 (PROSITE_PROFILES); IPR000225 (PROSITE_PROFILES); IPR000225 (PROSITE_PROFILES); IPR000225 (PROSITE_PROFILES); IPR000225 (PROSITE_PROFILES); IPR000225 (PROSITE_PROFILES); IPR000225 (PROSITE_PROFILES); IPR000225 (PROSITE_PR…
comp112822_c3_seq1	catenin beta-1-like isoform x1	1120	10	4.22755e-49	0.952	64	P:embryonic limb morphogenesis; C:dendritic shaft; C:fascia adherens; P:ectoderm development; P:pancreas development; P:negative regulation of osteoclast differentiation; P:positive regulation of I-kappaB kinase/NF-kappaB cascade; F:alpha-catenin binding; P:positive regulation of fibroblast growth factor receptor signaling pathway; P:renal inner medulla development; P:cell-matrix adhesion; P:epit…	-	no IPS match
comp112822_c5_seq5	catenin beta-1-like isoform x1	2486	10	0	0.967	64	P:embryonic limb morphogenesis; C:dendritic shaft; C:fascia adherens; P:ectoderm development; P:pancreas development; P:negative regulation of osteoclast differentiation; P:positive regulation of I-kappaB kinase/NF-kappaB cascade; F:alpha-catenin binding; P:positive regulation of fibroblast growth factor receptor signaling pathway; P:renal inner medulla development; P:cell-matrix adhesion; P:epit…	-	IPR013284 (PRINTS); IPR000225 (SMART); IPR000225 (PFAM); IPR011989 (G3DSA:1.25.10.GENE3D); PTHR23315 (PANTHER); PTHR23315:SF13 (PANTHER); IPR000225 (PROSITE_PROFILES); IPR000225 (PROSITE_PROFILES); IPR000225 (PROSITE_PROFILES); IPR000225 (PROSITE_PROFILES); IPR000225 (PROSITE_PROFILES); IPR000225 (PROSITE_PROFILES); IPR000225 (PROSITE_PROFILES); IPR000225 (PROSITE_PROFILES); IPR000225 (PROSITE_PR…
comp108390_c2_seq1	ciliary neurotrophic factor receptor subunit alpha-like isoform x2	474	10	3.27315e-69	0.917	13	P:sex differentiation; F:cytokine binding; P:brainstem development; F:ciliary neurotrophic factor receptor activity; F:receptor binding; C:CNTFR-CLCF1 complex; P:suckling behavior; P:negative regulation of neuron apoptotic process; P:positive regulation of cell proliferation; C:anchored to membrane; P:skeletal muscle organ development; C:plasma membrane; P:signal transduction	-	IPR003961 (PFAM); IPR013783 (G3DSA:2.60.40.GENE3D); PTHR23036:SF30 (PANTHER); PTHR23036 (PANTHER); CYTOPLASMIC_DOMAIN (PHOBIUS); NON_CYTOPLASMIC_DOMAIN (PHOBIUS); TRANSMEMBRANE (PHOBIUS); IPR003961 (SUPERFAMILY)
comp96261_c0_seq1	dna mismatch repair protein mlh1-like isoform x2	2462	10	0	0.792	17	P:reciprocal meiotic recombination; C:MutLbeta complex; F:MutSalpha complex binding; F:mismatched DNA binding; P:meiotic metaphase I plate congression; P:spermatogenesis; C:chiasma; P:male meiosis I; F:single-stranded DNA binding; P:chiasma assembly; C:synaptonemal complex; P:somatic hypermutation of immunoglobulin genes; F:ATPase activity; P:ATP catabolic process; C:MutLalpha complex; P:mismatch…	EC:3.6.1.3	IPR013507 (PFAM); PF13589 (PFAM); IPR014721 (G3DSA:3.30.230.GENE3D); IPR003594 (G3DSA:3.30.565.GENE3D); IPR014763 (TIGRFAM); IPR011186 (PTHR10073:PANTHER); IPR002099 (PANTHER); IPR014762 (PROSITE_PATTERNS); IPR020568 (SUPERFAMILY); IPR003594 (SUPERFAMILY)
comp88038_c1_seq1	doublesex and mab-3-related transcription factor 3	1652	10	2.75517e-112	0.813	6	P:sex differentiation; F:metal ion binding; P:regulation of transcription, DNA-dependent; F:sequence-specific DNA binding; C:nucleus; F:protein binding	-	IPR005173 (PFAM); PTHR12322:SF16 (PANTHER); IPR026607 (PANTHER); IPR009060 (SUPERFAMILY)
comp112381_c2_seq1	doublesex- and mab-3-related transcription factor 5	2985	10	0	0.776	5	P:sex differentiation; C:nucleus; P:regulation of transcription, DNA-dependent; F:sequence-specific DNA binding; F:protein binding	-	Coil (COILS); IPR001275 (SMART); IPR005173 (PFAM); IPR001275 (G3DSA:4.10.1040.GENE3D); IPR001275 (PFAM); PTHR12322:SF8 (PANTHER); IPR026607 (PANTHER); IPR001275 (PROSITE_PATTERNS); IPR001275 (PROSITE_PROFILES); IPR009060 (SUPERFAMILY); IPR001275 (SUPERFAMILY)
comp117826_c2_seq1	forkhead box o3a	451	10	4.142e-32	0.525	11	P:cellular response to stimulus; F:protein binding; P:regulation of apoptotic process; P:regulation of transcription, DNA-dependent; P:female gonad development; P:ovulation cycle process; C:intracellular part; P:regulation of multicellular organismal development; F:DNA binding; P:positive regulation of cellular process; P:response to stress	-	PTHR11829:SF50 (PANTHER); PTHR11829 (PANTHER)
comp116350_c5_seq2	forkhead box o5	3957	10	0	0.62	8	P:negative regulation of canonical Wnt receptor signaling pathway; P:regulation of transcription, DNA-dependent; P:female gonad development; P:ovulation cycle process; C:intracellular part; F:DNA binding; P:embryo development; P:positive regulation of cellular process	-	IPR001766 (PRINTS); IPR001766 (SMART); IPR011991 (G3DSA:1.10.10.GENE3D); IPR001766 (PFAM); PTHR11829:SF50 (PANTHER); PTHR11829 (PANTHER); IPR018122 (PROSITE_PATTERNS); IPR001766 (PROSITE_PROFILES); SSF46785 (SUPERFAMILY)
comp104712_c0_seq1	fra2 protein	3224	10	2.14244e-112	0.699	23	P:sleep; P:transcription from RNA polymerase II promoter; F:RNA polymerase II regulatory region sequence-specific DNA binding; P:response to mechanical stimulus; P:aging; P:response to toxic substance; P:response to progesterone stimulus; P:photoperiodism; P:response to cytokine stimulus; P:response to peptide hormone stimulus; P:female pregnancy; P:conditioned taste aversion; P:response to hypox…	-	Coil (COILS); IPR000837 (PRINTS); IPR004827 (SMART); IPR004827 (PFAM); G3DSA:1.20.5.170 (GENE3D); PTHR23351 (PANTHER); PTHR23351:SF6 (PANTHER); IPR004827 (PROSITE_PATTERNS); IPR004827 (PROSITE_PROFILES); SSF57959 (SUPERFAMILY)
comp117182_c4_seq2	grb2 protein	2251	10	1.36969e-83	0.973	41	P:neurotrophin TRK receptor signaling pathway; P:positive regulation of actin filament polymerization; F:SH3 domain binding; F:epidermal growth factor receptor binding; P:cellular response to ionizing radiation; P:signal transduction in response to DNA damage; P:axon guidance; C:Grb2-EGFR complex; P:positive regulation of reactive oxygen species metabolic process; P:T cell costimulation; C:cytoso…	-	IPR001452 (PRINTS); IPR000980 (PRINTS); IPR013315 (PRINTS); IPR000980 (SMART); IPR001452 (SMART); IPR000980 (G3DSA:3.30.505.GENE3D); IPR000980 (PFAM); IPR001452 (PFAM); G3DSA:2.30.30.40 (GENE3D); PTHR22820 (PANTHER); IPR000980 (PROSITE_PROFILES); IPR001452 (PROSITE_PROFILES); SSF55550 (SUPERFAMILY); IPR001452 (SUPERFAMILY)
comp113692_c15_seq2	histone	1782	10	2.44534e-69	0.993	26	P:determination of adult lifespan; C:nucleoplasm; C:polytene chromosome; P:regulation of cell shape; P:osteoblast differentiation; P:response to DNA damage stimulus; P:cell adhesion; P:positive regulation of growth rate; C:integral to membrane; F:oxidoreductase activity, acting on the CH-CH group of donors; C:extracellular region; C:nucleosome; C:cytoplasm; F:protein heterodimerization activity; …	-	no IPS match
comp122469_c0_seq1	histone	841	10	6.37e-64	0.988	20	F:oxidoreductase activity, acting on the CH-CH group of donors; P:lipid metabolic process; C:nucleosome; P:response to hormone stimulus; P:regulation of cell shape; C:integral to membrane; P:muscle cell differentiation; P:brain development; F:DNA binding; C:polytene chromosome; P:cell adhesion; P:osteoblast differentiation; P:nucleosome assembly; F:protein heterodimerization activity; C:extracell…	-	no IPS match
comp92549_c0_seq2	inhibitor of growth member 2	3716	10	1.33045e-121	0.764	16	P:male germ-line stem cell division; F:zinc ion binding; C:CCAAT-binding factor complex; P:negative regulation of apoptotic process; F:phosphatidylinositol binding; P:seminiferous tubule development; P:male meiosis I; P:sperm motility; P:spermatid development; F:DNA binding; C:Sin3 complex; P:positive regulation of transforming growth factor beta receptor signaling pathway; F:protein complex bind…	-	Coil (COILS); IPR001965 (SMART); IPR019787 (PFAM); IPR024610 (PFAM); IPR013083 (G3DSA:3.30.40.GENE3D); PTHR10333 (PANTHER); PTHR10333:SF37 (PANTHER); IPR019786 (PROSITE_PATTERNS); IPR019787 (PROSITE_PROFILES); IPR011011 (SUPERFAMILY)
comp115554_c0_seq1	isoform cra_a	405	10	4.46307e-39	0.879	27	P:response to tellurium ion; F:drug binding; C:cytosol; P:cellular response to follicle-stimulating hormone stimulus; P:response to acid; P:response to low light intensity stimulus; C:nucleolus; P:liver development; P:brain development; P:male gonad development; P:response to purine-containing compound; F:hydroxymethylglutaryl-CoA synthase activity; P:cellular response to cholesterol; F:isomerase…	EC:2.3.3.10	IPR013528 (PFAM); IPR016038 (G3DSA:3.40.47.GENE3D); PTHR11877 (PANTHER); IPR016039 (SUPERFAMILY)
comp111936_c2_seq6	karyopherin alpha 6	2707	10	2.77097e-17	0.667	5	F:protein transporter activity; P:positive regulation of transcription from RNA polymerase II promoter; P:protein import into nucleus; P:maternal process involved in female pregnancy; F:protein binding	-	no IPS match
comp120478_c5_seq8	lfng_chick ame: full=beta- -n-acetylglucosaminyltransferase lunatic fringe ame: full=o-fucosylpeptide 3-beta-n-acetylglucosaminyltransferase	1838	10	2.71101e-71	0.862	10	P:positive regulation of Notch signaling pathway; F:metal ion binding; C:integral to Golgi membrane; P:ovarian follicle development; P:compartment pattern specification; P:hypochord development; P:female meiosis; P:positive regulation of protein binding; F:O-fucosylpeptide 3-beta-N-acetylglucosaminyltransferase activity; P:negative regulation of neuron differentiation	EC:2.4.1.222	IPR003378 (PFAM); PTHR10811:SF8 (PANTHER); PTHR10811 (PANTHER)
comp109731_c0_seq1	parn_human ame: full=poly -specific ribonuclease parn ame: full=deadenylating nuclease ame: full=deadenylation nuclease ame: full=polyadenylate-specific ribonuclease	2097	10	0	0.822	13	F:mRNA 3'-UTR binding; C:cytosol; P:nucleic acid phosphodiester bond hydrolysis; P:RNA modification; P:nuclear-transcribed mRNA poly(A) tail shortening; C:nucleolus; F:metal ion binding; P:female gamete generation; F:poly(A)-specific ribonuclease activity; F:nucleotide binding; F:protein kinase binding; P:nuclear-transcribed mRNA catabolic process, nonsense-mediated decay; P:regulation of RNA met…	EC:3.1.13.4	Coil (COILS); Coil (COILS); IPR014789 (PFAM); G3DSA:3.30.1370.50 (GENE3D); G3DSA:3.30.420.10 (GENE3D); IPR001374 (PFAM); IPR006941 (PFAM); IPR012677 (G3DSA:3.30.70.GENE3D); PTHR15092 (PANTHER); PTHR15092:SF10 (PANTHER); IPR001374 (PROSITE_PROFILES); SSF54928 (SUPERFAMILY); SSF82708 (SUPERFAMILY); IPR012337 (SUPERFAMILY)
comp107893_c2_seq1	polyubiquitin-c isoform 1	258	10	1.87785e-40	1	9	P:male meiosis I; P:seminiferous tubule development; P:female gonad development; P:ubiquitin homeostasis; P:fat pad development; F:protease binding; P:energy homeostasis; P:female meiosis I; P:hypothalamus gonadotrophin-releasing hormone neuron development	-	IPR019956 (PRINTS); IPR000626 (SMART); G3DSA:3.10.20.90 (GENE3D); IPR000626 (PFAM); G3DSA:3.10.20.90 (GENE3D); PTHR10666 (PANTHER); IPR019954 (PROSITE_PATTERNS); IPR019955 (PROSITE_PROFILES); SSF54236 (SUPERFAMILY)
comp117761_c1_seq3	protein camp dependent type isoform cra_a	1925	10	5.27515e-57	0.95	17	F:cAMP-dependent protein kinase regulator activity; F:kinase activity; C:neuromuscular junction; P:female meiosis; P:negative regulation of meiosis; P:negative regulation of protein kinase activity; P:sarcomere organization; C:cytoplasm; F:cAMP binding; F:ubiquitin protein ligase binding; C:cAMP-dependent protein kinase complex; P:signal transduction; F:protein kinase A catalytic subunit binding;…	-	IPR002373 (PRINTS); IPR000595 (SMART); IPR014710 (G3DSA:2.60.120.GENE3D); IPR000595 (PFAM); PTHR11635:SF17 (PANTHER); PTHR11635 (PANTHER); IPR018488 (PROSITE_PATTERNS); IPR018488 (PROSITE_PATTERNS); IPR000595 (PROSITE_PROFILES); IPR018490 (SUPERFAMILY)
comp108213_c2_seq1	protein scaf8-like isoform x2	1888	10	1.30292e-68	0.728	5	F:nucleic acid binding; F:nucleotide binding; P:mRNA processing; P:female sex differentiation; C:nucleus	-	IPR000504 (SMART); IPR012677 (G3DSA:3.30.70.GENE3D); IPR008942 (G3DSA:1.25.40.GENE3D); IPR000504 (PFAM); IPR010519 (PFAM); PTHR14124:SF0 (PANTHER); PTHR14124 (PANTHER); IPR000504 (PROSITE_PROFILES); IPR006569 (PROSITE_PROFILES); SSF54928 (SUPERFAMILY)
comp104238_c0_seq3	protein wnt-5a-like isoform x2	2389	10	0	0.924	102	P:positive regulation of fibroblast proliferation; P:male gonad development; P:positive regulation of cell-cell adhesion mediated by cadherin; P:palate development; P:epithelial to mesenchymal transition; P:positive regulation of JNK cascade; P:negative regulation of fat cell differentiation; F:receptor tyrosine kinase-like orphan receptor binding; P:positive regulation of interleukin-8 secretion…	-	IPR005817 (PRINTS); IPR005817 (SMART); IPR005817 (PFAM); IPR026538 (PTHR12027:PANTHER); IPR005817 (PANTHER); IPR018161 (PROSITE_PATTERNS)
comp110196_c1_seq1	sex-determining protein dmt	1302	10	2.28547e-92	0.717	4	F:sequence-specific DNA binding; P:sex differentiation; C:nucleus; P:regulation of transcription, DNA-dependent	-	IPR001275 (SMART); IPR022114 (PFAM); IPR001275 (G3DSA:4.10.1040.GENE3D); IPR001275 (PFAM); IPR026607 (PANTHER); PTHR12322:SF15 (PANTHER); IPR001275 (PROSITE_PATTERNS); IPR001275 (PROSITE_PROFILES); IPR001275 (SUPERFAMILY)
comp87254_c0_seq1	thyroid hormone receptor interactor 13	2252	10	0	0.862	16	P:pachytene; F:nucleoside-triphosphatase activity; P:oocyte maturation; P:male meiosis I; C:male germ cell nucleus; F:transcription cofactor activity; P:double-strand break repair; F:identical protein binding; P:spermatid development; P:synaptonemal complex assembly; F:ATP binding; P:reciprocal meiotic recombination; P:female meiosis I; P:transcription from RNA polymerase II promoter; C:transcrip…	EC:3.6.1.15	IPR001270 (PRINTS); IPR003593 (SMART); G3DSA:3.40.50.300 (GENE3D); IPR003959 (PFAM); PTHR23077 (PANTHER); PTHR23077:SF10 (PANTHER); IPR003960 (PROSITE_PATTERNS); IPR027417 (SUPERFAMILY)
comp110426_c0_seq5	tpa: homolog 4-like	3174	10	0	0.83	8	F:mismatched DNA binding; C:synaptonemal complex; P:female gamete generation; P:spermatogenesis; P:ovarian follicle development; F:ATP binding; P:mismatch repair; P:synapsis	-	IPR007696 (SMART); IPR000432 (PFAM); IPR007696 (PFAM); IPR007860 (PFAM); G3DSA:3.40.50.300 (GENE3D); G3DSA:1.10.1420.10 (GENE3D); IPR007861 (PFAM); IPR007860 (G3DSA:3.30.420.GENE3D); PTHR11361 (PANTHER); PTHR11361:SF21 (PANTHER); IPR007860 (SUPERFAMILY); IPR007696 (SUPERFAMILY); IPR027417 (SUPERFAMILY)
comp108659_c3_seq1	transcription factor 21	591	10	3.65767e-72	0.776	25	P:glomus development; P:palate development; P:negative regulation of transcription from RNA polymerase II promoter; F:RNA polymerase II core promoter proximal region sequence-specific DNA binding transcription factor activity involved in positive regulation of transcription; P:lung alveolus development; P:metanephric mesenchymal cell differentiation; P:gland development; F:protein dimerization ac…	-	IPR011598 (SMART); IPR011598 (G3DSA:4.10.280.GENE3D); IPR011598 (PFAM); PTHR23349:SF7 (PANTHER); PTHR23349 (PANTHER); IPR011598 (PROSITE_PROFILES); IPR011598 (SUPERFAMILY)
comp115214_c1_seq1	ttk protein kinase	2082	10	0	0.797	10	P:female meiosis chromosome segregation; P:anatomical structure homeostasis; P:fin regeneration; F:ion binding; P:mitotic cell cycle checkpoint; P:male meiosis chromosome segregation; P:embryo development; P:protein phosphorylation; F:ATP binding; F:protein serine/threonine kinase activity	EC:2.7.11.0	IPR002290 (SMART); G3DSA:3.30.200.20 (GENE3D); G3DSA:1.10.510.10 (GENE3D); IPR000719 (PFAM); PTHR22974 (PANTHER); IPR027084 (PTHR22974:PANTHER); IPR017441 (PROSITE_PATTERNS); IPR008271 (PROSITE_PATTERNS); IPR000719 (PROSITE_PROFILES); IPR011009 (SUPERFAMILY)
comp116201_c2_seq1	tudor domain containing 9	7838	10	0	0.761	12	P:fertilization; P:spermatogenesis; P:DNA methylation involved in gamete generation; F:protein binding; C:piP-body; P:piRNA metabolic process; P:developmental process; P:male meiosis; C:nucleus; F:nucleic acid binding; F:ATP binding; F:ATP-dependent helicase activity	-	IPR002999 (SMART); IPR014001 (SMART); IPR007502 (SMART); IPR001650 (SMART); IPR002999 (PFAM); G3DSA:2.30.30.140 (GENE3D); IPR001650 (PFAM); IPR007502 (PFAM); G3DSA:3.40.50.300 (GENE3D); G3DSA:3.40.50.300 (GENE3D); IPR011545 (PFAM); PTHR18934 (PANTHER); IPR001650 (PROSITE_PROFILES); IPR014001 (PROSITE_PROFILES); IPR002999 (PROSITE_PROFILES); IPR027417 (SUPERFAMILY); SSF63748 (SUPERFAMILY)
comp118158_c3_seq2	u2 small nuclear rna auxiliary factor 2a	4496	10	0	0.819	5	F:RNA binding; P:mRNA processing; P:female sex differentiation; C:nucleus; F:nucleotide binding	-	IPR000504 (SMART); IPR012677 (G3DSA:3.30.70.GENE3D); IPR012677 (G3DSA:3.30.70.GENE3D); IPR006529 (TIGRFAM); PF13893 (PFAM); IPR012677 (G3DSA:3.30.70.GENE3D); PF14259 (PFAM); IPR000504 (PFAM); PTHR23139 (PANTHER); IPR000504 (PROSITE_PROFILES); IPR000504 (PROSITE_PROFILES); IPR000504 (PROSITE_PROFILES); SSF54928 (SUPERFAMILY); SSF54928 (SUPERFAMILY); SSF54928 (SUPERFAMILY)
comp109058_c0_seq1	ubiquitin-conjugating enzyme e2 a	1673	10	6.93678e-95	0.989	18	P:maternal process involved in female pregnancy; P:protein autoubiquitination; P:protein K11-linked ubiquitination; P:protein K48-linked ubiquitination; P:histone H2A ubiquitination; C:XY body; P:antigen processing and presentation of peptide antigen via MHC class I; P:response to UV; C:cytosol; P:ubiquitin-dependent protein catabolic process; P:positive regulation of cell proliferation; C:HULC c…	EC:6.3.2.19	Coil (COILS); SM00212 (SMART); IPR000608 (PFAM); IPR016135 (G3DSA:3.10.110.GENE3D); PTHR24067:SF67 (PANTHER); PTHR24067 (PANTHER); IPR023313 (PROSITE_PATTERNS); IPR000608 (PROSITE_PROFILES); IPR016135 (SUPERFAMILY)
comp123267_c0_seq1	ubiquitin-conjugating enzyme e2 a	1749	10	1.44009e-82	0.987	18	P:maternal process involved in female pregnancy; P:protein autoubiquitination; P:protein K11-linked ubiquitination; P:protein K48-linked ubiquitination; P:histone H2A ubiquitination; C:XY body; P:antigen processing and presentation of peptide antigen via MHC class I; P:response to UV; C:cytosol; P:ubiquitin-dependent protein catabolic process; P:positive regulation of cell proliferation; C:HULC c…	EC:6.3.2.19	Coil (COILS); SM00212 (SMART); IPR016135 (G3DSA:3.10.110.GENE3D); IPR000608 (PFAM); PTHR24067:SF67 (PANTHER); PTHR24067 (PANTHER); IPR023313 (PROSITE_PATTERNS); IPR000608 (PROSITE_PROFILES); IPR016135 (SUPERFAMILY)
comp94932_c0_seq1	ubiquitin-conjugating enzyme e2-17 kda-like	282	10	1.76481e-43	0.974	14	P:cyclin catabolic process; F:protein binding; P:regulation of R7 cell differentiation; P:regulation of protein stability; P:female germ-line stem cell division; P:chromosome organization; P:mitosis; F:ubiquitin-protein ligase activity; P:protein ubiquitination; P:spermatid development; P:male meiosis; C:microtubule associated complex; P:germ-line stem cell maintenance; P:neuron remodeling	EC:6.3.2.19	SM00212 (SMART); IPR016135 (G3DSA:3.10.110.GENE3D); IPR000608 (PFAM); PTHR24068 (PANTHER); IPR000608 (PROSITE_PROFILES); IPR016135 (SUPERFAMILY)
comp118401_c8_seq2	wingless-type mmtv integration site member 10b	3003	10	0	0.829	22	P:canonical Wnt receptor signaling pathway; P:regulation of skeletal muscle tissue development; P:skeletal muscle fiber development; P:midbrain-hindbrain boundary development; P:female gonad development; C:extracellular space; P:positive regulation of epithelial cell differentiation; P:positive regulation of anagen; P:positive regulation of bone mineralization; P:tongue development; P:positive re…	-	IPR005817 (PRINTS); IPR005817 (SMART); IPR005817 (PFAM); IPR005817 (PANTHER); IPR013302 (PTHR12027:PANTHER); IPR018161 (PROSITE_PATTERNS)
comp94275_c1_seq1	wingless-type mmtv integration site member 4a	1133	10	1.44759e-137	0.989	26	P:tertiary branching involved in mammary gland duct morphogenesis; P:endoderm development; P:canonical Wnt receptor signaling pathway; P:renal vesicle formation; P:metanephros development; P:somatotropin secreting cell differentiation; P:heart development; P:thyroid-stimulating hormone-secreting cell differentiation; P:cell migration involved in gastrulation; P:female gonad development; P:male go…	-	IPR005817 (PRINTS); IPR005817 (SMART); IPR005817 (PFAM); IPR005817 (PANTHER); IPR009142 (PTHR12027:PANTHER); IPR018161 (PROSITE_PATTERNS)
comp65734_c0_seq1	wingless-type mmtv integration site member 4b	995	10	2.85329e-83	0.938	21	P:tertiary branching involved in mammary gland duct morphogenesis; P:endoderm development; P:canonical Wnt receptor signaling pathway; P:renal vesicle formation; P:metanephros development; P:somatotropin secreting cell differentiation; P:thyroid-stimulating hormone-secreting cell differentiation; P:female gonad development; P:male gonad development; C:extracellular space; C:Golgi apparatus; P:bra…	-	no IPS match
comp308556_c0_seq1	wingless-type mmtv integration site member 4b	697	10	8.89914e-110	0.849	21	P:tertiary branching involved in mammary gland duct morphogenesis; P:endoderm development; P:canonical Wnt receptor signaling pathway; P:renal vesicle formation; P:metanephros development; P:somatotropin secreting cell differentiation; P:thyroid-stimulating hormone-secreting cell differentiation; P:female gonad development; P:male gonad development; C:extracellular space; C:Golgi apparatus; P:bra…	-	IPR005817 (PRINTS); IPR005817 (SMART); IPR005817 (PFAM); IPR005817 (PANTHER); IPR009142 (PTHR12027:PANTHER); IPR018161 (PROSITE_PATTERNS); TRANSMEMBRANE (PHOBIUS); CYTOPLASMIC_DOMAIN (PHOBIUS); NON_CYTOPLASMIC_DOMAIN (PHOBIUS)
comp68458_c0_seq1	wnt10a protein	579	10	1.24783e-45	0.981	9	P:female gonad development; C:extracellular space; F:G-protein coupled receptor binding; C:plasma membrane; P:anterior/posterior pattern specification; C:proteinaceous extracellular matrix; P:regulation of odontogenesis of dentin-containing tooth; P:axis specification; P:canonical Wnt receptor signaling pathway	-	SIGNAL_PEPTIDE_C_REGION (PHOBIUS); SIGNAL_PEPTIDE_N_REGION (PHOBIUS); NON_CYTOPLASMIC_DOMAIN (PHOBIUS); SIGNAL_PEPTIDE (PHOBIUS); SIGNAL_PEPTIDE_H_REGION (PHOBIUS)
comp404701_c0_seq1	wnt10a protein	291	10	8.96591e-51	0.968	18	P:neural crest cell differentiation; P:hair follicle morphogenesis; P:regulation of odontogenesis of dentin-containing tooth; F:frizzled binding; P:anterior/posterior pattern specification; P:female gonad development; P:sebaceous gland development; C:extracellular space; P:cell fate commitment; P:canonical Wnt receptor signaling pathway; P:skin development; P:cellular response to transforming gro…	-	IPR005817 (SMART); IPR005817 (PFAM); IPR005817 (PANTHER); IPR013302 (PTHR12027:PANTHER); IPR018161 (PROSITE_PATTERNS)
comp880212_c0_seq1	wnt10a protein	218	10	1.03279e-35	0.995	9	P:female gonad development; C:extracellular space; F:G-protein coupled receptor binding; C:plasma membrane; P:anterior/posterior pattern specification; C:proteinaceous extracellular matrix; P:regulation of odontogenesis of dentin-containing tooth; P:axis specification; P:canonical Wnt receptor signaling pathway	-	IPR005817 (PFAM); IPR013302 (PTHR12027:PANTHER); IPR005817 (PANTHER)
