# Supplementary material for: The sex-specific transcriptome of the hermaphrodite sparid sharpsnout seabream (Diplodus puntazzo)
Source: BMC Genomics. 2014 Aug 6;15:655. doi: 10.1186/1471-2164-15-655 (PMC4133083; doi:10.1186/1471-2164-15-655)
Supplement: Supplementary file 6 — Additional file 6: Table S4: Comparative analysis of genes expressed only in the gonads of one sex in sharpsnout seabream. (XLSX 55 KB) [file 12864_2014_6346_MOESM6_ESM.xlsx]

## Sheet: Table S4. Single_sex_loci
id	Hit_on_Tilapia_cdna (e-value 10-10)	baseMeanFemale	baseMeanMale	foldChange	log2FoldChange	pval	padj
comp113602_c0	ENSONIG00000000161|ENSONIT00000000206|SQLE|Uncharacterized protein [Source:UniProtKB/TrEMBL;Acc:I3IUB7]	0	31.3218	Inf	Inf	7.70959e-08	3.60781e-06
comp112590_c2	ENSONIG00000000773|ENSONIT00000000976|NXPH3 (1 of 2)|neurexophilin 3 [Source:HGNC Symbol;Acc:8077]	0	46.7016	Inf	Inf	2.62825e-09	2.08408e-07
comp111293_c2	ENSONIG00000001005|ENSONIT00000001272	0	31.0972	Inf	Inf	8.47133e-08	3.90895e-06
comp116867_c0	ENSONIG00000002551|ENSONIT00000003194|FAM70A|Uncharacterized protein [Source:UniProtKB/TrEMBL;Acc:I3J2V3]	0	56.6798	Inf	Inf	9.47482e-11	1.19884e-08
comp115425_c0	ENSONIG00000002596|ENSONIT00000003252|XPNPEP2|Uncharacterized protein [Source:UniProtKB/TrEMBL;Acc:I3J311]	0	36.371	Inf	Inf	1.70314e-08	1.0214e-06
comp121241_c0	ENSONIG00000004029|ENSONIT00000005084|AGBL1|Uncharacterized protein [Source:UniProtKB/TrEMBL;Acc:I3J890]	0	179.211	Inf	Inf	1.45694e-16	8.65556e-14
comp113241_c6	ENSONIG00000004150|ENSONIT00000005232||Uncharacterized protein [Source:UniProtKB/TrEMBL;Acc:I3J8N7]	0	40.2342	Inf	Inf	4.52082e-09	3.31196e-07
comp114394_c0	ENSONIG00000004226|ENSONIT00000005321|gltpd2|glycolipid transfer protein domain containing 2 [Source:ZFIN;Acc:ZDB-GENE-060526-346]	0	34.1726	Inf	Inf	3.26219e-08	1.76186e-06
comp109911_c2	ENSONIG00000004708|ENSONIT00000005934|zgc:136739|zgc:136739 [Source:ZFIN;Acc:ZDB-GENE-060421-7601]	0	40.6007	Inf	Inf	7.96758e-09	5.3761e-07
comp110552_c2	ENSONIG00000004887|ENSONIT00000006149|MOK|Uncharacterized protein [Source:UniProtKB/TrEMBL;Acc:I3JBA5]	0	52.8463	Inf	Inf	1.60495e-09	1.35457e-07
comp105350_c2	ENSONIG00000005172|ENSONIT00000006505|zgc:175280 (2 of 2)|zgc:175280 [Source:ZFIN;Acc:ZDB-GENE-080219-39]	0	32.6924	Inf	Inf	5.98051e-08	2.93787e-06
comp120784_c5	ENSONIG00000005541|ENSONIT00000006968	0	32.2393	Inf	Inf	5.38346e-08	2.68798e-06
comp115264_c1	ENSONIG00000005569|ENSONIT00000007009|hipk3b|homeodomain interacting protein kinase 3b [Source:ZFIN;Acc:ZDB-GENE-030131-82]	0	474.262	Inf	Inf	1.72026e-22	4.845e-19
comp116077_c0	ENSONIG00000005569|ENSONIT00000007009|hipk3b|homeodomain interacting protein kinase 3b [Source:ZFIN;Acc:ZDB-GENE-030131-82]	0	93.9445	Inf	Inf	1.63827e-12	3.50931e-10
comp120857_c1	ENSONIG00000005569|ENSONIT00000007009|hipk3b|homeodomain interacting protein kinase 3b [Source:ZFIN;Acc:ZDB-GENE-030131-82]	0	68.0156	Inf	Inf	1.00122e-10	1.25225e-08
comp120117_c1	ENSONIG00000005569|ENSONIT00000007009|hipk3b|homeodomain interacting protein kinase 3b [Source:ZFIN;Acc:ZDB-GENE-030131-82]	0	45.6579	Inf	Inf	1.26993e-08	8.02081e-07
comp99681_c0	ENSONIG00000005618|ENSONIT00000007076|WDR69|Uncharacterized protein [Source:UniProtKB/TrEMBL;Acc:I3JDY1]	0	51.265	Inf	Inf	2.61762e-09	2.07998e-07
comp121707_c9	ENSONIG00000005906|ENSONIT00000007438|PCOLCE2|Uncharacterized protein [Source:UniProtKB/TrEMBL;Acc:I3JEZ2]	0	30.9089	Inf	Inf	1.05259e-07	4.6946e-06
comp112840_c0	ENSONIG00000006017|ENSONIT00000007584|si:dkey-30h14.3|si:dkey-30h14.3 [Source:ZFIN;Acc:ZDB-GENE-040724-51]	0	30.0181	Inf	Inf	1.38282e-07	5.89104e-06
comp103258_c0	ENSONIG00000006277|ENSONIT00000007914|cgna|cingulin a [Source:ZFIN;Acc:ZDB-GENE-100921-78]	0	48.1767	Inf	Inf	4.13171e-09	3.07712e-07
comp112375_c0	ENSONIG00000006329|ENSONIT00000007986||Uncharacterized protein [Source:UniProtKB/TrEMBL;Acc:I3JGJ0]	0	42.4293	Inf	Inf	1.58819e-08	9.64636e-07
comp112081_c1	#N/A	0	275.291	Inf	Inf	4.50254e-19	5.26756e-16
comp97403_c0	#N/A	0	239.789	Inf	Inf	3.21226e-18	2.94613e-15
comp93826_c0	#N/A	0	225.875	Inf	Inf	7.8586e-18	6.56702e-15
comp123485_c0	#N/A	0	204.431	Inf	Inf	1.56816e-17	1.20454e-14
comp115030_c1	#N/A	0	201.836	Inf	Inf	3.85352e-17	2.73649e-14
comp118322_c1	#N/A	0	193.62	Inf	Inf	7.16147e-17	4.61514e-14
comp106981_c0	#N/A	0	167.478	Inf	Inf	5.65627e-16	3.00787e-13
comp114159_c1	#N/A	0	164.86	Inf	Inf	7.02269e-16	3.65776e-13
comp119791_c2	#N/A	0	151.297	Inf	Inf	2.1831e-15	9.5409e-13
comp119657_c1	#N/A	0	149.051	Inf	Inf	2.846e-15	1.20234e-12
comp118322_c0	#N/A	0	146.732	Inf	Inf	3.59572e-15	1.47802e-12
comp54265_c0	#N/A	0	144.779	Inf	Inf	4.16654e-15	1.69433e-12
comp113561_c0	#N/A	0	127.471	Inf	Inf	2.52852e-14	8.50791e-12
comp121265_c0	#N/A	0	126.004	Inf	Inf	2.97872e-14	9.88224e-12
comp109295_c1	#N/A	0	97.0893	Inf	Inf	8.8926e-13	2.07633e-10
comp120220_c0	#N/A	0	88.8792	Inf	Inf	2.67933e-12	5.4302e-10
comp122200_c1	#N/A	0	86.0941	Inf	Inf	5.20875e-12	9.80431e-10
comp109108_c2	#N/A	0	85.4685	Inf	Inf	2.30994e-12	4.81253e-10
comp112793_c0	#N/A	0	80.5483	Inf	Inf	1.19221e-11	2.02368e-09
comp114291_c0	#N/A	0	79.4023	Inf	Inf	1.17623e-11	2.0055e-09
comp119568_c1	#N/A	0	75.0866	Inf	Inf	6.24758e-12	1.13931e-09
comp115545_c0	#N/A	0	72.4068	Inf	Inf	5.1024e-12	9.62797e-10
comp116077_c1	#N/A	0	70.9153	Inf	Inf	6.2856e-11	8.5354e-09
comp95695_c0	#N/A	0	67.8099	Inf	Inf	1.09348e-10	1.34769e-08
comp88523_c0	#N/A	0	67.7436	Inf	Inf	8.73506e-11	1.12015e-08
comp114159_c0	#N/A	0	64.2605	Inf	Inf	2.11003e-10	2.40923e-08
comp104924_c3	#N/A	0	64.1885	Inf	Inf	2.20621e-10	2.50401e-08
comp101436_c0	#N/A	0	63.1078	Inf	Inf	2.8094e-10	3.0828e-08
comp116335_c1	#N/A	0	62.8214	Inf	Inf	2.71572e-10	2.9973e-08
comp103992_c0	#N/A	0	61.828	Inf	Inf	3.4803e-10	3.66052e-08
comp103992_c1	#N/A	0	59.5761	Inf	Inf	5.53316e-10	5.40827e-08
comp101937_c1	#N/A	0	59.0643	Inf	Inf	6.24078e-10	6.03017e-08
comp118175_c0	#N/A	0	55.5265	Inf	Inf	1.2439e-09	1.0885e-07
comp117604_c1	#N/A	0	55.3972	Inf	Inf	3.52859e-10	3.69598e-08
comp104571_c0	#N/A	0	55.2546	Inf	Inf	1.31218e-09	1.14299e-07
comp102561_c0	#N/A	0	54.744	Inf	Inf	1.51842e-09	1.2921e-07
comp120884_c0	#N/A	0	54.5191	Inf	Inf	1.44606e-09	1.23973e-07
comp111102_c1	#N/A	0	52.4607	Inf	Inf	2.14539e-09	1.75424e-07
comp113019_c1	#N/A	0	51.0441	Inf	Inf	3.47856e-09	2.67466e-07
comp105307_c1	#N/A	0	50.9114	Inf	Inf	2.05495e-09	1.68573e-07
comp107049_c2	#N/A	0	48.8707	Inf	Inf	6.31233e-10	6.06846e-08
comp106347_c0	#N/A	0	48.0216	Inf	Inf	6.96138e-09	4.82563e-07
comp78008_c0	#N/A	0	45.2047	Inf	Inf	1.28878e-08	8.11965e-07
comp116674_c0	#N/A	0	42.6421	Inf	Inf	1.32048e-08	8.28502e-07
comp119267_c0	#N/A	0	42.4109	Inf	Inf	9.33047e-09	6.15908e-07
comp94675_c2	#N/A	0	42.1073	Inf	Inf	2.66911e-08	1.48571e-06
comp113156_c8	#N/A	0	41.2448	Inf	Inf	3.49421e-09	2.68398e-07
comp111836_c1	#N/A	0	41.0401	Inf	Inf	3.8442e-08	2.02865e-06
comp112081_c0	#N/A	0	39.4039	Inf	Inf	6.18534e-08	3.02481e-06
comp106579_c0	#N/A	0	39.0322	Inf	Inf	6.38769e-08	3.09387e-06
comp113083_c0	#N/A	0	38.1031	Inf	Inf	1.12478e-08	7.21797e-07
comp113890_c1	#N/A	0	37.0754	Inf	Inf	1.57432e-08	9.58509e-07
comp114414_c0	#N/A	0	36.6696	Inf	Inf	1.38058e-07	5.88482e-06
comp103258_c4	#N/A	0	36.5202	Inf	Inf	9.91091e-08	4.45429e-06
comp120010_c4	#N/A	0	35.523	Inf	Inf	1.95807e-08	1.15515e-06
comp115462_c3	#N/A	0	33.7674	Inf	Inf	2.40124e-07	9.38335e-06
comp110592_c2	#N/A	0	33.7583	Inf	Inf	3.08295e-07	1.1577e-05
comp110689_c0	#N/A	0	33.2024	Inf	Inf	3.64761e-07	1.33368e-05
comp103257_c0	#N/A	0	33.0123	Inf	Inf	3.15632e-07	1.18004e-05
comp116235_c0	#N/A	0	32.1249	Inf	Inf	6.4117e-08	3.09963e-06
comp114021_c2	#N/A	0	32.0593	Inf	Inf	5.9323e-08	2.91795e-06
comp114854_c11	#N/A	0	32.0481	Inf	Inf	7.77365e-08	3.6304e-06
comp120469_c0	#N/A	0	31.8919	Inf	Inf	3.85316e-07	1.39595e-05
comp108881_c1	#N/A	0	31.6103	Inf	Inf	6.5238e-08	3.14582e-06
comp87792_c0	#N/A	0	31.4933	Inf	Inf	6.06868e-07	2.03119e-05
comp110835_c2	#N/A	0	30.3279	Inf	Inf	1.25149e-07	5.41496e-06
comp109324_c0	#N/A	0	30.2807	Inf	Inf	1.10924e-07	4.90226e-06
comp121131_c5	#N/A	0	30.1404	Inf	Inf	9.95195e-08	4.46482e-06
comp129053_c0	#N/A	30.9211	0	0	#NAME?	8.4739e-14	2.5571e-11
comp109626_c0	#N/A	36.7093	0	0	#NAME?	7.75062e-16	3.95562e-13
comp93719_c0	#N/A	40.9203	0	0	#NAME?	2.06585e-15	9.08064e-13
comp96172_c1	#N/A	45.346	0	0	#NAME?	3.7214e-16	2.0359e-13
comp117650_c2	#N/A	109.709	0	0	#NAME?	5.84335e-24	2.33869e-20
comp96172_c0	#N/A	133.622	0	0	#NAME?	3.79661e-25	2.06221e-21

## Sheet: Table S4. Comparative_analysis
Ensembl Gene ID	Tilapia Chromosome Name	Stickleback Chromosome Name	Human Chromosome Name
ENSONIG00000001005	GL831135.1	groupVI	0
ENSONIG00000005906	GL831138.1	groupXXI	3
ENSONIG00000005618	GL831147.1	groupI	2
ENSONIG00000000773	GL831149.1	groupXI	17
ENSONIG00000005541	GL831150.1	groupII	0
ENSONIG00000005569	GL831150.1	groupII	11
ENSONIG00000002551	GL831169.1	groupIV	X
ENSONIG00000002596	GL831169.1	groupIV	X
ENSONIG00000006017	GL831178.1	groupXVIII	0
ENSONIG00000004708	GL831183.1	0	0
ENSONIG00000005172	GL831183.1	groupVII	0
ENSONIG00000004150	GL831197.1	scaffold	0
ENSONIG00000004029	GL831206.1	groupXIX	15
ENSONIG00000006277	GL831229.1	groupXX	1
ENSONIG00000000161	GL831268.1	groupXX	8
ENSONIG00000006329	GL831354.1	0	0
ENSONIG00000004226	GL831356.1	groupVII	17
ENSONIG00000004887	GL831574.1	groupXV
NOTE: Orthology assignment is based on Ensembl orthology prediction
