# Supplementary material for: The sex-specific transcriptome of the hermaphrodite sparid sharpsnout seabream (Diplodus puntazzo)
Source: BMC Genomics. 2014 Aug 6;15:655. doi: 10.1186/1471-2164-15-655 (PMC4133083; doi:10.1186/1471-2164-15-655)
Supplement: Supplementary file 7 — Additional file 7: Table S5: SNP and STR markers discovered. (XLSX 10 MB) [file 12864_2014_6346_MOESM7_ESM.xlsx]

## Sheet: TableS5. SNPs
Seq_ID	POS	REF	ALT	QUAL	INFO	REF_DP	ALT_DP	SUM_DP
comp100000_c0_seq1	394	G	T	36.6	DP=27;VDB=0.0140;AF1=0.1978;AC1=3;DP4=6,15,5,1;MQ=60;FQ=37.5;PV4=0.027,1.3e-22,1,1	21	6	48
comp100006_c1_seq1	189	T	A	51.3	DP=35;VDB=0.0067;AF1=0.2088;AC1=3;DP4=23,6,4,2;MQ=60;FQ=52.3;PV4=0.6,1.4e-08,1,1	29	6	64
comp100009_c1_seq1	929	C	A	197	DP=56;VDB=0.0103;AF1=0.527;AC1=9;DP4=0,36,4,14;MQ=60;FQ=200;PV4=0.0097,2.2e-71,1,0.45	36	18	90
comp100013_c1_seq1	211	C	G	40.3	DP=26;VDB=0.0153;AF1=0.2687;AC1=4;DP4=10,10,4,2;MQ=60;FQ=41.7;PV4=0.65,1.1e-25,1,1	20	6	46
comp100013_c1_seq1	297	C	T	999	DP=38;VDB=0.0322;AF1=0.2302;G3=0.8,4.982e-06,0.2;HWE=0.0363;AC1=3;DP4=13,11,11,3;MQ=60;FQ=999;PV4=0.18,1,1,0.1	24	14	62
comp100013_c1_seq1	363	T	G	999	DP=34;VDB=0.0345;AF1=0.2309;G3=0.8,5.156e-06,0.2;HWE=0.0365;AC1=3;DP4=2,14,6,11;MQ=60;FQ=999;PV4=0.22,1,1,1	16	17	49
comp100014_c1_seq1	144	C	A	67	DP=31;VDB=0.0399;AF1=0.2084;AC1=3;DP4=17,7,5,2;MQ=60;FQ=68;PV4=1,3.7e-08,1,1	24	7	55
comp100014_c2_seq1	298	G	A	34.2	DP=26;VDB=0.0155;AF1=0.2349;AC1=4;DP4=5,15,1,5;MQ=60;FQ=35.3;PV4=1,5.3e-10,1,0.42	20	6	46
comp100014_c3_seq1	1457	G	C	154	DP=34;VDB=0.0175;AF1=0.227;AC1=3;DP4=12,14,5,2;MQ=60;FQ=156;PV4=0.4,0.026,1,1	26	7	59
comp100018_c0_seq1	381	C	A	30.4	DP=54;VDB=0.0164;AF1=0.06936;AC1=1;DP4=0,34,0,15;MQ=60;FQ=30.8;PV4=1,4.8e-27,1,1	34	15	83
comp100023_c0_seq1	185	A	C	999	DP=31;VDB=0.0162;AF1=0.53;AC1=9;DP4=10,5,10,5;MQ=60;FQ=999;PV4=1,0.16,1,1	15	15	45
comp100024_c0_seq1	347	C	T	999	DP=90;VDB=0.0363;AF1=0.2807;AC1=4;DP4=31,30,16,11;MQ=60;FQ=999;PV4=0.5,0.016,1,0.44	61	27	149
comp100026_c0_seq2	144	C	T	79	DP=24;VDB=0.0206;AF1=0.1694;AC1=2;DP4=19,1,3,1;MQ=60;FQ=79.8;PV4=0.31,1,1,0.43	20	4	44
comp100026_c0_seq2	909	C	T	95.9	DP=21;VDB=0.0277;AF1=0.4101;AC1=7;DP4=5,8,3,5;MQ=60;FQ=98.2;PV4=1,6.8e-24,1,1	13	8	34
comp100028_c0_seq1	357	T	C	999	DP=69;VDB=0.0291;AF1=0.2683;AC1=4;DP4=12,29,6,22;MQ=60;FQ=999;PV4=0.58,1.2e-55,1,1	41	28	110
comp100028_c1_seq1	1606	G	C	155	DP=73;VDB=0.0224;AF1=0.2642;AC1=4;DP4=14,40,6,12;MQ=60;FQ=157;PV4=0.56,4.8e-31,1,0.42	54	18	126
comp100028_c1_seq1	123	C	A	999	DP=42;VDB=0.0298;AF1=0.5381;AC1=9;DP4=15,6,10,5;MQ=60;FQ=999;PV4=1,3e-05,1,1	21	15	57
comp100029_c0_seq3	161	T	A	40.6	DP=18;VDB=0.0140;AF1=0.2601;AC1=4;DP4=9,3,4,2;MQ=60;FQ=41.8;PV4=1,1.5e-06,1,1	12	6	30
comp100031_c0_seq1	856	A	T	42.7	DP=30;VDB=0.0157;AF1=0.3247;AC1=5;DP4=11,11,3,5;MQ=60;FQ=44.4;PV4=0.69,6.2e-20,1,1	22	8	52
comp100031_c0_seq1	680	G	A	156	DP=22;VDB=0.0148;AF1=0.2829;AC1=4;DP4=9,7,2,4;MQ=60;FQ=158;PV4=0.64,1,1,1	16	6	38
comp100031_c0_seq1	718	T	C	123	DP=16;VDB=0.0180;AF1=0.244;AC1=4;DP4=4,7,2,3;MQ=60;FQ=124;PV4=1,1,1,1	11	5	27
comp100031_c0_seq1	542	A	T	101	DP=27;VDB=0.0141;AF1=0.4471;AC1=7;DP4=8,10,2,7;MQ=60;FQ=104;PV4=0.41,2.6e-21,1,1	18	9	45
comp100031_c0_seq1	724	C	T	171	DP=15;VDB=0.0147;AF1=0.4272;AC1=7;DP4=2,7,3,3;MQ=60;FQ=173;PV4=0.33,1,1,0.2	9	6	24
comp100031_c0_seq1	874	A	G	127	DP=27;VDB=0.0169;AF1=0.5937;AC1=10;DP4=6,8,5,7;MQ=60;FQ=131;PV4=1,4.2e-29,1,1	14	12	40
comp100031_c0_seq1	880	G	T	999	DP=27;VDB=0.0212;AF1=0.5426;AC1=9;DP4=6,8,5,8;MQ=60;FQ=999;PV4=1,3.6e-29,1,1	14	13	41
comp100040_c0_seq1	276	T	C	188	DP=20;VDB=0.0173;AF1=0.4683;AC1=7;DP4=6,7,5,2;MQ=60;FQ=191;PV4=0.37,1,1,1	13	7	33
comp100043_c0_seq1	426	A	G	999	DP=100;VDB=0.0321;AF1=0.25;AC1=4;DP4=44,34,15,5;MQ=60;FQ=999;PV4=0.2,1,1,1	78	20	176
comp100043_c0_seq1	1515	A	G	133	DP=36;VDB=0.0151;AF1=0.3899;AC1=6;DP4=1,19,1,14;MQ=60;FQ=135;PV4=1,7.7e-43,1,1	20	15	55
comp100048_c1_seq1	289	T	A	62.2	DP=16;VDB=0.0185;AF1=0.3314;AC1=5;DP4=4,5,4,3;MQ=60;FQ=63.9;PV4=1,0.00079,1,1	9	7	25
comp100052_c1_seq1	121	G	A	109	DP=19;VDB=0.0194;AF1=0.2872;AC1=4;DP4=14,0,5,0;MQ=60;FQ=110;PV4=1,1,1,1	14	5	33
comp100054_c1_seq1	115	T	C	999	DP=72;VDB=0.0350;AF1=0.5619;AC1=9;DP4=22,8,28,9;MQ=60;FQ=999;PV4=1,1,1,1	30	37	97
comp100056_c0_seq1	116	T	C	999	DP=49;VDB=0.0167;AF1=0.4327;AC1=7;DP4=27,0,19,0;MQ=60;FQ=999;PV4=1,1.9e-07,1,1	27	19	73
comp100056_c3_seq1	683	C	T	999	DP=39;VDB=0.0316;AF1=0.1353;AC1=2;DP4=3,28,0,8;MQ=60;FQ=999;PV4=1,1,1,1	31	8	70
comp100056_c3_seq1	674	A	G	33.1	DP=50;VDB=0.0438;AF1=0.152;AC1=2;DP4=11,25,0,10;MQ=60;FQ=33.8;PV4=0.088,2e-17,1,1	36	10	82
comp100057_c1_seq1	299	A	T	47.7	DP=22;VDB=0.0343;AF1=0.3649;AC1=6;DP4=9,6,4,3;MQ=60;FQ=49.7;PV4=1,2.4e-30,1,0.21	15	7	37
comp100061_c0_seq1	575	T	A	999	DP=53;VDB=0.0277;AF1=0.1882;AC1=3;DP4=22,20,4,7;MQ=60;FQ=999;PV4=0.5,0.34,1,1	42	11	95
comp100061_c0_seq1	621	T	C	999	DP=54;VDB=0.0314;AF1=0.316;AC1=5;DP4=18,22,6,7;MQ=60;FQ=999;PV4=1,0.057,1,0.31	40	13	93
comp100061_c0_seq1	663	G	A	139	DP=38;VDB=0.0201;AF1=0.3476;AC1=5;DP4=0,26,4,8;MQ=60;FQ=140;PV4=0.0067,6.6e-37,1,1	26	12	64
comp100061_c0_seq1	467	A	T	95.8	DP=39;VDB=0.0362;AF1=0.2877;AC1=4;DP4=12,12,10,2;MQ=60;FQ=97.2;PV4=0.076,5.2e-31,1,1	24	12	60
comp100063_c1_seq1	604	A	G	144	DP=39;VDB=0.0247;AF1=0.3679;AC1=6;DP4=16,8,8,6;MQ=60;FQ=146;PV4=0.73,4.2e-14,1,0.28	24	14	62
comp100063_c1_seq1	1991	A	G	999	DP=19;VDB=0.0124;AF1=0.4582;AC1=7;DP4=3,8,0,8;MQ=60;FQ=999;PV4=0.23,1,1,0.47	11	8	30
comp100069_c1_seq1	262	A	C	63.4	DP=22;VDB=0.0242;AF1=0.3791;AC1=6;DP4=6,8,4,4;MQ=60;FQ=65.5;PV4=1,2.2e-08,1,1	14	8	36
comp100071_c0_seq1	92	T	C	999	DP=32;VDB=0.0183;AF1=0.6978;AC1=11;DP4=14,0,9,1;MQ=60;FQ=258;PV4=0.42,0.0039,1,0.0052	14	10	38
comp100071_c1_seq2	881	C	T	142	DP=64;VDB=0.0300;AF1=0.2251;AC1=3;DP4=32,10,18,3;MQ=60;FQ=143;PV4=0.52,5.8e-63,1,0.31	42	21	105
comp100072_c0_seq1	302	G	A	53.7	DP=17;VDB=0.0170;AF1=0.2272;AC1=3;DP4=4,10,2,1;MQ=60;FQ=54.8;PV4=0.51,1,1,1	14	3	31
comp100072_c1_seq1	407	G	A	999	DP=23;VDB=0.0209;AF1=0.4273;AC1=7;DP4=2,10,1,10;MQ=60;FQ=999;PV4=1,0.15,1,1	12	11	35
comp100072_c3_seq2	256	G	A	57.5	DP=16;VDB=0.0124;AF1=0.1407;AC1=2;DP4=8,4,3,1;MQ=60;FQ=58.2;PV4=1,0.0043,1,0.23	12	4	28
comp100074_c0_seq1	550	A	G	96.6	DP=18;VDB=0.0138;AF1=0.4605;AC1=7;DP4=0,9,1,5;MQ=60;FQ=99.2;PV4=0.4,0.00083,1,0.38	9	6	24
comp100078_c0_seq2	41	T	C	999	DP=51;VDB=0.0037;AF1=0.3986;AC1=6;DP4=28,3,19,0;MQ=60;FQ=999;PV4=0.28,1,1,1	31	19	81
comp100081_c0_seq1	144	G	A	144	DP=17;VDB=0.0183;AF1=0.4784;AC1=8;DP4=6,1,6,4;MQ=60;FQ=147;PV4=0.34,9.2e-05,1,0.29	7	10	24
comp100087_c0_seq1	435	A	C	116	DP=15;VDB=0.0067;AF1=0.4163;AC1=7;DP4=6,3,2,4;MQ=60;FQ=118;PV4=0.31,0.0076,1,0.096	9	6	24
comp100095_c0_seq1	280	A	G	132	DP=21;VDB=0.0061;AF1=0.3852;G3=0.01094,0.9891,1.189e-31;HWE=0.0405;AC1=6;DP4=7,7,3,3;MQ=60;FQ=134;PV4=1,0.065,1,0.26	14	6	34
comp100097_c0_seq1	2386	A	G	999	DP=76;VDB=0.0157;AF1=0.3782;AC1=6;DP4=1,44,3,28;MQ=60;FQ=999;PV4=0.3,0.064,1,0.3	45	31	121
comp100111_c0_seq1	821	G	C	96.7	DP=15;VDB=0.0179;AF1=0.2488;AC1=4;DP4=4,7,3,1;MQ=60;FQ=98;PV4=0.28,6.6e-05,1,0.23	11	4	26
comp100113_c0_seq3	1039	C	T	68.8	DP=42;VDB=0.0307;AF1=0.2162;AC1=3;DP4=22,9,7,3;MQ=60;FQ=69.8;PV4=1,4.9e-32,1,1	31	10	72
comp100117_c1_seq1	332	G	A	999	DP=37;VDB=0.0169;AF1=0.2365;AC1=4;DP4=26,4,4,3;MQ=60;FQ=999;PV4=0.11,1,1,0.32	30	7	67
comp100117_c1_seq1	1868	G	A	999	DP=89;VDB=0.0062;AF1=0.5566;AC1=9;DP4=4,36,2,42;MQ=60;FQ=999;PV4=0.42,1.8e-66,1,1	40	44	124
comp100124_c0_seq1	194	A	C	27.9	DP=17;VDB=0.0143;AF1=0.2545;AC1=4;DP4=7,7,1,2;MQ=60;FQ=29.1;PV4=1,8.4e-05,1,0.21	14	3	31
comp100125_c0_seq1	1362	T	C	141	DP=22;VDB=0.0161;AF1=0.5618;AC1=9;DP4=5,4,4,7;MQ=60;FQ=144;PV4=0.65,1.2e-25,1,0.35	9	11	29
comp100132_c0_seq1	74	G	A	999	DP=44;VDB=0.0065;AF1=0.3339;AC1=5;DP4=21,3,15,4;MQ=60;FQ=999;PV4=0.68,0.32,1,0.19	24	19	67
comp100132_c0_seq1	107	A	G	999	DP=72;VDB=0.0213;AF1=0.3259;AC1=5;DP4=29,10,23,10;MQ=60;FQ=999;PV4=0.79,3.5e-23,1,1	39	33	111
comp100132_c1_seq1	594	C	T	64.2	DP=69;VDB=0.0366;AF1=0.1399;AC1=2;DP4=39,16,5,8;MQ=60;FQ=64.9;PV4=0.05,5.5e-31,1,1	55	13	123
comp100133_c0_seq1	270	C	T	49.9	DP=19;VDB=0.0180;AF1=0.1374;AC1=2;DP4=5,10,2,2;MQ=60;FQ=50.5;PV4=0.6,3.7e-06,1,1	15	4	34
comp100133_c0_seq1	200	C	T	113	DP=16;VDB=0.0121;AF1=0.3456;AC1=5;DP4=8,2,5,0;MQ=60;FQ=115;PV4=0.52,0.082,1,1	10	5	25
comp100133_c0_seq1	181	G	C	149	DP=15;VDB=0.0189;AF1=0.4304;AC1=7;DP4=8,0,7,0;MQ=60;FQ=151;PV4=1,0.06,1,0.39	8	7	23
comp100133_c0_seq1	254	G	A	159	DP=18;VDB=0.0178;AF1=0.5442;AC1=9;DP4=3,5,2,8;MQ=60;FQ=162;PV4=0.61,3.4e-05,1,0.062	8	10	26
comp100138_c1_seq1	118	C	T	53.2	DP=18;VDB=0.0329;AF1=0.1035;AC1=1;DP4=9,5,3,1;MQ=60;FQ=53.7;PV4=1,0.0014,1,0.44	14	4	32
comp100138_c2_seq1	248	G	T	999	DP=16;VDB=0.0222;AF1=0.4996;AC1=8;DP4=3,3,5,5;MQ=60;FQ=162;PV4=1,0.0018,1,0.14	6	10	22
comp100146_c0_seq1	351	C	T	85.3	DP=15;VDB=0.0384;AF1=0.4446;AC1=7;DP4=5,4,2,4;MQ=60;FQ=87.9;PV4=0.61,1.5e-05,1,0.27	9	6	24
comp100146_c0_seq1	341	G	A	97.1	DP=15;VDB=0.0158;AF1=0.4914;G3=0.5,8.399e-06,0.5;HWE=0.0385;AC1=8;DP4=5,3,3,4;MQ=60;FQ=100;PV4=0.62,0.00056,1,0.42	8	7	23
comp100149_c0_seq1	904	G	A	99.9	DP=41;VDB=0.0266;AF1=0.2199;AC1=3;DP4=14,15,6,6;MQ=60;FQ=101;PV4=1,8.8e-36,1,0.11	29	12	70
comp100154_c0_seq3	73	A	G	48.8	DP=23;VDB=0.0143;AF1=0.09574;AC1=1;DP4=16,3,4,0;MQ=60;FQ=49.3;PV4=1,0.00022,1,0.32	19	4	42
comp100154_c0_seq3	156	T	C	39.5	DP=26;VDB=0.0276;AF1=0.1496;AC1=2;DP4=14,7,1,4;MQ=60;FQ=40.1;PV4=0.13,5.3e-07,1,1	21	5	47
comp100155_c0_seq1	72	G	A	999	DP=61;VDB=0.0152;AF1=0.3918;AC1=6;DP4=41,0,18,2;MQ=60;FQ=999;PV4=0.1,2.9e-12,1,1	41	20	102
comp100158_c1_seq1	313	A	G	51.5	DP=16;VDB=0.0084;AF1=0.2;AC1=3;DP4=4,9,0,3;MQ=60;FQ=52.5;PV4=0.53,1,1,0.016	13	3	29
comp100161_c1_seq1	399	C	G	58.8	DP=65;VDB=0.0126;AF1=0.1578;AC1=3;DP4=30,23,8,3;MQ=60;FQ=59.5;PV4=0.5,1.7e-66,1,1	53	11	117
comp100161_c1_seq1	69	G	A	999	DP=58;VDB=0.0158;AF1=0.4479;AC1=7;DP4=30,0,28,0;MQ=60;FQ=999;PV4=1,7.3e-13,1,1	30	28	88
comp100162_c0_seq1	109	C	A	999	DP=87;VDB=0.0332;AF1=0.3574;AC1=6;DP4=40,11,31,5;MQ=60;FQ=999;PV4=0.41,3.8e-34,1,1	51	36	138
comp100163_c1_seq1	198	C	G	58.2	DP=26;VDB=0.0412;AF1=0.132;AC1=2;DP4=11,8,3,4;MQ=60;FQ=58.9;PV4=0.67,2.5e-25,1,0.47	19	7	45
comp100168_c0_seq2	95	G	A	999	DP=23;VDB=0.0214;AF1=0.359;AC1=6;DP4=9,5,7,2;MQ=60;FQ=999;PV4=0.66,0.00047,1,1	14	9	37
comp100168_c0_seq2	100	T	C	142	DP=24;VDB=0.0195;AF1=0.5199;AC1=8;DP4=6,2,11,5;MQ=60;FQ=145;PV4=1,0.025,1,1	8	16	32
comp100169_c0_seq1	804	C	G	999	DP=47;VDB=0.0102;AF1=0.2032;AC1=3;DP4=3,31,2,11;MQ=60;FQ=999;PV4=0.61,1,1,1	34	13	81
comp100176_c3_seq1	163	A	G	82.4	DP=21;VDB=0.0030;AF1=0.2105;AC1=3;DP4=13,4,3,1;MQ=60;FQ=83.4;PV4=1,1,1,1	17	4	38
comp100178_c0_seq1	56	T	C	118	DP=27;VDB=0.0137;AF1=0.3311;AC1=5;DP4=15,2,5,0;MQ=60;FQ=120;PV4=1,1,1,0.14	17	5	39
comp100178_c1_seq1	258	G	T	999	DP=49;VDB=0.0242;AF1=0.1961;AC1=3;DP4=23,13,9,4;MQ=60;FQ=999;PV4=1,1,1,0.41	36	13	85
comp100178_c1_seq1	505	G	A	999	DP=93;VDB=0.0376;AF1=0.1279;AC1=2;DP4=6,57,5,22;MQ=60;FQ=999;PV4=0.29,7.1e-87,1,1	63	27	153
comp100180_c0_seq1	251	T	C	58.2	DP=18;VDB=0.0131;AF1=0.1942;AC1=3;DP4=6,9,1,2;MQ=60;FQ=59.1;PV4=1,1,1,1	15	3	33
comp100184_c0_seq1	472	T	C	127	DP=23;VDB=0.0216;AF1=0.1847;G3=0.8333,4.709e-06,0.1667;HWE=0.0458;AC1=3;DP4=11,7,2,3;MQ=60;FQ=128;PV4=0.62,1,1,1	18	5	41
comp100187_c1_seq1	277	G	C	999	DP=63;VDB=0.0384;AF1=0.0651;AC1=1;DP4=39,11,7,6;MQ=60;FQ=999;PV4=0.16,0.0015,1,1	50	13	113
comp100187_c1_seq1	2654	G	T	117	DP=37;VDB=0.0222;AF1=0.4736;G3=0.1255,0.8745,1.053e-05;HWE=0.0417;AC1=8;DP4=18,3,9,5;MQ=60;FQ=119;PV4=0.22,8.9e-55,1,0.015	21	14	56
comp100195_c1_seq1	998	A	T	119	DP=17;VDB=0.0399;AF1=0.3372;AC1=5;DP4=7,4,4,1;MQ=60;FQ=120;PV4=1,1,1,0.5	11	5	27
comp100196_c0_seq1	149	T	C	41.8	DP=16;VDB=0.0225;AF1=0.2303;AC1=3;DP4=9,3,4,0;MQ=60;FQ=42.9;PV4=0.53,0.003,1,1	12	4	28
comp100196_c0_seq1	154	A	C	67.9	DP=17;VDB=0.0334;AF1=0.3174;AC1=5;DP4=10,2,3,2;MQ=60;FQ=69.5;PV4=0.54,4.9e-06,1,1	12	5	29
comp100198_c2_seq1	1411	G	C	48	DP=16;VDB=0.0399;AF1=0.2264;AC1=3;DP4=4,7,3,2;MQ=60;FQ=49.1;PV4=0.6,1.1e-08,1,1	11	5	27
comp100202_c2_seq2	538	C	T	999	DP=26;VDB=0.0180;AF1=0.3262;AC1=5;DP4=9,10,4,3;MQ=60;FQ=999;PV4=1,1,1,1	19	7	45
comp100205_c0_seq2	419	C	G	999	DP=41;VDB=0.0285;AF1=0.3584;AC1=6;DP4=18,12,6,5;MQ=60;FQ=999;PV4=1,0.019,1,1	30	11	71
comp100205_c0_seq2	392	G	A	999	DP=42;VDB=0.0218;AF1=0.3044;AC1=5;DP4=20,10,8,4;MQ=60;FQ=999;PV4=1,0.00054,1,1	30	12	72
comp100210_c0_seq1	1237	A	G	53.5	DP=16;VDB=0.0124;AF1=0.2963;AC1=5;DP4=5,8,2,1;MQ=60;FQ=55;PV4=0.55,1,1,0.48	13	3	29
comp100210_c0_seq1	807	T	G	86.1	DP=16;VDB=0.0197;AF1=0.4788;AC1=8;DP4=7,2,4,3;MQ=60;FQ=88.9;PV4=0.6,0.00028,1,1	9	7	25
comp100218_c0_seq1	71	G	A	179	DP=55;VDB=0.0008;AF1=0.1529;AC1=2;DP4=31,0,21,1;MQ=60;FQ=180;PV4=0.42,2.1e-10,1,1	31	22	84
comp100221_c0_seq1	1017	A	G	60.7	DP=18;VDB=0.0292;AF1=0.4169;AC1=7;DP4=3,6,3,6;MQ=60;FQ=63;PV4=1,8.1e-15,1,0.071	9	9	27
comp100222_c5_seq1	273	T	G	999	DP=18;VDB=0.0239;AF1=0.6111;AC1=10;DP4=5,2,7,2;MQ=60;FQ=187;PV4=1,0.062,1,1	7	9	23
comp100225_c1_seq2	115	G	A	999	DP=42;VDB=0.0147;AF1=0.2722;AC1=4;DP4=32,1,8,1;MQ=60;FQ=999;PV4=0.39,0.027,1,0.46	33	9	75
comp100226_c0_seq1	101	T	C	999	DP=78;VDB=0.0027;AF1=0.2551;AC1=4;DP4=54,5,18,1;MQ=60;FQ=999;PV4=1,1,1,0.24	59	19	137
comp100229_c0_seq3	1100	G	A	119	DP=26;VDB=0.0161;AF1=0.2262;AC1=3;DP4=8,13,2,3;MQ=60;FQ=120;PV4=1,1,1,1	21	5	47
comp100229_c0_seq3	805	C	T	44.3	DP=17;VDB=0.0199;AF1=0.3342;AC1=5;DP4=7,4,4,2;MQ=60;FQ=46;PV4=1,4.1e-06,1,1	11	6	28
comp100232_c0_seq1	359	C	T	999	DP=29;VDB=0.0253;AF1=0.2731;G3=0.75,8.205e-06,0.25;HWE=0.0424;AC1=4;DP4=8,7,9,5;MQ=60;FQ=999;PV4=0.71,1,1,1	15	14	44
comp100232_c0_seq1	802	G	A	217	DP=40;VDB=0.0371;AF1=0.7913;G3=0.2,6.049e-06,0.8;HWE=0.028;AC1=13;DP4=13,3,15,6;MQ=60;FQ=224;PV4=0.7,1.3e-45,1,1	16	21	53
comp100233_c0_seq1	1402	C	T	999	DP=64;VDB=0.0171;AF1=0.4321;AC1=7;DP4=29,6,20,9;MQ=60;FQ=999;PV4=0.24,7.4e-57,1,1	35	29	99
comp100233_c1_seq1	558	C	A	999	DP=83;VDB=0.0323;AF1=0.3227;AC1=5;DP4=14,39,8,21;MQ=60;FQ=999;PV4=1,1,1,0.18	53	29	135
comp100246_c0_seq1	79	T	A	55.4	DP=27;VDB=0.0365;AF1=0.2058;G3=0.8,8.169e-06,0.2;HWE=0.0452;AC1=3;DP4=15,7,4,1;MQ=60;FQ=56.4;PV4=1,4.8e-06,1,0.13	22	5	49
comp100250_c0_seq1	538	A	T	40.2	DP=15;VDB=0.0126;AF1=0.2419;AC1=4;DP4=3,7,2,3;MQ=60;FQ=41.4;PV4=1,3.9e-05,1,1	10	5	25
comp100254_c0_seq1	1417	G	A	999	DP=88;VDB=0.0167;AF1=0.4688;AC1=8;DP4=33,14,26,13;MQ=60;FQ=999;PV4=0.82,1.6e-93,1,1	47	39	133
comp100260_c0_seq1	312	G	A	148	DP=17;VDB=0.0172;AF1=0.3293;AC1=5;DP4=8,3,6,0;MQ=60;FQ=150;PV4=0.51,1,1,1	11	6	28
comp100264_c0_seq1	212	G	C	149	DP=81;VDB=0.0304;AF1=0.1885;AC1=3;DP4=40,24,9,7;MQ=60;FQ=150;PV4=0.78,3e-78,1,0.28	64	16	144
comp100264_c0_seq1	89	C	G	999	DP=70;VDB=0.0284;AF1=0.1914;AC1=3;DP4=53,2,15,0;MQ=60;FQ=999;PV4=1,0.35,1,1	55	15	125
comp100264_c0_seq1	152	A	G	82.8	DP=74;VDB=0.0288;AF1=0.2517;AC1=4;DP4=40,17,15,2;MQ=60;FQ=84;PV4=0.21,2.5e-64,1,0.38	57	17	131
comp100268_c0_seq2	39	G	C	182	DP=21;VDB=0.0109;AF1=0.3853;G3=0.01088,0.9891,1.19e-31;HWE=0.0405;AC1=6;DP4=11,1,6,2;MQ=60;FQ=184;PV4=0.54,0.19,1,1	12	8	32
comp100273_c0_seq1	342	G	A	35.6	DP=21;VDB=0.0083;AF1=0.315;AC1=5;DP4=11,4,5,0;MQ=60;FQ=37.2;PV4=0.53,4.1e-07,1,0.26	15	5	35
comp100273_c0_seq1	424	T	G	53.7	DP=16;VDB=0.0105;AF1=0.4263;AC1=7;DP4=0,10,0,6;MQ=60;FQ=56.1;PV4=1,5.8e-06,1,0.25	10	6	26
comp100278_c0_seq1	681	G	A	248	DP=19;VDB=0.0175;AF1=0.6563;AC1=11;DP4=6,4,5,4;MQ=60;FQ=252;PV4=1,1,1,0.4	10	9	29
comp100285_c0_seq1	465	T	A	127	DP=81;VDB=0.0309;AF1=0.1441;AC1=2;DP4=44,21,8,8;MQ=60;FQ=128;PV4=0.25,1.9e-34,1,0.26	65	16	146
comp100287_c0_seq1	96	T	G	999	DP=30;VDB=0.0338;AF1=0.3318;G3=0.6667,4.279e-06,0.3333;HWE=0.0138;AC1=5;DP4=15,3,9,2;MQ=60;FQ=999;PV4=1,5e-06,1,0.39	18	11	47
comp100287_c0_seq1	121	G	A	999	DP=36;VDB=0.0384;AF1=0.3322;AC1=5;DP4=11,11,10,4;MQ=60;FQ=999;PV4=0.3,1.7e-10,1,1	22	14	58
comp100287_c0_seq1	167	T	C	999	DP=27;VDB=0.0215;AF1=0.3644;AC1=6;DP4=2,13,2,9;MQ=60;FQ=999;PV4=1,0.043,1,0.5	15	11	41
comp100287_c0_seq1	175	G	A	999	DP=24;VDB=0.0179;AF1=0.3648;AC1=6;DP4=1,11,2,10;MQ=60;FQ=999;PV4=1,0.16,1,0.44	12	12	36
comp100287_c0_seq1	130	C	G	999	DP=34;VDB=0.0375;AF1=0.4242;AC1=7;DP4=8,8,9,7;MQ=60;FQ=999;PV4=1,8.8e-16,1,1	16	16	48
comp100288_c0_seq1	526	C	T	89.4	DP=16;VDB=0.0071;AF1=0.2725;AC1=4;DP4=5,6,1,3;MQ=60;FQ=90.7;PV4=0.6,1,1,1	11	4	26
comp100288_c0_seq1	1236	G	T	125	DP=26;VDB=0.0296;AF1=0.4232;AC1=7;DP4=5,10,3,8;MQ=60;FQ=127;PV4=1,1.5e-11,1,0.42	15	11	41
comp100289_c0_seq2	1017	G	A	73	DP=60;VDB=0.0395;AF1=0.25;AC1=4;DP4=26,22,4,7;MQ=60;FQ=74.3;PV4=0.33,9e-53,1,1	48	11	107
comp100291_c0_seq1	285	G	A	52.9	DP=20;VDB=0.0211;AF1=0.2852;AC1=4;DP4=9,7,2,2;MQ=60;FQ=54.4;PV4=1,0.0028,1,1	16	4	36
comp100291_c0_seq1	105	T	C	109	DP=17;VDB=0.0083;AF1=0.3251;AC1=5;DP4=10,2,5,0;MQ=60;FQ=110;PV4=1,1,1,0.087	12	5	29
comp100295_c0_seq1	962	T	A	144	DP=17;VDB=0.0118;AF1=0.4996;AC1=8;DP4=7,3,2,4;MQ=60;FQ=147;PV4=0.3,0.1,1,1	10	6	26
comp100296_c0_seq1	298	C	A	57.9	DP=29;VDB=0.0329;AF1=0.1662;AC1=3;DP4=11,13,4,1;MQ=60;FQ=58.6;PV4=0.33,4.3e-06,1,1	24	5	53
comp100304_c4_seq1	806	C	T	81.3	DP=29;VDB=0.0121;AF1=0.5661;AC1=9;DP4=8,7,5,7;MQ=60;FQ=84.9;PV4=0.7,2.2e-31,1,1	15	12	42
comp100307_c0_seq2	90	G	T	46.4	DP=22;VDB=0.0171;AF1=0.1725;AC1=2;DP4=14,4,3,1;MQ=60;FQ=47.3;PV4=1,0.00032,1,1	18	4	40
comp100307_c0_seq2	128	G	A	118	DP=22;VDB=0.0155;AF1=0.288;AC1=4;DP4=13,3,4,2;MQ=60;FQ=120;PV4=0.59,0.0069,1,1	16	6	38
comp100307_c0_seq2	273	T	C	999	DP=21;VDB=0.0069;AF1=0.5965;AC1=10;DP4=7,1,8,5;MQ=60;FQ=999;PV4=0.34,0.11,1,0.04	8	13	29
comp100313_c0_seq1	242	A	G	51.3	DP=15;VDB=0.0103;AF1=0.3212;AC1=5;DP4=5,6,1,3;MQ=60;FQ=53;PV4=0.6,6.6e-05,1,1	11	4	26
comp100313_c0_seq1	363	C	A	123	DP=23;VDB=0.0258;AF1=0.475;AC1=8;DP4=11,2,10,0;MQ=60;FQ=126;PV4=0.49,0.0033,1,1	13	10	36
comp100313_c2_seq1	1882	T	A	999	DP=57;VDB=0.0306;AF1=0.4463;AC1=7;DP4=17,15,17,8;MQ=60;FQ=999;PV4=0.29,2.2e-64,1,1	32	25	89
comp100318_c0_seq1	65	G	C	999	DP=38;VDB=0.0006;AF1=0.2739;AC1=4;DP4=21,9,6,2;MQ=60;FQ=999;PV4=1,1,1,1	30	8	68
comp100318_c0_seq1	141	A	C	999	DP=82;VDB=0.0217;AF1=0.2503;AC1=4;DP4=34,27,11,9;MQ=60;FQ=999;PV4=1,1,1,1	61	20	142
comp100321_c1_seq1	431	G	A	999	DP=15;VDB=0.0329;AF1=0.4736;AC1=7;DP4=6,2,5,2;MQ=60;FQ=999;PV4=1,1,1,0.096	8	7	23
comp100324_c1_seq1	245	G	T	89.5	DP=18;VDB=0.0144;AF1=0.345;AC1=5;DP4=6,6,6,0;MQ=60;FQ=91.4;PV4=0.054,0.0024,1,1	12	6	30
comp100333_c0_seq1	76	A	G	58.3	DP=20;VDB=0.0148;AF1=0.1785;AC1=3;DP4=14,2,3,1;MQ=60;FQ=59.1;PV4=0.51,0.0045,1,1	16	4	36
comp100340_c0_seq1	220	A	G	999	DP=37;VDB=0.0287;AF1=0.1563;AC1=2;DP4=19,9,5,4;MQ=60;FQ=999;PV4=0.69,1,1,0.27	28	9	65
comp100340_c0_seq1	267	G	A	999	DP=42;VDB=0.0303;AF1=0.3331;AC1=5;DP4=14,16,6,4;MQ=60;FQ=999;PV4=0.72,1,1,1	30	10	70
comp100340_c0_seq1	193	G	C	999	DP=29;VDB=0.0157;AF1=0.6608;AC1=11;DP4=5,5,12,7;MQ=60;FQ=999;PV4=0.69,1,1,1	10	19	39
comp100340_c0_seq1	189	G	A	999	DP=28;VDB=0.0157;AF1=0.6751;AC1=11;DP4=4,5,12,7;MQ=60;FQ=999;PV4=0.43,0.0054,1,1	9	19	37
comp100341_c3_seq1	341	T	A	111	DP=23;VDB=0.0170;AF1=0.1597;AC1=2;DP4=4,14,1,4;MQ=60;FQ=112;PV4=1,0.00023,1,1	18	5	41
comp100341_c3_seq1	346	A	T	999	DP=22;VDB=0.0143;AF1=0.2424;AC1=4;DP4=1,13,3,5;MQ=60;FQ=999;PV4=0.12,0.19,1,1	14	8	36
comp100341_c4_seq1	480	C	T	70	DP=84;VDB=0.0249;AF1=0.2542;AC1=4;DP4=58,2,23,0;MQ=60;FQ=71.2;PV4=1,1.6e-96,1,0.16	60	23	143
comp100342_c0_seq29	757	C	T	104	DP=30;VDB=0.0184;AF1=0.5219;AC1=8;DP4=4,15,1,10;MQ=60;FQ=107;PV4=0.63,3.4e-28,1,1	19	11	49
comp100346_c0_seq1	119	C	A	259	DP=47;VDB=0.0073;AF1=0.459;AC1=7;DP4=17,8,14,7;MQ=60;FQ=262;PV4=1,5.6e-25,1,0.43	25	21	71
comp100346_c0_seq1	892	G	A	224	DP=66;VDB=0.0182;AF1=0.5119;AC1=8;DP4=2,33,0,31;MQ=60;FQ=227;PV4=0.49,1.1e-33,1,1	35	31	101
comp100346_c0_seq1	367	T	C	999	DP=51;VDB=0.0169;AF1=0.5552;AC1=9;DP4=5,16,11,19;MQ=60;FQ=999;PV4=0.37,0.2,1,1	21	30	72
comp100348_c1_seq1	585	T	G	93.6	DP=22;VDB=0.0110;AF1=0.1282;AC1=2;DP4=7,11,1,3;MQ=60;FQ=94.1;PV4=1,1,1,1	18	4	40
comp100351_c0_seq1	241	C	A	118	DP=18;VDB=0.0162;AF1=0.2191;AC1=3;DP4=5,8,2,3;MQ=60;FQ=119;PV4=1,1,1,1	13	5	31
comp100351_c0_seq1	204	T	A	90.8	DP=22;VDB=0.0151;AF1=0.3409;AC1=5;DP4=6,8,5,3;MQ=60;FQ=92.6;PV4=0.66,3e-17,1,1	14	8	36
comp100353_c0_seq1	394	C	T	999	DP=64;VDB=0.0353;AF1=0.1327;AC1=2;DP4=22,21,10,10;MQ=60;FQ=999;PV4=1,1,1,1	43	20	106
comp100353_c0_seq1	301	G	C	999	DP=35;VDB=0.0011;AF1=0.2844;AC1=4;DP4=17,6,11,1;MQ=60;FQ=999;PV4=0.38,0.085,1,0.49	23	12	58
comp100354_c0_seq1	128	T	C	999	DP=46;VDB=0.0234;AF1=0.4834;AC1=8;DP4=17,12,9,8;MQ=60;FQ=999;PV4=0.76,1.2e-10,1,0.43	29	17	75
comp100358_c0_seq1	1451	T	A	999	DP=51;VDB=0.0105;AF1=0.2225;AC1=3;DP4=0,37,2,12;MQ=60;FQ=999;PV4=0.071,0.0093,1,1	37	14	88
comp100360_c0_seq1	306	G	A	88.7	DP=15;VDB=0.0219;AF1=0.1156;AC1=1;DP4=5,6,2,2;MQ=60;FQ=89.2;PV4=1,0.049,1,0.045	11	4	26
comp100370_c0_seq1	1655	T	G	44.6	DP=17;VDB=0.0157;AF1=0.1805;AC1=3;DP4=9,5,3,0;MQ=60;FQ=45.5;PV4=0.51,8.4e-05,1,0.054	14	3	31
comp100373_c0_seq1	764	G	A	141	DP=68;VDB=0.0232;AF1=0.2621;AC1=4;DP4=49,0,16,3;MQ=60;FQ=143;PV4=0.019,1.2e-36,1,0.49	49	19	117
comp100374_c0_seq1	352	C	T	68.4	DP=15;VDB=0.0247;AF1=0.1331;AC1=2;DP4=8,4,2,1;MQ=60;FQ=69;PV4=1,1,1,1	12	3	27
comp100381_c0_seq1	125	A	C	999	DP=30;VDB=0.0273;AF1=0.5063;AC1=8;DP4=20,3,7,0;MQ=60;FQ=999;PV4=1,0.034,1,1	23	7	53
comp100385_c0_seq1	102	T	C	999	DP=20;VDB=0.0239;AF1=0.3338;AC1=5;DP4=12,0,8,0;MQ=60;FQ=999;PV4=1,1,1,0.00053	12	8	32
comp100385_c0_seq1	153	G	A	999	DP=23;VDB=0.0386;AF1=0.3102;AC1=5;DP4=7,5,7,4;MQ=60;FQ=999;PV4=1,1,1,1	12	11	35
comp100394_c2_seq1	297	G	A	66.6	DP=26;VDB=0.0112;AF1=0.3078;AC1=5;DP4=10,9,3,3;MQ=60;FQ=68.2;PV4=1,3.6e-06,1,0.13	19	6	44
comp100394_c2_seq1	240	C	T	34.7	DP=15;VDB=0.0110;AF1=0.3346;AC1=5;DP4=6,5,3,1;MQ=60;FQ=36.4;PV4=0.6,6.6e-05,1,0.38	11	4	26
comp100394_c2_seq1	301	A	G	65.4	DP=27;VDB=0.0147;AF1=0.3587;AC1=6;DP4=10,9,4,3;MQ=60;FQ=67.2;PV4=1,3.8e-07,1,0.11	19	7	45
comp100394_c2_seq1	163	A	G	40.7	DP=17;VDB=0.0057;AF1=0.3704;AC1=6;DP4=8,4,4,1;MQ=60;FQ=42.6;PV4=1,5e-06,1,0.056	12	5	29
comp100395_c1_seq1	283	C	T	32.6	DP=15;VDB=0.0118;AF1=0.1765;AC1=3;DP4=3,9,3,0;MQ=60;FQ=33.4;PV4=0.044,0.083,1,1	12	3	27
comp100396_c1_seq1	212	C	T	176	DP=31;VDB=0.0244;AF1=0.1814;G3=0.8571,4.054e-06,0.1429;HWE=0.0327;AC1=3;DP4=16,6,6,2;MQ=60;FQ=177;PV4=1,1,1,1	22	8	52
comp100396_c1_seq1	182	G	T	62	DP=24;VDB=0.0392;AF1=0.2065;G3=0.8333,5.402e-06,0.1667;HWE=0.0357;AC1=3;DP4=11,4,4,5;MQ=60;FQ=63;PV4=0.21,5.9e-24,1,1	15	9	39
comp100396_c1_seq1	339	C	G	999	DP=33;VDB=0.0117;AF1=0.9238;AC1=15;DP4=4,5,16,7;MQ=60;FQ=199;PV4=0.24,0.015,1,0.089	9	23	41
comp100397_c2_seq1	603	G	T	34.7	DP=33;VDB=0.0083;AF1=0.1959;AC1=3;DP4=19,7,4,2;MQ=60;FQ=35.6;PV4=1,5.4e-34,1,0.43	26	6	58
comp100397_c2_seq1	638	A	G	999	DP=29;VDB=0.0281;AF1=0.1925;AC1=3;DP4=12,10,5,2;MQ=60;FQ=999;PV4=0.66,1,1,1	22	7	51
comp100407_c0_seq1	260	A	G	196	DP=17;VDB=0.0279;AF1=0.4236;AC1=7;DP4=6,4,4,3;MQ=60;FQ=198;PV4=1,1,1,1	10	7	27
comp100409_c0_seq2	200	G	T	98.9	DP=17;VDB=0.0170;AF1=0.2961;AC1=5;DP4=5,8,3,1;MQ=60;FQ=100;PV4=0.29,1,1,0.1	13	4	30
comp100410_c1_seq1	347	G	A	146	DP=18;VDB=0.0229;AF1=0.2239;AC1=3;DP4=5,7,3,3;MQ=60;FQ=147;PV4=1,1,1,1	12	6	30
comp100411_c1_seq1	531	G	C	999	DP=49;VDB=0.0209;AF1=0.3638;AC1=6;DP4=18,19,7,5;MQ=60;FQ=999;PV4=0.74,1,1,1	37	12	86
comp100415_c5_seq1	1013	C	T	999	DP=87;VDB=0.0341;AF1=0.4247;AC1=7;DP4=24,26,16,20;MQ=60;FQ=999;PV4=0.83,6.3e-99,1,0.11	50	36	136
comp100419_c0_seq1	887	C	T	246	DP=48;VDB=0.0219;AF1=0.722;AC1=12;DP4=13,20,6,9;MQ=60;FQ=252;PV4=1,2.4e-24,1,0.1	33	15	81
comp100423_c0_seq1	50	C	T	999	DP=41;VDB=0.0061;AF1=0.3508;AC1=5;DP4=22,0,19,0;MQ=60;FQ=999;PV4=1,1,1,1	22	19	63
comp100423_c1_seq1	152	T	C	999	DP=42;VDB=0.0327;AF1=0.4393;AC1=7;DP4=11,6,13,10;MQ=60;FQ=999;PV4=0.75,6.9e-16,1,1	17	23	57
comp100423_c2_seq1	153	G	A	64.7	DP=56;VDB=0.0426;AF1=0.1311;AC1=2;DP4=37,7,12,0;MQ=60;FQ=65.3;PV4=0.33,1.2e-20,1,1	44	12	100
comp100425_c0_seq1	575	C	G	36	DP=17;VDB=0.0140;AF1=0.369;AC1=6;DP4=2,10,5,0;MQ=60;FQ=37.9;PV4=0.0034,3.6e-12,1,1	12	5	29
comp100430_c0_seq1	176	A	G	34.1	DP=20;VDB=0.0173;AF1=0.3475;AC1=5;DP4=10,6,1,3;MQ=60;FQ=35.9;PV4=0.28,1.8e-06,1,1	16	4	36
comp100430_c0_seq1	252	G	A	102	DP=16;VDB=0.0202;AF1=0.2988;AC1=5;DP4=4,8,1,3;MQ=60;FQ=103;PV4=1,1,1,1	12	4	28
comp100436_c0_seq1	184	C	A	385	DP=33;VDB=0.0392;AF1=0.4242;G3=0.6,5.006e-06,0.4;HWE=0.0145;AC1=7;DP4=10,9,7,7;MQ=60;FQ=388;PV4=1,0.13,1,0.035	19	14	52
comp100436_c0_seq1	246	C	G	259	DP=19;VDB=0.0131;AF1=0.7002;AC1=11;DP4=3,7,2,7;MQ=60;FQ=264;PV4=1,0.27,1,1	10	9	29
comp100442_c0_seq1	782	T	C	26.9	DP=17;VDB=0.0254;AF1=0.2741;AC1=4;DP4=4,8,1,4;MQ=60;FQ=28.3;PV4=1,4.9e-06,1,0.21	12	5	29
comp100443_c1_seq1	383	T	C	999	DP=29;VDB=0.0270;AF1=0.3483;AC1=5;DP4=9,12,4,4;MQ=60;FQ=999;PV4=1,1,1,0.087	21	8	50
comp100448_c1_seq1	337	A	G	57.3	DP=20;VDB=0.0100;AF1=0.2883;AC1=4;DP4=9,7,1,3;MQ=60;FQ=58.8;PV4=0.58,0.00066,1,1	16	4	36
comp100448_c1_seq1	292	G	A	147	DP=19;VDB=0.0152;AF1=0.4996;AC1=8;DP4=9,3,3,3;MQ=60;FQ=150;PV4=0.34,1,1,0.41	12	6	30
comp100449_c0_seq1	486	C	T	141	DP=15;VDB=0.0173;AF1=0.3558;G3=0.6,9.86e-06,0.4;HWE=0.0452;AC1=6;DP4=2,8,3,2;MQ=60;FQ=143;PV4=0.25,1,1,0.37	10	5	25
comp100450_c1_seq1	726	C	T	999	DP=18;VDB=0.0239;AF1=0.2316;AC1=3;DP4=7,4,5,2;MQ=60;FQ=999;PV4=1,0.11,1,1	11	7	29
comp100455_c0_seq1	270	T	G	97	DP=25;VDB=0.0104;AF1=0.4274;G3=0.5,1.376e-05,0.5;HWE=0.047;AC1=7;DP4=4,13,1,7;MQ=60;FQ=99.5;PV4=1,1.7e-10,1,1	17	8	42
comp100455_c0_seq1	166	C	T	163	DP=15;VDB=0.0054;AF1=0.413;AC1=7;DP4=8,0,7,0;MQ=60;FQ=165;PV4=1,1,1,1	8	7	23
comp100456_c1_seq1	313	T	C	139	DP=17;VDB=0.0195;AF1=0.3465;AC1=5;DP4=4,7,1,5;MQ=60;FQ=140;PV4=0.6,1,1,1	11	6	28
comp100456_c1_seq1	224	G	T	999	DP=18;VDB=0.0308;AF1=0.3766;AC1=6;DP4=10,0,4,4;MQ=60;FQ=999;PV4=0.023,1,1,1	10	8	28
comp100458_c0_seq1	619	G	A	150	DP=16;VDB=0.0099;AF1=0.3448;AC1=5;DP4=6,2,7,0;MQ=60;FQ=152;PV4=0.47,1,1,1	8	7	23
comp100458_c2_seq1	171	C	T	76.4	DP=18;VDB=0.0076;AF1=0.2949;AC1=5;DP4=8,6,1,3;MQ=60;FQ=77.9;PV4=0.58,0.041,1,1	14	4	32
comp100459_c0_seq1	2054	A	G	999	DP=60;VDB=0.0002;AF1=0.177;AC1=2;DP4=1,44,1,14;MQ=60;FQ=999;PV4=0.44,1,1,1	45	15	105
comp100464_c2_seq1	463	A	G	140	DP=22;VDB=0.0169;AF1=0.3796;AC1=6;DP4=2,14,3,3;MQ=60;FQ=142;PV4=0.1,1,1,0.45	16	6	38
comp100464_c2_seq1	439	A	G	97.8	DP=30;VDB=0.0249;AF1=0.4603;G3=1.17e-05,1,2.029e-07;HWE=0.028;AC1=7;DP4=7,12,7,4;MQ=60;FQ=100;PV4=0.26,6.9e-20,1,1	19	11	49
comp100464_c2_seq1	449	A	G	185	DP=27;VDB=0.0341;AF1=0.5008;G3=3.825e-06,1,4.059e-06;HWE=0.0187;AC1=8;DP4=4,7,7,9;MQ=60;FQ=188;PV4=1,2.8e-12,1,1	11	16	38
comp100469_c0_seq2	932	C	G	58.8	DP=18;VDB=0.0184;AF1=0.2302;AC1=3;DP4=9,6,3,0;MQ=60;FQ=59.9;PV4=0.51,1,1,0.28	15	3	33
comp100469_c0_seq2	939	T	C	59.9	DP=18;VDB=0.0184;AF1=0.2602;AC1=4;DP4=8,7,3,0;MQ=60;FQ=61.2;PV4=0.25,1,1,1	15	3	33
comp100471_c1_seq1	132	C	G	125	DP=18;VDB=0.0365;AF1=0.1792;G3=0.8333,4.236e-06,0.1667;HWE=0.0423;AC1=3;DP4=9,4,3,2;MQ=60;FQ=126;PV4=1,1,1,0.24	13	5	31
comp100475_c1_seq1	78	C	T	134	DP=72;VDB=0.0085;AF1=0.06351;AC1=1;DP4=60,0,12,0;MQ=60;FQ=134;PV4=1,1,1,1	60	12	132
comp100476_c1_seq1	1176	C	T	999	DP=47;VDB=0.0225;AF1=0.2212;AC1=3;DP4=18,14,9,6;MQ=60;FQ=999;PV4=1,1,1,1	32	15	79
comp100479_c1_seq1	657	T	G	999	DP=94;VDB=0.0335;AF1=0.3767;AC1=6;DP4=20,30,13,27;MQ=60;FQ=999;PV4=0.51,2.1e-81,1,0.16	50	40	140
comp100481_c0_seq4	2350	G	A	999	DP=66;VDB=0.0297;AF1=0.2875;AC1=5;DP4=21,22,12,10;MQ=60;FQ=999;PV4=0.79,2.5e-43,1,0.33	43	22	108
comp100481_c0_seq4	2201	G	T	999	DP=32;VDB=0.0212;AF1=0.5337;AC1=9;DP4=7,4,14,7;MQ=60;FQ=999;PV4=1,5.7e-38,1,1	11	21	43
comp100481_c0_seq4	1789	G	C	106	DP=17;VDB=0.0311;AF1=0.6563;AC1=11;DP4=2,3,5,7;MQ=60;FQ=108;PV4=1,1.5e-26,1,0.082	5	12	22
comp100482_c0_seq2	239	G	A	65.6	DP=17;VDB=0.0182;AF1=0.3882;AC1=6;DP4=9,4,3,1;MQ=60;FQ=67.7;PV4=1,0.002,1,1	13	4	30
comp100490_c0_seq1	199	A	G	82.9	DP=18;VDB=0.0287;AF1=0.3137;G3=0.6667,7.75e-06,0.3333;HWE=0.0322;AC1=5;DP4=5,7,2,4;MQ=60;FQ=84.5;PV4=1,8.9e-07,1,1	12	6	30
comp100491_c0_seq1	102	T	C	106	DP=62;VDB=0.0398;AF1=0.07451;AC1=1;DP4=38,13,7,4;MQ=60;FQ=106;PV4=0.47,1e-21,1,1	51	11	113
comp100491_c0_seq1	184	A	T	999	DP=61;VDB=0.0327;AF1=0.1348;AC1=2;DP4=24,24,8,5;MQ=60;FQ=999;PV4=0.54,0.0048,1,0.3	48	13	109
comp100493_c0_seq3	408	C	T	47.4	DP=17;VDB=0.0131;AF1=0.2184;AC1=3;DP4=6,8,1,2;MQ=60;FQ=48.4;PV4=1,1,1,1	14	3	31
comp100493_c0_seq3	417	A	G	50.1	DP=17;VDB=0.0131;AF1=0.2122;AC1=3;DP4=8,6,1,2;MQ=60;FQ=51.1;PV4=0.58,1,1,1	14	3	31
comp100501_c2_seq1	83	T	A	56.6	DP=18;VDB=0.0122;AF1=0.2265;AC1=3;DP4=12,2,2,1;MQ=60;FQ=57.7;PV4=0.46,1,1,0.35	14	3	31
comp100503_c0_seq1	316	T	G	26.2	DP=16;VDB=0.0144;AF1=0.2371;AC1=4;DP4=6,6,1,2;MQ=60;FQ=27.4;PV4=1,0.00027,1,1	12	3	27
comp100503_c0_seq1	992	G	A	30.4	DP=16;VDB=0.0129;AF1=0.2184;AC1=3;DP4=6,6,2,2;MQ=60;FQ=31.5;PV4=1,1.7e-12,1,1	12	4	28
comp100503_c0_seq1	554	C	G	123	DP=17;VDB=0.0146;AF1=0.2934;AC1=4;DP4=5,7,4,1;MQ=60;FQ=125;PV4=0.29,1,1,1	12	5	29
comp100503_c1_seq1	686	T	C	83.7	DP=18;VDB=0.0070;AF1=0.1602;AC1=2;DP4=10,4,2,2;MQ=60;FQ=84.5;PV4=0.57,0.0039,1,0.15	14	4	32
comp100503_c1_seq1	712	T	C	34.7	DP=17;VDB=0.0070;AF1=0.1906;AC1=3;DP4=7,6,2,2;MQ=60;FQ=35.6;PV4=1,7.1e-09,1,1	13	4	30
comp100503_c1_seq1	783	T	C	141	DP=22;VDB=0.0380;AF1=0.09199;AC1=1;DP4=5,9,2,4;MQ=60;FQ=141;PV4=1,1,1,1	14	6	34
comp100504_c0_seq1	456	G	A	116	DP=16;VDB=0.0265;AF1=0.1678;AC1=2;DP4=10,1,3,2;MQ=60;FQ=117;PV4=0.21,1,1,1	11	5	27
comp100504_c0_seq1	518	T	C	60.4	DP=15;VDB=0.0075;AF1=0.3644;AC1=6;DP4=4,6,3,2;MQ=60;FQ=62.4;PV4=0.61,0.0056,1,1	10	5	25
comp100505_c0_seq1	221	G	C	999	DP=36;VDB=0.0322;AF1=0.1528;AC1=2;DP4=11,18,2,5;MQ=60;FQ=999;PV4=1,1,1,1	29	7	65
comp100505_c0_seq1	188	A	T	190	DP=43;VDB=0.0224;AF1=0.3531;AC1=5;DP4=13,12,8,10;MQ=60;FQ=192;PV4=0.76,5.2e-14,1,1	25	18	68
comp100506_c0_seq1	339	T	C	132	DP=32;VDB=0.0184;AF1=0.3763;AC1=6;DP4=5,14,2,11;MQ=60;FQ=134;PV4=0.67,7.5e-31,1,1	19	13	51
comp100510_c0_seq1	134	C	T	65.9	DP=18;VDB=0.0133;AF1=0.1204;AC1=2;DP4=9,6,2,1;MQ=60;FQ=66.5;PV4=1,0.01,1,0.2	15	3	33
comp100510_c0_seq1	113	G	A	70	DP=19;VDB=0.0191;AF1=0.2262;AC1=3;DP4=10,4,4,1;MQ=60;FQ=71.1;PV4=1,0.00023,1,1	14	5	33
comp100515_c0_seq2	1186	C	T	999	DP=34;VDB=0.0244;AF1=0.3143;AC1=5;DP4=13,9,7,5;MQ=60;FQ=999;PV4=1,0.09,1,0.38	22	12	56
comp100521_c0_seq1	408	A	G	67	DP=19;VDB=0.0384;AF1=0.1827;AC1=3;DP4=6,5,5,3;MQ=60;FQ=67.9;PV4=1,1.1e-07,1,0.39	11	8	30
comp100521_c0_seq1	404	T	C	73.8	DP=19;VDB=0.0311;AF1=0.2283;AC1=3;DP4=6,4,6,2;MQ=60;FQ=74.9;PV4=0.64,3.3e-07,1,1	10	8	28
comp100531_c0_seq1	174	G	A	56.6	DP=17;VDB=0.0020;AF1=0.1806;AC1=3;DP4=12,2,3,0;MQ=60;FQ=57.5;PV4=1,1,1,0.37	14	3	31
comp100533_c0_seq1	635	A	G	31.8	DP=19;VDB=0.0169;AF1=0.3374;AC1=5;DP4=10,4,3,2;MQ=60;FQ=33.5;PV4=1,9.3e-07,1,1	14	5	33
comp100533_c0_seq1	752	G	A	87	DP=15;VDB=0.0165;AF1=0.3288;AC1=5;DP4=3,8,0,4;MQ=60;FQ=88.7;PV4=0.52,1,1,1	11	4	26
comp100538_c0_seq1	310	G	T	125	DP=30;VDB=0.0230;AF1=0.2874;AC1=4;DP4=10,15,2,3;MQ=60;FQ=126;PV4=1,0.011,1,0.37	25	5	55
comp100538_c0_seq1	44	G	T	63.1	DP=16;VDB=0.0137;AF1=0.2619;AC1=4;DP4=13,0,3,0;MQ=60;FQ=64.4;PV4=1,1,1,0.35	13	3	29
comp100538_c0_seq1	191	C	A	154	DP=29;VDB=0.0339;AF1=0.1143;AC1=1;DP4=7,13,4,3;MQ=60;FQ=154;PV4=0.39,0.046,1,0.35	20	7	47
comp100543_c0_seq1	1435	A	G	192	DP=20;VDB=0.0153;AF1=0.5028;AC1=8;DP4=7,6,3,4;MQ=60;FQ=195;PV4=1,1,1,1	13	7	33
comp100543_c0_seq1	508	A	G	97.7	DP=21;VDB=0.0287;AF1=0.3605;AC1=6;DP4=7,3,4,5;MQ=60;FQ=99.7;PV4=0.37,8.4e-08,1,0.23	10	9	29
comp100555_c1_seq1	1141	C	T	999	DP=15;VDB=0.0208;AF1=0.5157;AC1=8;DP4=4,3,4,4;MQ=60;FQ=999;PV4=1,1,1,1	7	8	22
comp100556_c2_seq1	145	T	A	999	DP=20;VDB=0.0161;AF1=0.6014;AC1=10;DP4=4,5,7,4;MQ=60;FQ=999;PV4=0.65,0.003,1,0.31	9	11	29
comp100558_c0_seq1	83	C	T	108	DP=51;VDB=0.0027;AF1=0.191;AC1=3;DP4=37,2,8,0;MQ=60;FQ=109;PV4=1,4e-06,1,0.26	39	8	86
comp100565_c0_seq1	239	A	C	999	DP=24;VDB=0.0140;AF1=0.4772;AC1=8;DP4=9,4,7,4;MQ=60;FQ=999;PV4=1,0.00077,1,0.043	13	11	37
comp100574_c0_seq1	220	T	C	73.4	DP=16;VDB=0.0295;AF1=0.4042;AC1=6;DP4=2,6,2,5;MQ=60;FQ=75.7;PV4=1,0.00056,1,0.2	8	7	23
comp100574_c0_seq1	211	A	C	110	DP=18;VDB=0.0321;AF1=0.3844;AC1=6;DP4=3,6,2,6;MQ=60;FQ=112;PV4=1,0.00056,1,1	9	8	26
comp100580_c0_seq1	370	T	G	28.7	DP=16;VDB=0.0236;AF1=0.1157;AC1=1;DP4=11,1,2,2;MQ=60;FQ=29.2;PV4=0.14,3.2e-05,1,0.48	12	4	28
comp100581_c0_seq1	621	C	A	101	DP=59;VDB=0.0319;AF1=0.1561;AC1=2;DP4=18,31,5,5;MQ=60;FQ=102;PV4=0.49,2.2e-63,1,1	49	10	108
comp100581_c0_seq1	689	C	T	999	DP=75;VDB=0.0392;AF1=0.07232;AC1=1;DP4=26,36,6,7;MQ=60;FQ=999;PV4=1,0.032,1,0.48	62	13	137
comp100581_c0_seq1	65	A	G	91.8	DP=40;VDB=0.0081;AF1=0.2129;AC1=3;DP4=21,7,10,2;MQ=60;FQ=92.8;PV4=0.7,1.4e-08,1,1	28	12	68
comp100585_c0_seq1	614	T	C	60.4	DP=20;VDB=0.0299;AF1=0.2138;AC1=3;DP4=8,8,3,1;MQ=60;FQ=61.4;PV4=0.59,0.00068,1,0.16	16	4	36
comp100585_c0_seq1	618	G	A	58.3	DP=23;VDB=0.0362;AF1=0.2029;AC1=3;DP4=10,8,3,2;MQ=60;FQ=59.2;PV4=1,5.5e-05,1,0.16	18	5	41
comp100585_c0_seq1	735	G	C	109	DP=21;VDB=0.0130;AF1=0.4329;AC1=7;DP4=4,8,5,4;MQ=60;FQ=111;PV4=0.4,1.7e-08,1,1	12	9	33
comp100585_c0_seq1	582	T	C	111	DP=16;VDB=0.0065;AF1=0.553;AC1=9;DP4=5,3,3,5;MQ=60;FQ=115;PV4=0.62,0.00021,1,1	8	8	24
comp100587_c0_seq1	1442	C	T	47.9	DP=25;VDB=0.0153;AF1=0.3882;AC1=6;DP4=9,10,2,4;MQ=60;FQ=50;PV4=0.66,2.2e-22,1,1	19	6	44
comp100592_c3_seq1	540	A	G	162	DP=17;VDB=0.0193;AF1=0.3516;AC1=6;DP4=6,4,3,3;MQ=60;FQ=164;PV4=1,1,1,0.36	10	6	26
comp100595_c0_seq8	423	G	C	999	DP=22;VDB=0.0106;AF1=0.6748;AC1=11;DP4=5,0,16,0;MQ=60;FQ=114;PV4=1,0.0026,1,0.33	5	16	26
comp100598_c0_seq2	1498	G	A	999	DP=92;VDB=0.0321;AF1=0.1497;AC1=2;DP4=12,51,5,23;MQ=60;FQ=999;PV4=1,1,1,1	63	28	154
comp100602_c0_seq1	445	T	C	68	DP=29;VDB=0.0166;AF1=0.4001;AC1=6;DP4=5,19,1,4;MQ=60;FQ=70.2;PV4=1,1,1,0.072	24	5	53
comp100602_c0_seq1	169	G	C	123	DP=34;VDB=0.0265;AF1=0.4883;AC1=8;DP4=18,1,11,3;MQ=60;FQ=126;PV4=0.29,3e-16,1,0.086	19	14	52
comp100607_c0_seq1	448	G	C	63.1	DP=16;VDB=0.0075;AF1=0.2352;AC1=4;DP4=5,8,2,1;MQ=60;FQ=64.3;PV4=0.55,1,1,1	13	3	29
comp100609_c0_seq1	207	C	T	168	DP=32;VDB=0.0260;AF1=0.3443;AC1=5;DP4=11,10,7,4;MQ=60;FQ=169;PV4=0.71,9.2e-11,1,1	21	11	53
comp100609_c0_seq1	184	A	C	163	DP=32;VDB=0.0268;AF1=0.3387;G3=0.7137,0.0006245,0.2857;HWE=0.048;AC1=5;DP4=13,6,10,3;MQ=60;FQ=165;PV4=0.7,3.7e-07,1,0.46	19	13	51
comp100609_c1_seq1	474	G	C	999	DP=71;VDB=0.0301;AF1=0.2573;AC1=4;DP4=26,29,9,7;MQ=60;FQ=999;PV4=0.58,2.5e-42,1,1	55	16	126
comp100610_c1_seq1	346	A	G	136	DP=32;VDB=0.0345;AF1=0.08745;AC1=1;DP4=12,14,4,2;MQ=60;FQ=137;PV4=0.65,1,1,0.4	26	6	58
comp100610_c1_seq1	241	A	C	59.1	DP=42;VDB=0.0375;AF1=0.07992;AC1=1;DP4=16,18,5,3;MQ=60;FQ=59.4;PV4=0.7,4.8e-28,1,0.41	34	8	76
comp100613_c2_seq1	955	T	A	151	DP=26;VDB=0.0394;AF1=0.2462;AC1=4;DP4=8,12,3,3;MQ=60;FQ=152;PV4=1,1,1,0.038	20	6	46
comp100620_c0_seq1	673	C	T	999	DP=32;VDB=0.0162;AF1=0.251;AC1=4;DP4=22,0,4,6;MQ=60;FQ=999;PV4=0.00023,0.1,1,1	22	10	54
comp100622_c1_seq1	584	A	T	57.4	DP=20;VDB=0.0258;AF1=0.2427;AC1=4;DP4=6,6,1,7;MQ=60;FQ=58.6;PV4=0.16,1e-14,1,1	12	8	32
comp100628_c0_seq2	468	T	C	999	DP=15;VDB=0.0133;AF1=0.4793;AC1=8;DP4=4,4,5,2;MQ=60;FQ=999;PV4=0.61,1,1,1	8	7	23
comp100628_c2_seq1	276	G	A	999	DP=16;VDB=0.0162;AF1=0.4496;AC1=7;DP4=7,2,5,2;MQ=60;FQ=999;PV4=1,0.00028,1,1	9	7	25
comp100630_c2_seq1	151	A	T	999	DP=51;VDB=0.0193;AF1=0.4521;AC1=7;DP4=21,6,17,1;MQ=60;FQ=999;PV4=0.22,1,1,1	27	18	72
comp100630_c3_seq1	232	G	A	25.1	DP=66;VDB=0.0305;AF1=0.0635;AC1=1;DP4=42,11,8,3;MQ=60;FQ=25.4;PV4=0.69,3.9e-57,1,0.17	53	11	117
comp100632_c0_seq2	933	G	A	71.5	DP=63;VDB=0.0374;AF1=0.1114;AC1=1;DP4=24,16,12,10;MQ=60;FQ=72;PV4=0.79,6.4e-43,1,1	40	22	102
comp100638_c1_seq1	828	G	A	160	DP=24;VDB=0.0141;AF1=0.2882;AC1=4;DP4=14,4,4,2;MQ=60;FQ=161;PV4=0.62,0.4,1,1	18	6	42
comp100642_c1_seq1	1343	A	G	93.3	DP=17;VDB=0.0075;AF1=0.3148;AC1=5;DP4=10,3,3,1;MQ=60;FQ=94.9;PV4=1,1,1,1	13	4	30
comp100642_c1_seq1	1174	A	C	40.9	DP=21;VDB=0.0222;AF1=0.2087;AC1=3;DP4=5,8,3,5;MQ=60;FQ=41.9;PV4=1,3.6e-29,1,1	13	8	34
comp100648_c0_seq1	561	G	A	999	DP=89;VDB=0.0308;AF1=0.3132;AC1=5;DP4=5,51,12,19;MQ=60;FQ=999;PV4=0.0015,1.4e-83,1,1	56	31	143
comp100649_c0_seq1	151	C	G	27.3	DP=15;VDB=0.0271;AF1=0.1348;AC1=2;DP4=7,4,2,2;MQ=60;FQ=28;PV4=1,6.6e-16,1,0.49	11	4	26
comp100651_c0_seq1	1212	T	C	102	DP=25;VDB=0.0179;AF1=0.3578;AC1=6;DP4=0,20,0,5;MQ=60;FQ=104;PV4=1,1,1,1	20	5	45
comp100652_c1_seq1	583	C	T	33.2	DP=22;VDB=0.0345;AF1=0.2614;AC1=4;DP4=6,7,5,4;MQ=60;FQ=34.5;PV4=1,4.8e-21,1,1	13	9	35
comp100655_c1_seq2	1355	C	T	999	DP=73;VDB=0.0388;AF1=0.2124;G3=0.8,3.777e-06,0.2;HWE=0.0293;AC1=3;DP4=12,25,7,27;MQ=60;FQ=999;PV4=0.29,0.069,1,0.067	37	34	108
comp100660_c0_seq2	1466	C	T	118	DP=24;VDB=0.0282;AF1=0.3876;AC1=6;DP4=7,6,5,5;MQ=60;FQ=120;PV4=1,4.7e-19,1,1	13	10	36
comp100661_c1_seq1	461	A	C	122	DP=56;VDB=0.0010;AF1=0.267;AC1=4;DP4=37,1,17,0;MQ=60;FQ=123;PV4=1,6.4e-50,1,1	38	17	93
comp100663_c0_seq1	297	G	C	114	DP=27;VDB=0.0116;AF1=0.2734;AC1=4;DP4=0,22,0,5;MQ=60;FQ=115;PV4=1,1,1,1	22	5	49
comp100667_c0_seq1	127	A	C	999	DP=81;VDB=0.0070;AF1=0.4012;AC1=6;DP4=52,6,21,2;MQ=60;FQ=999;PV4=1,0.0051,1,1	58	23	139
comp100668_c0_seq1	420	A	G	999	DP=20;VDB=0.0104;AF1=0.4619;AC1=7;DP4=2,9,4,4;MQ=60;FQ=999;PV4=0.32,0.11,1,1	11	8	30
comp100669_c0_seq1	47	C	T	125	DP=30;VDB=0.0184;AF1=0.2149;AC1=3;DP4=23,1,6,0;MQ=60;FQ=126;PV4=1,1,1,1	24	6	54
comp100670_c0_seq1	1936	G	T	999	DP=86;VDB=0.0184;AF1=0.2494;AC1=4;DP4=19,47,7,12;MQ=60;FQ=999;PV4=0.58,1.3e-60,1,1	66	19	151
comp100671_c0_seq1	381	A	T	118	DP=25;VDB=0.0201;AF1=0.2449;AC1=4;DP4=13,6,3,2;MQ=60;FQ=119;PV4=1,1,1,1	19	5	43
comp100671_c0_seq1	695	C	G	66.7	DP=24;VDB=0.0181;AF1=0.3507;AC1=6;DP4=2,15,3,4;MQ=60;FQ=68.5;PV4=0.13,6.1e-21,1,1	17	7	41
comp100671_c0_seq1	631	C	A	151	DP=16;VDB=0.0196;AF1=0.4872;AC1=8;DP4=10,0,0,6;MQ=60;FQ=154;PV4=0.00012,1,1,0.28	10	6	26
comp100672_c0_seq1	237	C	T	84	DP=17;VDB=0.0197;AF1=0.234;AC1=3;DP4=8,5,2,2;MQ=60;FQ=85.1;PV4=1,1,1,1	13	4	30
comp100674_c2_seq1	413	C	T	999	DP=17;VDB=0.0108;AF1=0.6945;AC1=11;DP4=2,3,2,9;MQ=60;FQ=119;PV4=0.55,0.26,1,0.0088	5	11	21
comp100675_c0_seq1	334	G	A	59.7	DP=15;VDB=0.0186;AF1=0.2841;AC1=4;DP4=4,6,2,3;MQ=60;FQ=61.2;PV4=1,2.7e-05,1,0.49	10	5	25
comp100675_c1_seq1	207	A	C	62.1	DP=16;VDB=0.0118;AF1=0.2361;AC1=4;DP4=7,6,3,0;MQ=60;FQ=63.3;PV4=0.25,1,1,1	13	3	29
comp100683_c0_seq1	1284	T	A	93.2	DP=24;VDB=0.0285;AF1=0.1559;AC1=2;DP4=11,9,2,2;MQ=60;FQ=93.9;PV4=1,1,1,1	20	4	44
comp100683_c4_seq1	364	T	C	999	DP=21;VDB=0.0126;AF1=0.5351;AC1=9;DP4=1,8,10,2;MQ=60;FQ=999;PV4=0.0019,1,1,1	9	12	30
comp100684_c0_seq1	197	T	C	68.3	DP=16;VDB=0.0343;AF1=0.219;AC1=3;DP4=8,2,3,3;MQ=60;FQ=69.4;PV4=0.3,0.00048,1,0.28	10	6	26
comp100689_c0_seq1	2297	T	G	82.6	DP=83;VDB=0.0101;AF1=0.3163;AC1=5;DP4=5,50,1,21;MQ=60;FQ=84.3;PV4=0.67,6.9e-86,1,0.27	55	22	132
comp100689_c0_seq1	983	A	C	65.8	DP=59;VDB=0.0031;AF1=0.1941;AC1=3;DP4=26,15,16,1;MQ=60;FQ=66.8;PV4=0.023,3.3e-13,1,0.27	41	17	99
comp100692_c0_seq1	1206	C	T	999	DP=85;VDB=0.0320;AF1=0.1882;AC1=3;DP4=50,19,11,5;MQ=60;FQ=999;PV4=0.76,0.14,1,0.21	69	16	154
comp100694_c0_seq1	262	T	C	30.4	DP=16;VDB=0.0287;AF1=0.1381;AC1=2;DP4=4,8,2,2;MQ=60;FQ=31.1;PV4=0.6,1.7e-12,1,1	12	4	28
comp100698_c0_seq1	1418	G	A	144	DP=32;VDB=0.0041;AF1=0.2223;AC1=3;DP4=3,23,2,4;MQ=60;FQ=145;PV4=0.23,1,1,1	26	6	58
comp100698_c0_seq1	44	T	A	132	DP=36;VDB=0.0101;AF1=0.3644;AC1=6;DP4=26,0,9,1;MQ=60;FQ=134;PV4=0.28,0.00093,1,1	26	10	62
comp100699_c0_seq1	1443	A	G	999	DP=67;VDB=0.0001;AF1=0.2624;AC1=4;DP4=0,42,0,24;MQ=60;FQ=999;PV4=1,0.077,1,1	42	24	108
comp100712_c0_seq1	60	C	A	130	DP=15;VDB=0.0120;AF1=0.3504;G3=0.6667,6.586e-06,0.3333;HWE=0.0412;AC1=6;DP4=9,0,6,0;MQ=60;FQ=132;PV4=1,0.12,1,0.46	9	6	24
comp100717_c0_seq1	1664	C	T	113	DP=72;VDB=0.0310;AF1=0.2088;AC1=3;DP4=15,42,3,12;MQ=60;FQ=114;PV4=0.75,1.3e-85,1,0.5	57	15	129
comp100717_c1_seq1	617	A	G	52.4	DP=32;VDB=0.0373;AF1=0.2226;AC1=3;DP4=15,10,4,3;MQ=60;FQ=53.4;PV4=1,5.8e-21,1,1	25	7	57
comp100717_c1_seq1	443	G	T	67.9	DP=19;VDB=0.0221;AF1=0.3028;AC1=5;DP4=6,5,6,2;MQ=60;FQ=69.4;PV4=0.63,2.6e-15,1,1	11	8	30
comp100717_c2_seq1	92	C	T	999	DP=57;VDB=0.0052;AF1=0.7198;AC1=12;DP4=23,0,34,0;MQ=60;FQ=999;PV4=1,0.16,1,1	23	34	80
comp100718_c0_seq1	2231	G	A	75	DP=50;VDB=0.0072;AF1=0.1898;AC1=3;DP4=0,40,0,10;MQ=60;FQ=75.9;PV4=1,2.8e-47,1,1	40	10	90
comp100719_c1_seq1	516	C	T	76.8	DP=32;VDB=0.0202;AF1=0.2302;AC1=3;DP4=10,11,4,7;MQ=60;FQ=77.9;PV4=0.71,1.1e-30,1,1	21	11	53
comp100719_c1_seq1	524	C	T	266	DP=31;VDB=0.0192;AF1=0.2192;AC1=3;DP4=9,10,4,7;MQ=60;FQ=267;PV4=0.71,0.18,1,1	19	11	49
comp100721_c0_seq1	234	G	T	36.1	DP=17;VDB=0.0086;AF1=0.3678;AC1=6;DP4=4,9,1,3;MQ=60;FQ=38.1;PV4=1,9.1e-05,1,1	13	4	30
comp100722_c0_seq1	322	T	G	999	DP=20;VDB=0.0269;AF1=0.3927;AC1=6;DP4=3,6,4,6;MQ=60;FQ=999;PV4=1,0.00023,1,0.081	9	10	28
comp100722_c0_seq1	327	C	T	999	DP=20;VDB=0.0301;AF1=0.5438;AC1=9;DP4=2,6,3,8;MQ=60;FQ=233;PV4=1,0.0017,1,1	8	11	27
comp100725_c0_seq3	419	T	G	84.3	DP=42;VDB=0.0133;AF1=0.2082;AC1=3;DP4=30,2,9,1;MQ=60;FQ=85.3;PV4=1,6.4e-20,1,0.42	32	10	74
comp100732_c0_seq1	192	A	G	35.1	DP=30;VDB=0.0140;AF1=0.2009;AC1=3;DP4=21,1,7,1;MQ=60;FQ=36;PV4=0.47,7.6e-13,1,0.11	22	8	52
comp100732_c0_seq1	273	T	C	999	DP=64;VDB=0.0393;AF1=0.1367;AC1=2;DP4=28,17,13,6;MQ=60;FQ=999;PV4=0.78,1,1,0.16	45	19	109
comp100732_c0_seq1	297	C	T	42.3	DP=68;VDB=0.0393;AF1=0.2208;AC1=3;DP4=23,24,14,7;MQ=60;FQ=43.3;PV4=0.2,4.8e-57,1,0.19	47	21	115
comp100732_c0_seq1	335	T	G	81.3	DP=68;VDB=0.0303;AF1=0.2691;AC1=4;DP4=22,24,12,9;MQ=60;FQ=82.6;PV4=0.6,9.1e-37,1,1	46	21	113
comp100732_c0_seq1	284	A	G	65.4	DP=61;VDB=0.0388;AF1=0.2758;AC1=4;DP4=16,19,15,8;MQ=60;FQ=66.8;PV4=0.18,8.3e-63,1,1	35	23	93
comp100735_c0_seq1	242	A	T	89	DP=16;VDB=0.0116;AF1=0.2727;AC1=4;DP4=8,3,2,2;MQ=60;FQ=90.4;PV4=0.56,6.6e-05,1,1	11	4	26
comp100735_c0_seq1	289	C	A	80.7	DP=19;VDB=0.0236;AF1=0.4177;AC1=7;DP4=8,4,3,4;MQ=60;FQ=83;PV4=0.38,1.8e-07,1,0.16	12	7	31
comp100735_c0_seq1	284	G	A	81.7	DP=19;VDB=0.0236;AF1=0.4182;AC1=7;DP4=8,4,3,4;MQ=60;FQ=84;PV4=0.38,1.7e-07,1,0.3	12	7	31
comp100735_c0_seq1	261	C	A	78.1	DP=18;VDB=0.0236;AF1=0.4278;AC1=7;DP4=8,3,4,3;MQ=60;FQ=80.5;PV4=0.63,6.4e-07,1,0.38	11	7	29
comp100739_c0_seq3	623	A	T	25.5	DP=16;VDB=0.0049;AF1=0.2582;AC1=4;DP4=5,6,2,3;MQ=60;FQ=26.8;PV4=1,1e-24,1,0.5	11	5	27
comp100743_c0_seq2	500	C	T	131	DP=65;VDB=0.0225;AF1=0.1004;AC1=1;DP4=2,52,0,11;MQ=60;FQ=132;PV4=1,1,1,1	54	11	119
comp100744_c0_seq1	730	A	T	100	DP=16;VDB=0.0100;AF1=0.2471;AC1=4;DP4=12,0,3,1;MQ=60;FQ=101;PV4=0.25,1,1,0.093	12	4	28
comp100744_c0_seq1	417	G	A	128	DP=48;VDB=0.0141;AF1=0.2536;AC1=4;DP4=19,15,4,9;MQ=60;FQ=130;PV4=0.19,4.9e-40,1,1	34	13	81
comp100744_c1_seq1	59	C	A	999	DP=19;VDB=0.0095;AF1=0.3773;AC1=6;DP4=11,0,8,0;MQ=60;FQ=999;PV4=1,0.044,1,0.49	11	8	30
comp100745_c3_seq1	312	C	A	141	DP=75;VDB=0.0299;AF1=0.1876;AC1=3;DP4=7,51,4,13;MQ=60;FQ=142;PV4=0.26,5.8e-72,1,0.23	58	17	133
comp100746_c0_seq3	627	G	C	999	DP=38;VDB=0.0394;AF1=0.1015;AC1=1;DP4=8,21,7,2;MQ=60;FQ=999;PV4=0.016,1,1,1	29	9	67
comp100746_c1_seq1	205	G	T	29	DP=49;VDB=0.0002;AF1=0.1002;AC1=1;DP4=7,32,1,9;MQ=60;FQ=29.5;PV4=1,1.7e-38,1,1	39	10	88
comp100746_c1_seq1	329	C	A	59.3	DP=57;VDB=0.0226;AF1=0.3298;AC1=5;DP4=15,27,6,7;MQ=60;FQ=61;PV4=0.53,1.4e-54,1,1	42	13	97
comp100746_c1_seq1	706	T	C	31.9	DP=57;VDB=0.0217;AF1=0.2935;AC1=5;DP4=31,8,16,0;MQ=60;FQ=33.4;PV4=0.089,1.1e-51,1,1	39	16	94
comp100754_c0_seq1	1733	C	T	999	DP=54;VDB=0.0139;AF1=0.2992;AC1=5;DP4=7,32,4,11;MQ=60;FQ=999;PV4=0.48,1,1,1	39	15	93
comp100757_c0_seq2	1062	A	G	999	DP=23;VDB=0.0316;AF1=0.5172;AC1=8;DP4=9,4,9,0;MQ=60;FQ=999;PV4=0.11,1,1,1	13	9	35
comp100757_c0_seq2	1646	C	T	51.3	DP=18;VDB=0.0139;AF1=0.472;AC1=7;DP4=5,5,5,2;MQ=60;FQ=54;PV4=0.62,3e-22,1,1	10	7	27
comp100760_c0_seq1	111	T	A	999	DP=19;VDB=0.0303;AF1=0.4865;AC1=8;DP4=7,4,7,1;MQ=60;FQ=999;PV4=0.34,0.13,1,0.11	11	8	30
comp100768_c0_seq1	738	C	A	159	DP=18;VDB=0.0076;AF1=0.298;AC1=5;DP4=7,5,3,3;MQ=60;FQ=161;PV4=1,1,1,1	12	6	30
comp100783_c0_seq1	1182	C	T	74.4	DP=54;VDB=0.0365;AF1=0.08732;AC1=1;DP4=22,22,4,6;MQ=60;FQ=74.8;PV4=0.73,7.5e-60,1,0.47	44	10	98
comp100783_c0_seq1	556	T	A	99.3	DP=27;VDB=0.0282;AF1=0.3345;AC1=5;DP4=14,4,4,5;MQ=60;FQ=101;PV4=0.11,3.4e-36,1,0.16	18	9	45
comp100783_c0_seq1	873	A	T	325	DP=41;VDB=0.0319;AF1=0.3406;AC1=5;DP4=10,12,10,9;MQ=60;FQ=327;PV4=0.76,0.24,1,1	22	19	63
comp100788_c1_seq1	718	A	T	60.8	DP=17;VDB=0.0144;AF1=0.2403;G3=0.7501,5.998e-06,0.2499;HWE=0.0473;AC1=4;DP4=3,9,2,3;MQ=60;FQ=62;PV4=0.6,0.0006,1,0.45	12	5	29
comp100789_c0_seq1	652	C	T	57.6	DP=18;VDB=0.0188;AF1=0.2024;AC1=3;DP4=6,9,0,3;MQ=60;FQ=58.6;PV4=0.51,1,1,1	15	3	33
comp100789_c0_seq1	592	G	A	92.7	DP=17;VDB=0.0298;AF1=0.1156;AC1=1;DP4=4,9,2,2;MQ=60;FQ=93.2;PV4=0.58,1,1,0.34	13	4	30
comp100789_c0_seq1	729	C	T	999	DP=21;VDB=0.0288;AF1=0.2546;AC1=4;DP4=4,10,2,5;MQ=60;FQ=999;PV4=1,0.018,1,0.099	14	7	35
comp100792_c0_seq1	661	C	G	96.4	DP=24;VDB=0.0379;AF1=0.2137;AC1=3;DP4=12,8,1,3;MQ=60;FQ=97.3;PV4=0.3,1,1,1	20	4	44
comp100792_c0_seq1	1048	C	A	61	DP=15;VDB=0.0128;AF1=0.6284;AC1=10;DP4=1,6,0,8;MQ=60;FQ=65.3;PV4=0.47,9.8e-06,1,1	7	8	22
comp100792_c1_seq1	668	G	A	99.1	DP=19;VDB=0.0325;AF1=0.3332;AC1=5;DP4=6,9,1,3;MQ=60;FQ=101;PV4=1,1,1,1	15	4	34
comp100793_c2_seq1	632	G	C	999	DP=33;VDB=0.0000;AF1=0.3465;AC1=5;DP4=0,21,0,12;MQ=60;FQ=999;PV4=1,1,1,1	21	12	54
comp100796_c0_seq1	78	G	A	999	DP=29;VDB=0.0118;AF1=0.3924;G3=0.6667,5.182e-06,0.3333;HWE=0.0142;AC1=6;DP4=7,6,8,8;MQ=60;FQ=999;PV4=1,1,1,1	13	16	42
comp100796_c0_seq1	72	T	A	999	DP=29;VDB=0.0121;AF1=0.6364;G3=0.3333,3.219e-06,0.6667;HWE=0.0165;AC1=10;DP4=5,5,10,9;MQ=60;FQ=999;PV4=1,0.00022,1,1	10	19	39
comp100797_c2_seq1	117	C	A	135	DP=26;VDB=0.0277;AF1=0.4434;G3=0.5714,1.254e-05,0.4286;HWE=0.0455;AC1=7;DP4=12,3,6,3;MQ=60;FQ=138;PV4=0.63,2.8e-05,1,0.32	15	9	39
comp100799_c0_seq1	492	C	T	999	DP=82;VDB=0.0367;AF1=0.1891;AC1=3;DP4=26,33,9,14;MQ=60;FQ=999;PV4=0.81,0.055,1,1	59	23	141
comp100799_c1_seq1	727	G	A	191	DP=53;VDB=0.0136;AF1=0.1955;AC1=3;DP4=29,5,10,9;MQ=60;FQ=192;PV4=0.021,8.9e-56,1,1	34	19	87
comp100803_c0_seq1	87	C	G	999	DP=36;VDB=0.0232;AF1=0.5326;AC1=9;DP4=14,7,6,4;MQ=60;FQ=999;PV4=1,0.075,1,0.00014	21	10	52
comp100805_c0_seq2	46	G	A	146	DP=99;VDB=0.0024;AF1=0.1253;AC1=2;DP4=72,8,17,2;MQ=60;FQ=147;PV4=1,3.3e-37,1,0.39	80	19	179
comp100809_c0_seq1	559	A	G	25.8	DP=19;VDB=0.0339;AF1=0.09434;AC1=1;DP4=8,7,1,3;MQ=60;FQ=26.2;PV4=0.58,2.7e-17,1,0.45	15	4	34
comp100809_c1_seq1	317	C	A	62.8	DP=16;VDB=0.0214;AF1=0.1187;AC1=2;DP4=7,6,1,2;MQ=60;FQ=63.3;PV4=1,1,1,0.49	13	3	29
comp100809_c1_seq1	115	G	A	187	DP=16;VDB=0.0158;AF1=0.4745;AC1=8;DP4=6,3,6,1;MQ=60;FQ=190;PV4=0.58,1,1,0.42	9	7	25
comp100815_c0_seq1	370	C	A	94.4	DP=45;VDB=0.0195;AF1=0.3422;AC1=6;DP4=18,14,7,6;MQ=60;FQ=96.2;PV4=1,5.1e-45,1,0.16	32	13	77
comp100816_c0_seq1	1442	T	A	134	DP=27;VDB=0.0398;AF1=0.09411;AC1=1;DP4=11,10,2,4;MQ=60;FQ=134;PV4=0.65,1,1,0.25	21	6	48
comp100822_c0_seq1	343	A	T	68.8	DP=40;VDB=0.0330;AF1=0.1843;AC1=3;DP4=15,12,9,4;MQ=60;FQ=69.6;PV4=0.5,1.2e-43,1,0.5	27	13	67
comp100822_c0_seq1	423	T	A	197	DP=39;VDB=0.0298;AF1=0.2776;AC1=4;DP4=7,15,6,11;MQ=60;FQ=199;PV4=1,3.3e-28,1,1	22	17	61
comp100824_c2_seq1	711	T	G	101	DP=86;VDB=0.0141;AF1=0.2664;AC1=4;DP4=5,58,0,17;MQ=60;FQ=102;PV4=0.58,1.3e-89,1,0.17	63	17	143
comp100824_c2_seq1	18	T	C	94	DP=24;VDB=0.0040;AF1=0.2697;AC1=4;DP4=15,0,5,0;MQ=60;FQ=95.3;PV4=1,1,1,0.00033	15	5	35
comp100825_c0_seq1	203	T	C	90.6	DP=21;VDB=0.0224;AF1=0.2256;AC1=3;DP4=9,8,2,2;MQ=60;FQ=91.7;PV4=1,1,1,1	17	4	38
comp100825_c0_seq1	277	T	G	43.1	DP=20;VDB=0.0176;AF1=0.4411;AC1=7;DP4=3,12,0,5;MQ=60;FQ=45.6;PV4=0.54,4e-07,1,0.44	15	5	35
comp100826_c0_seq2	659	G	A	999	DP=16;VDB=0.0216;AF1=0.5155;AC1=8;DP4=2,3,5,6;MQ=60;FQ=137;PV4=1,1,1,0.37	5	11	21
comp100827_c0_seq2	76	A	G	98.7	DP=25;VDB=0.0169;AF1=0.3442;AC1=5;DP4=19,0,1,4;MQ=60;FQ=101;PV4=0.00047,0.024,1,0.00029	19	5	43
comp100827_c0_seq2	88	C	G	999	DP=32;VDB=0.0109;AF1=0.3737;G3=0.009141,0.9909,3.059e-201;HWE=0.0216;AC1=6;DP4=7,10,15,0;MQ=60;FQ=999;PV4=0.00035,0.0042,1,1	17	15	49
comp100828_c3_seq1	108	C	T	212	DP=29;VDB=0.0237;AF1=0.3434;AC1=5;DP4=17,4,6,2;MQ=60;FQ=214;PV4=1,0.0083,1,0.49	21	8	50
comp100828_c4_seq1	197	C	A	91.5	DP=21;VDB=0.0098;AF1=0.297;AC1=5;DP4=10,7,2,2;MQ=60;FQ=93.1;PV4=1,1,1,0.49	17	4	38
comp100828_c4_seq1	512	A	G	999	DP=19;VDB=0.0099;AF1=0.3372;AC1=5;DP4=5,5,3,6;MQ=60;FQ=999;PV4=0.65,1,1,1	10	9	29
comp100830_c0_seq1	49	C	T	122	DP=20;VDB=0.0148;AF1=0.3384;AC1=5;DP4=14,0,6,0;MQ=60;FQ=124;PV4=1,0.12,1,1	14	6	34
comp100834_c1_seq1	127	T	C	999	DP=24;VDB=0.0279;AF1=0.3777;G3=0.6667,5.542e-06,0.3333;HWE=0.0131;AC1=6;DP4=8,3,8,4;MQ=60;FQ=999;PV4=1,3.3e-07,1,0.13	11	12	34
comp100839_c0_seq1	688	C	G	100	DP=15;VDB=0.0017;AF1=0.1693;AC1=3;DP4=6,5,2,2;MQ=60;FQ=101;PV4=1,1,1,1	11	4	26
comp100839_c0_seq1	119	C	A	164	DP=25;VDB=0.0166;AF1=0.2683;AC1=4;DP4=14,2,6,3;MQ=60;FQ=165;PV4=0.31,0.0002,1,1	16	9	41
comp100841_c0_seq1	398	T	C	999	DP=47;VDB=0.0211;AF1=0.3224;AC1=5;DP4=10,17,2,13;MQ=60;FQ=999;PV4=0.16,0.22,1,1	27	15	69
comp100846_c0_seq1	733	C	T	153	DP=21;VDB=0.0209;AF1=0.2262;AC1=3;DP4=0,15,2,4;MQ=60;FQ=154;PV4=0.071,1,1,0.044	15	6	36
comp100846_c0_seq1	573	G	T	999	DP=31;VDB=0.0160;AF1=0.3432;AC1=5;DP4=9,13,3,6;MQ=60;FQ=999;PV4=1,1,1,1	22	9	53
comp100850_c0_seq1	131	T	A	99.7	DP=21;VDB=0.0147;AF1=0.3662;AC1=6;DP4=11,2,8,0;MQ=60;FQ=102;PV4=0.5,0.0014,1,1	13	8	34
comp100850_c0_seq1	404	T	A	999	DP=32;VDB=0.0155;AF1=0.5222;AC1=8;DP4=9,10,7,6;MQ=60;FQ=999;PV4=1,1,1,1	19	13	51
comp100850_c0_seq1	451	G	C	133	DP=26;VDB=0.0251;AF1=0.4258;AC1=7;DP4=4,10,4,7;MQ=60;FQ=136;PV4=1,3.3e-11,1,1	14	11	39
comp100854_c0_seq2	525	A	G	152	DP=22;VDB=0.0162;AF1=0.3116;AC1=5;DP4=6,8,2,4;MQ=60;FQ=154;PV4=1,1,1,1	14	6	34
comp100857_c0_seq1	102	C	T	999	DP=15;VDB=0.0117;AF1=0.4261;AC1=7;DP4=7,1,7,0;MQ=60;FQ=222;PV4=1,1,1,1	8	7	23
comp100857_c0_seq1	318	A	G	157	DP=16;VDB=0.0335;AF1=0.3615;AC1=6;DP4=2,6,3,5;MQ=60;FQ=159;PV4=1,0.03,1,0.38	8	8	24
comp100859_c0_seq1	130	T	A	339	DP=61;VDB=0.0165;AF1=0.13;AC1=2;DP4=19,28,6,8;MQ=60;FQ=339;PV4=1,1,1,1	47	14	108
comp100859_c1_seq1	498	C	T	28.1	DP=18;VDB=0.0157;AF1=0.2111;AC1=3;DP4=7,8,3,0;MQ=60;FQ=29.1;PV4=0.22,8.3e-05,1,1	15	3	33
comp100859_c1_seq1	866	C	G	123	DP=20;VDB=0.0177;AF1=0.2128;G3=0.8,6.982e-06,0.2;HWE=0.038;AC1=3;DP4=7,7,5,1;MQ=60;FQ=124;PV4=0.32,0.065,1,0.0013	14	6	34
comp100865_c0_seq2	493	G	C	139	DP=34;VDB=0.0284;AF1=0.1328;AC1=2;DP4=14,13,2,4;MQ=60;FQ=139;PV4=0.66,0.0059,1,0.14	27	6	60
comp100865_c0_seq2	366	A	T	154	DP=19;VDB=0.0133;AF1=0.1931;AC1=3;DP4=2,10,0,7;MQ=60;FQ=155;PV4=0.51,1,1,1	12	7	31
comp100869_c0_seq2	770	A	G	86.9	DP=15;VDB=0.0220;AF1=0.2432;AC1=4;DP4=10,1,2,2;MQ=60;FQ=88;PV4=0.15,0.0043,1,0.05	11	4	26
comp100873_c0_seq1	691	C	T	103	DP=100;VDB=0.0382;AF1=0.128;AC1=2;DP4=42,33,7,18;MQ=60;FQ=104;PV4=0.021,1.7e-59,1,1	75	25	175
comp100873_c0_seq1	70	T	C	999	DP=28;VDB=0.0067;AF1=0.4292;AC1=7;DP4=16,0,12,0;MQ=60;FQ=999;PV4=1,0.0016,1,0.26	16	12	44
comp100875_c1_seq1	667	T	C	120	DP=28;VDB=0.0393;AF1=0.09946;AC1=1;DP4=12,10,2,3;MQ=60;FQ=120;PV4=0.65,1,1,0.44	22	5	49
comp100875_c1_seq1	736	T	G	32.3	DP=18;VDB=0.0332;AF1=0.267;AC1=4;DP4=4,8,1,5;MQ=60;FQ=33.6;PV4=0.61,3e-10,1,0.24	12	6	30
comp100876_c0_seq1	257	A	T	148	DP=26;VDB=0.0054;AF1=0.6561;AC1=11;DP4=1,16,1,5;MQ=60;FQ=152;PV4=0.46,6.2e-08,1,0.0015	17	6	40
comp100877_c1_seq1	245	A	C	125	DP=94;VDB=0.0301;AF1=0.2655;AC1=4;DP4=43,27,12,8;MQ=60;FQ=126;PV4=1,5.9e-83,1,1	70	20	160
comp100877_c1_seq1	29	A	C	54.8	DP=16;VDB=0.0000;AF1=0.3099;AC1=5;DP4=10,1,5,0;MQ=60;FQ=56.4;PV4=1,1,1,0.0067	11	5	27
comp100877_c1_seq1	492	A	T	999	DP=83;VDB=0.0306;AF1=0.5568;AC1=9;DP4=3,37,9,33;MQ=60;FQ=999;PV4=0.12,2.2e-16,1,1	40	42	122
comp100881_c3_seq1	1488	T	C	999	DP=36;VDB=0.0036;AF1=0.5;G3=7.928e-06,1,7.928e-06;HWE=0.0413;AC1=8;DP4=1,17,0,18;MQ=60;FQ=999;PV4=1,1,1,0.38	18	18	54
comp100884_c0_seq1	391	C	T	25.6	DP=15;VDB=0.0167;AF1=0.2246;AC1=3;DP4=6,6,0,3;MQ=60;FQ=26.8;PV4=0.23,0.00029,1,0.12	12	3	27
comp100884_c0_seq1	384	G	T	55.8	DP=15;VDB=0.0139;AF1=0.248;AC1=4;DP4=6,5,1,3;MQ=60;FQ=57;PV4=0.57,0.0043,1,0.18	11	4	26
comp100884_c0_seq1	442	A	T	999	DP=18;VDB=0.0237;AF1=0.6528;AC1=11;DP4=3,1,4,9;MQ=60;FQ=95;PV4=0.25,0.0065,1,1	4	13	21
comp100885_c1_seq1	712	T	C	94.1	DP=47;VDB=0.0123;AF1=0.4282;AC1=7;DP4=15,16,7,7;MQ=60;FQ=96.5;PV4=1,1.4e-45,1,1	31	14	76
comp100885_c1_seq1	134	C	G	999	DP=26;VDB=0.0184;AF1=0.4055;AC1=6;DP4=13,2,11,0;MQ=60;FQ=999;PV4=0.49,0.00022,1,0.47	15	11	41
comp100888_c4_seq1	32	T	G	43.1	DP=16;VDB=0.0163;AF1=0.1537;AC1=2;DP4=13,0,3,0;MQ=60;FQ=43.8;PV4=1,0.016,1,0.33	13	3	29
comp100888_c4_seq1	255	G	A	999	DP=48;VDB=0.0162;AF1=0.3285;AC1=5;DP4=7,27,1,13;MQ=60;FQ=999;PV4=0.41,1,1,1	34	14	82
comp100893_c0_seq1	106	G	T	90.4	DP=33;VDB=0.0095;AF1=0.177;AC1=3;DP4=18,7,5,3;MQ=60;FQ=91.3;PV4=0.67,8.8e-10,1,0.31	25	8	58
comp100894_c1_seq3	3166	A	G	56.4	DP=38;VDB=0.0257;AF1=0.2993;AC1=5;DP4=18,10,3,7;MQ=60;FQ=57.9;PV4=0.078,4.4e-45,1,1	28	10	66
comp100894_c1_seq3	2779	C	A	95.1	DP=30;VDB=0.0255;AF1=0.3742;AC1=6;DP4=13,6,6,4;MQ=60;FQ=97.1;PV4=0.7,2.1e-31,1,0.35	19	10	48
comp100896_c0_seq1	144	G	A	46.6	DP=16;AF1=0.3025;AC1=5;DP4=10,3,3,0;MQ=60;FQ=48.2;PV4=1,1,1,1	13	3	29
comp100896_c0_seq1	140	C	T	74.1	DP=15;VDB=0.0324;AF1=0.2289;AC1=3;DP4=8,2,4,1;MQ=60;FQ=75.2;PV4=1,0.0016,1,0.33	10	5	25
comp100900_c0_seq2	500	G	T	95.6	DP=22;VDB=0.0060;AF1=0.215;AC1=3;DP4=6,12,1,3;MQ=60;FQ=96.7;PV4=1,1,1,1	18	4	40
comp100906_c1_seq1	189	G	A	43.1	DP=26;VDB=0.0438;AF1=0.402;AC1=6;DP4=1,19,2,4;MQ=60;FQ=45.3;PV4=0.12,5.3e-10,1,1	20	6	46
comp100908_c0_seq1	231	T	A	121	DP=15;VDB=0.0114;AF1=0.4287;AC1=7;DP4=6,4,5,0;MQ=60;FQ=123;PV4=0.23,1,1,0.34	10	5	25
comp100908_c0_seq1	293	G	A	999	DP=22;VDB=0.0250;AF1=0.4245;AC1=7;DP4=6,8,2,6;MQ=60;FQ=999;PV4=0.65,1,1,0.039	14	8	36
comp100913_c0_seq1	362	T	G	30.2	DP=29;VDB=0.0102;AF1=0.1874;AC1=3;DP4=8,13,2,4;MQ=60;FQ=31.1;PV4=1,3.1e-22,1,0.49	21	6	48
comp100913_c0_seq1	328	T	G	64.1	DP=32;VDB=0.0338;AF1=0.2225;AC1=3;DP4=13,11,4,3;MQ=60;FQ=65.2;PV4=1,1.7e-27,1,1	24	7	55
comp100916_c0_seq1	810	T	C	81.3	DP=16;VDB=0.0014;AF1=0.3819;AC1=6;DP4=5,6,3,1;MQ=60;FQ=83.3;PV4=0.57,1,1,0.068	11	4	26
comp100917_c0_seq1	124	G	A	60.7	DP=18;VDB=0.0125;AF1=0.09193;AC1=1;DP4=13,2,2,1;MQ=60;FQ=61.1;PV4=0.44,1,1,1	15	3	33
comp100922_c0_seq1	1167	G	T	133	DP=27;VDB=0.0118;AF1=0.08578;AC1=1;DP4=19,2,2,4;MQ=60;FQ=134;PV4=0.011,1,1,1	21	6	48
comp100922_c0_seq1	425	C	A	999	DP=47;VDB=0.0157;AF1=0.5923;AC1=10;DP4=11,15,13,8;MQ=60;FQ=999;PV4=0.24,1.4e-64,1,1	26	21	73
comp100927_c0_seq1	181	A	T	87.3	DP=26;VDB=0.0187;AF1=0.3305;AC1=5;DP4=16,4,5,1;MQ=60;FQ=89;PV4=1,1.9e-05,1,1	20	6	46
comp100927_c0_seq1	302	C	A	81	DP=40;VDB=0.0271;AF1=0.151;AC1=2;DP4=12,17,2,8;MQ=60;FQ=81.7;PV4=0.28,6.2e-50,1,0.083	29	10	68
comp100927_c0_seq1	191	A	T	81.7	DP=22;VDB=0.0203;AF1=0.4004;AC1=6;DP4=11,3,7,1;MQ=60;FQ=83.9;PV4=1,2.4e-06,1,1	14	8	36
comp100933_c0_seq2	130	C	T	72.3	DP=15;VDB=0.0059;AF1=0.5999;AC1=10;DP4=4,7,2,2;MQ=60;FQ=76.3;PV4=1,1,1,1	11	4	26
comp100939_c1_seq1	928	G	A	44.8	DP=28;VDB=0.0190;AF1=0.1863;AC1=3;DP4=14,9,3,2;MQ=60;FQ=45.7;PV4=1,5.3e-10,1,1	23	5	51
comp100941_c0_seq2	709	A	C	89.6	DP=17;VDB=0.0187;AF1=0.3186;AC1=5;DP4=4,9,1,3;MQ=60;FQ=91.3;PV4=1,1,1,0.14	13	4	30
comp100941_c0_seq2	1886	C	T	92.5	DP=17;VDB=0.0322;AF1=0.1753;AC1=2;DP4=3,10,1,3;MQ=60;FQ=93.3;PV4=1,1,1,0.2	13	4	30
comp100947_c1_seq1	1525	G	T	63.2	DP=15;VDB=0.0173;AF1=0.5393;AC1=9;DP4=3,5,3,4;MQ=60;FQ=66.5;PV4=1,4.9e-15,1,1	8	7	23
comp100951_c0_seq1	264	C	G	86.1	DP=22;VDB=0.0180;AF1=0.2929;AC1=4;DP4=9,8,4,1;MQ=60;FQ=87.6;PV4=0.36,1,1,1	17	5	39
comp100951_c0_seq1	272	C	G	25.4	DP=20;VDB=0.0180;AF1=0.3536;AC1=6;DP4=8,7,4,1;MQ=60;FQ=27.2;PV4=0.6,4e-07,1,1	15	5	35
comp100952_c0_seq1	663	T	A	999	DP=23;VDB=0.0078;AF1=0.4891;AC1=8;DP4=7,9,2,5;MQ=60;FQ=999;PV4=0.66,1,1,0.49	16	7	39
comp100957_c0_seq1	372	C	T	999	DP=90;VDB=0.0417;AF1=0.2006;G3=0.8,2.637e-06,0.2;HWE=0.0255;AC1=3;DP4=28,36,5,16;MQ=60;FQ=999;PV4=0.13,1.6e-21,1,1	64	21	149
comp100957_c0_seq1	236	A	T	77.1	DP=15;VDB=0.0004;AF1=0.2057;AC1=3;DP4=11,0,4,0;MQ=60;FQ=78.1;PV4=1,1,1,0.12	11	4	26
comp100957_c0_seq1	244	T	G	999	DP=21;VDB=0.0026;AF1=0.8335;AC1=14;DP4=3,0,15,0;MQ=60;FQ=57.2;PV4=1,0.1,1,1	3	15	21
comp100958_c0_seq1	493	A	T	51.9	DP=15;VDB=0.0061;AF1=0.1887;AC1=3;DP4=1,11,0,3;MQ=60;FQ=52.9;PV4=1,1,1,0.31	12	3	27
comp100962_c1_seq1	258	C	A	62.1	DP=82;VDB=0.0193;AF1=0.1898;AC1=3;DP4=21,44,3,14;MQ=60;FQ=63.1;PV4=0.37,2e-96,1,1	65	17	147
comp100962_c1_seq1	69	C	T	149	DP=26;VDB=0.0097;AF1=0.3395;AC1=5;DP4=15,1,8,2;MQ=60;FQ=151;PV4=0.54,0.00039,1,1	16	10	42
comp100963_c0_seq1	139	A	G	48.4	DP=28;VDB=0.0143;AF1=0.3615;AC1=6;DP4=13,10,4,1;MQ=60;FQ=50.3;PV4=0.62,3e-06,1,0.2	23	5	51
comp100963_c0_seq1	106	G	T	71.6	DP=27;VDB=0.0125;AF1=0.3387;AC1=5;DP4=14,8,5,0;MQ=60;FQ=73.4;PV4=0.28,0.00055,1,1	22	5	49
comp100963_c0_seq1	113	A	G	71.6	DP=27;VDB=0.0125;AF1=0.3387;AC1=5;DP4=14,8,5,0;MQ=60;FQ=73.4;PV4=0.28,0.00055,1,0.035	22	5	49
comp100963_c0_seq1	159	C	T	106	DP=25;VDB=0.0135;AF1=0.3897;AC1=6;DP4=7,13,2,3;MQ=60;FQ=108;PV4=1,1,1,0.23	20	5	45
comp100964_c0_seq1	375	G	A	63.5	DP=18;VDB=0.0268;AF1=0.1394;AC1=2;DP4=8,6,1,3;MQ=60;FQ=64.1;PV4=0.58,0.029,1,0.19	14	4	32
comp100964_c0_seq1	687	A	T	999	DP=19;VDB=0.0365;AF1=0.2891;AC1=4;DP4=3,9,3,4;MQ=60;FQ=999;PV4=0.62,1,1,0.36	12	7	31
comp100970_c0_seq1	89	T	C	45.1	DP=33;VDB=0.0015;AF1=0.1276;AC1=2;DP4=27,0,6,0;MQ=60;FQ=45.7;PV4=1,8.7e-13,1,1	27	6	60
comp100970_c0_seq1	65	T	G	72.1	DP=23;VDB=0.0084;AF1=0.3838;AC1=6;DP4=17,0,5,0;MQ=60;FQ=74.2;PV4=1,0.032,1,1	17	5	39
comp100970_c0_seq1	57	A	T	999	DP=20;VDB=0.0054;AF1=0.6158;AC1=10;DP4=8,0,12,0;MQ=60;FQ=999;PV4=1,0.0038,1,1	8	12	28
comp100971_c0_seq2	260	G	A	86.5	DP=26;VDB=0.0142;AF1=0.452;AC1=7;DP4=5,10,4,7;MQ=60;FQ=89.1;PV4=1,1.1e-44,1,1	15	11	41
comp100972_c1_seq1	291	T	C	32.8	DP=28;VDB=0.0001;AF1=0.273;G3=0.7143,1.92e-06,0.2857;HWE=0.0167;AC1=4;DP4=0,19,0,7;MQ=60;FQ=34.2;PV4=1,9.5e-12,1,1	19	7	45
comp100972_c1_seq1	85	C	A	999	DP=51;VDB=0.0302;AF1=0.313;AC1=5;DP4=34,1,12,2;MQ=60;FQ=999;PV4=0.19,1.8e-08,1,0.46	35	14	84
comp100973_c0_seq1	119	A	T	999	DP=19;VDB=0.0182;AF1=0.365;AC1=6;DP4=7,4,6,2;MQ=60;FQ=999;PV4=1,0.013,1,1	11	8	30
comp100984_c0_seq1	390	T	G	129	DP=17;VDB=0.0100;AF1=0.3213;AC1=5;DP4=8,4,3,2;MQ=60;FQ=131;PV4=1,0.062,1,0.34	12	5	29
comp100985_c1_seq1	641	A	G	134	DP=64;VDB=0.0174;AF1=0.2704;AC1=4;DP4=5,40,1,17;MQ=60;FQ=135;PV4=0.66,6.5e-76,1,0.45	45	18	108
comp100985_c1_seq1	93	C	T	999	DP=65;VDB=0.0289;AF1=0.3741;AC1=6;DP4=32,0,32,0;MQ=60;FQ=999;PV4=1,1e-15,1,0.013	32	32	96
comp100986_c0_seq1	529	T	C	126	DP=19;VDB=0.0259;AF1=0.2503;G3=0.7143,6.546e-06,0.2857;HWE=0.0478;AC1=4;DP4=10,4,2,3;MQ=60;FQ=127;PV4=0.3,1,1,0.12	14	5	33
comp100996_c0_seq1	178	G	A	69.4	DP=15;VDB=0.0090;AF1=0.2436;AC1=4;DP4=6,6,2,1;MQ=60;FQ=70.6;PV4=1,1,1,0.17	12	3	27
comp100998_c0_seq1	77	C	T	131	DP=18;VDB=0.0140;AF1=0.293;AC1=4;DP4=10,1,5,2;MQ=60;FQ=133;PV4=0.53,0.0078,1,1	11	7	29
comp101000_c0_seq1	463	A	T	110	DP=88;VDB=0.0164;AF1=0.1256;G3=0.875,2.825e-08,0.125;HWE=0.0142;AC1=2;DP4=17,55,5,11;MQ=60;FQ=111;PV4=0.53,8.1e-62,1,1	72	16	160
comp101000_c0_seq1	70	G	A	999	DP=73;VDB=0.0155;AF1=0.1963;AC1=3;DP4=52,3,17,1;MQ=60;FQ=999;PV4=1,1.1e-18,1,0.27	55	18	128
comp101000_c1_seq4	1129	G	A	999	DP=66;VDB=0.0193;AF1=0.167;AC1=2;DP4=22,32,2,9;MQ=60;FQ=999;PV4=0.19,1,1,1	54	11	119
comp101000_c1_seq4	1565	C	T	29.6	DP=40;VDB=0.0328;AF1=0.2751;AC1=4;DP4=6,26,0,7;MQ=60;FQ=31;PV4=0.57,1.5e-29,1,1	32	7	71
comp101007_c1_seq2	686	T	C	76.3	DP=16;VDB=0.0099;AF1=0.2768;AC1=4;DP4=8,4,2,2;MQ=60;FQ=77.7;PV4=0.6,1,1,1	12	4	28
comp101007_c1_seq2	682	T	C	999	DP=18;VDB=0.0164;AF1=0.4168;G3=1.104e-05,1,2.113e-20;HWE=0.0102;AC1=7;DP4=8,0,3,6;MQ=60;FQ=999;PV4=0.009,0.13,1,0.47	8	9	25
comp101010_c1_seq1	377	C	A	46.3	DP=17;VDB=0.0218;AF1=0.4225;AC1=7;DP4=6,5,4,2;MQ=60;FQ=48.7;PV4=1,2.3e-06,1,0.43	11	6	28
comp101011_c0_seq1	225	G	A	89.1	DP=36;VDB=0.0164;AF1=0.1719;AC1=2;DP4=19,10,4,3;MQ=60;FQ=89.9;PV4=0.69,7.8e-10,1,0.016	29	7	65
comp101011_c0_seq1	158	A	C	85.2	DP=21;VDB=0.0165;AF1=0.397;AC1=6;DP4=10,3,5,1;MQ=60;FQ=87.4;PV4=1,7.9e-05,1,1	13	6	32
comp101023_c0_seq1	2229	C	T	107	DP=22;VDB=0.0005;AF1=0.254;AC1=4;DP4=1,16,0,5;MQ=60;FQ=109;PV4=1,1,1,1	17	5	39
comp101024_c1_seq1	510	G	T	91.3	DP=15;VDB=0.0147;AF1=0.4806;AC1=8;DP4=3,5,2,5;MQ=60;FQ=94.1;PV4=1,1.1e-05,1,0.15	8	7	23
comp101024_c1_seq1	514	T	C	91.3	DP=15;VDB=0.0147;AF1=0.4806;AC1=8;DP4=3,5,2,5;MQ=60;FQ=94.1;PV4=1,0.00012,1,0.12	8	7	23
comp101028_c0_seq1	345	C	A	999	DP=18;VDB=0.0143;AF1=0.293;AC1=4;DP4=3,8,3,4;MQ=60;FQ=999;PV4=0.63,0.11,1,0.35	11	7	29
comp101029_c1_seq1	298	G	C	76.6	DP=26;VDB=0.0226;AF1=0.3113;AC1=5;DP4=10,10,4,2;MQ=60;FQ=78.2;PV4=0.65,5.3e-10,1,0.13	20	6	46
comp101030_c0_seq1	469	C	T	999	DP=51;VDB=0.0194;AF1=0.3345;AC1=5;DP4=6,23,5,17;MQ=60;FQ=999;PV4=1,1,1,1	29	22	80
comp101032_c0_seq1	633	G	A	212	DP=23;VDB=0.0270;AF1=0.2698;AC1=4;DP4=5,10,3,5;MQ=60;FQ=214;PV4=1,1,1,1	15	8	38
comp101032_c0_seq1	639	T	A	215	DP=22;VDB=0.0270;AF1=0.2698;AC1=4;DP4=5,9,3,5;MQ=60;FQ=217;PV4=1,1,1,1	14	8	36
comp101032_c0_seq1	1050	G	T	40.6	DP=15;VDB=0.0398;AF1=0.2256;AC1=3;DP4=2,4,1,8;MQ=60;FQ=41.7;PV4=0.53,7.4e-23,1,0.033	6	9	21
comp101032_c0_seq1	671	T	C	999	DP=18;VDB=0.0233;AF1=0.7132;AC1=12;DP4=3,4,2,9;MQ=60;FQ=192;PV4=0.33,1,1,0.34	7	11	25
comp101038_c4_seq1	659	C	T	138	DP=19;VDB=0.0074;AF1=0.2623;G3=0.7143,6.011e-06,0.2857;HWE=0.0439;AC1=4;DP4=8,6,3,2;MQ=60;FQ=139;PV4=1,1,1,0.031	14	5	33
comp101038_c7_seq1	478	T	C	999	DP=27;VDB=0.0225;AF1=0.4427;AC1=7;DP4=7,10,3,7;MQ=60;FQ=999;PV4=0.69,1,1,1	17	10	44
comp101044_c3_seq1	81	G	A	325	DP=15;VDB=0.0455;AF1=0.5644;AC1=9;DP4=2,1,8,4;MQ=60;FQ=62.8;PV4=1,1,1,1	3	12	18
comp101046_c2_seq1	878	T	C	84.3	DP=22;VDB=0.0214;AF1=0.4146;G3=0.5752,9.234e-06,0.4247;HWE=0.0309;AC1=7;DP4=2,10,5,5;MQ=60;FQ=86.6;PV4=0.17,1.3e-24,1,1	12	10	34
comp101049_c0_seq2	1162	C	A	55.6	DP=15;VDB=0.0202;AF1=0.1386;AC1=2;DP4=1,11,0,3;MQ=60;FQ=56.2;PV4=1,1,1,0.41	12	3	27
comp101053_c3_seq1	532	A	T	91.1	DP=28;VDB=0.0204;AF1=0.3301;AC1=5;DP4=7,11,5,5;MQ=60;FQ=92.8;PV4=0.7,1.4e-12,1,0.18	18	10	46
comp101053_c4_seq1	1220	A	G	77.4	DP=16;VDB=0.0135;AF1=0.5171;AC1=8;DP4=8,4,2,2;MQ=60;FQ=80.5;PV4=0.6,0.011,1,0.1	12	4	28
comp101058_c0_seq1	447	C	T	91.5	DP=16;VDB=0.0223;AF1=0.2001;AC1=3;DP4=9,3,3,1;MQ=60;FQ=92.5;PV4=1,1,1,1	12	4	28
comp101060_c0_seq3	320	A	G	57.2	DP=18;VDB=0.0199;AF1=0.2372;AC1=4;DP4=5,8,2,3;MQ=60;FQ=58.3;PV4=1,2.1e-06,1,0.39	13	5	31
comp101061_c0_seq1	179	A	C	999	DP=55;VDB=0.0359;AF1=0.2484;AC1=4;DP4=29,13,9,4;MQ=60;FQ=999;PV4=1,3.3e-16,1,1	42	13	97
comp101061_c0_seq1	171	G	T	999	DP=53;VDB=0.0327;AF1=0.4183;AC1=7;DP4=25,9,13,6;MQ=60;FQ=999;PV4=0.76,1,1,0.44	34	19	87
comp101064_c1_seq1	86	A	C	52	DP=18;AF1=0.2368;AC1=3;DP4=15,0,3,0;MQ=60;FQ=53.2;PV4=1,1,1,0.00013	15	3	33
comp101070_c1_seq1	517	T	C	158	DP=53;VDB=0.0202;AF1=0.3983;AC1=6;DP4=14,19,8,11;MQ=60;FQ=160;PV4=1,5.8e-60,1,1	33	19	85
comp101076_c0_seq1	64	G	C	66.6	DP=20;VDB=0.0025;AF1=0.09084;AC1=1;DP4=13,2,4,1;MQ=60;FQ=67;PV4=1,0.00031,1,1	15	5	35
comp101076_c0_seq1	54	G	C	67	DP=17;VDB=0.0025;AF1=0.09866;AC1=1;DP4=11,1,4,1;MQ=60;FQ=67.4;PV4=0.51,0.0006,1,1	12	5	29
comp101082_c0_seq1	519	G	A	51.2	DP=19;VDB=0.0169;AF1=0.419;AC1=7;DP4=0,11,0,7;MQ=60;FQ=53.5;PV4=1,0.00044,1,0.29	11	7	29
comp101090_c0_seq1	509	A	G	133	DP=30;VDB=0.0192;AF1=0.1707;AC1=3;DP4=20,4,6,0;MQ=60;FQ=134;PV4=0.56,1,1,1	24	6	54
comp101091_c0_seq1	775	C	T	109	DP=29;VDB=0.0393;AF1=0.1815;AC1=3;DP4=11,12,3,2;MQ=60;FQ=110;PV4=1,1,1,1	23	5	51
comp101092_c0_seq1	207	T	A	48.5	DP=22;VDB=0.0109;AF1=0.3597;AC1=6;DP4=5,9,4,0;MQ=60;FQ=50.5;PV4=0.082,0.0014,1,1	14	4	32
comp101097_c2_seq1	774	G	C	60.2	DP=15;VDB=0.0181;AF1=0.132;AC1=2;DP4=6,6,1,2;MQ=60;FQ=60.9;PV4=1,1,1,0.085	12	3	27
comp101097_c2_seq1	765	T	C	999	DP=15;VDB=0.0181;AF1=0.631;AC1=10;DP4=2,5,5,3;MQ=60;FQ=999;PV4=0.31,0.18,1,0.14	7	8	22
comp101100_c0_seq1	167	C	T	999	DP=25;VDB=0.0208;AF1=0.2225;AC1=3;DP4=13,6,3,3;MQ=60;FQ=999;PV4=0.63,1,1,1	19	6	44
comp101100_c0_seq1	273	A	G	999	DP=30;VDB=0.0133;AF1=0.3884;AC1=6;DP4=6,13,4,7;MQ=60;FQ=999;PV4=1,6.1e-14,1,0.4	19	11	49
comp101100_c0_seq1	268	C	T	999	DP=29;VDB=0.0133;AF1=0.482;AC1=8;DP4=6,11,4,8;MQ=60;FQ=999;PV4=1,0.12,1,0.15	17	12	46
comp101101_c0_seq1	838	A	G	999	DP=80;VDB=0.0146;AF1=0.3772;AC1=6;DP4=28,25,10,13;MQ=60;FQ=999;PV4=0.62,5.6e-08,1,1	53	23	129
comp101103_c0_seq2	1173	T	G	97.9	DP=28;VDB=0.0348;AF1=0.4123;G3=0.6,1.347e-05,0.4;HWE=0.0399;AC1=7;DP4=14,5,8,1;MQ=60;FQ=100;PV4=0.63,4.3e-08,1,1	19	9	47
comp101106_c5_seq4	130	T	C	77.2	DP=17;VDB=0.0072;AF1=0.1931;AC1=3;DP4=12,0,5,0;MQ=60;FQ=78.1;PV4=1,0.009,1,1	12	5	29
comp101112_c0_seq1	195	A	T	54.1	DP=16;VDB=0.0072;AF1=0.2133;AC1=3;DP4=7,5,2,2;MQ=60;FQ=55.2;PV4=1,0.003,1,0.29	12	4	28
comp101112_c0_seq1	253	C	A	253	DP=15;VDB=0.0296;AF1=0.5091;AC1=8;DP4=4,2,3,6;MQ=60;FQ=257;PV4=0.31,1,1,1	6	9	21
comp101114_c0_seq1	468	A	G	100	DP=23;VDB=0.0151;AF1=0.2147;G3=0.7143,7.043e-06,0.2857;HWE=0.0466;AC1=3;DP4=10,9,2,2;MQ=60;FQ=101;PV4=1,0.013,1,0.18	19	4	42
comp101114_c0_seq1	232	G	T	999	DP=23;VDB=0.0130;AF1=0.548;AC1=9;DP4=7,7,6,3;MQ=60;FQ=999;PV4=0.67,1,1,1	14	9	37
comp101114_c0_seq1	216	G	A	999	DP=24;VDB=0.0154;AF1=0.5986;AC1=10;DP4=8,6,7,3;MQ=60;FQ=999;PV4=0.68,0.0039,1,0.098	14	10	38
comp101119_c4_seq1	336	T	C	999	DP=16;VDB=0.0273;AF1=0.2517;AC1=4;DP4=6,4,3,3;MQ=60;FQ=999;PV4=1,1,1,0.35	10	6	26
comp101122_c1_seq1	330	G	A	999	DP=26;VDB=0.0192;AF1=0.6595;AC1=11;DP4=5,6,1,14;MQ=60;FQ=999;PV4=0.054,7.1e-12,1,0.085	11	15	37
comp101122_c2_seq2	381	A	C	154	DP=27;VDB=0.0219;AF1=0.4622;AC1=7;DP4=8,6,6,5;MQ=60;FQ=157;PV4=1,3.3e-11,1,0.49	14	11	39
comp101124_c0_seq1	88	G	A	999	DP=16;VDB=0.0134;AF1=0.3007;G3=0.7143,6.049e-06,0.2857;HWE=0.0431;AC1=5;DP4=8,2,3,3;MQ=60;FQ=999;PV4=0.3,1,1,1	10	6	26
comp101129_c0_seq1	404	A	T	346	DP=35;VDB=0.0236;AF1=0.2553;AC1=4;DP4=13,5,7,6;MQ=60;FQ=347;PV4=0.45,1,1,1	18	13	49
comp101140_c0_seq1	22	T	C	76.4	DP=32;VDB=0.0033;AF1=0.1423;AC1=2;DP4=23,0,5,0;MQ=60;FQ=77;PV4=1,0.00042,1,1	23	5	51
comp101144_c1_seq2	774	C	T	999	DP=23;VDB=0.0319;AF1=0.7486;AC1=12;DP4=2,10,6,5;MQ=60;FQ=999;PV4=0.089,1,1,0.34	12	11	35
comp101144_c1_seq2	863	T	C	148	DP=16;VDB=0.0220;AF1=0.6614;AC1=11;DP4=2,3,9,2;MQ=60;FQ=126;PV4=0.24,4.8e-11,1,1	5	11	21
comp101149_c0_seq1	435	T	C	88.3	DP=45;VDB=0.0313;AF1=0.3234;AC1=5;DP4=7,18,11,9;MQ=60;FQ=89.9;PV4=0.12,1.7e-83,1,0.066	25	20	70
comp101149_c2_seq1	761	C	T	80.5	DP=29;VDB=0.0353;AF1=0.2292;AC1=3;DP4=14,5,5,4;MQ=60;FQ=81.6;PV4=0.41,6.4e-23,1,1	19	9	47
comp101154_c1_seq2	889	G	C	73	DP=15;VDB=0.0093;AF1=0.4538;AC1=7;DP4=4,4,1,6;MQ=60;FQ=75.7;PV4=0.28,4.1e-16,1,0.13	8	7	23
comp101155_c2_seq1	199	T	C	104	DP=17;VDB=0.0348;AF1=0.404;AC1=6;DP4=7,5,3,2;MQ=60;FQ=106;PV4=1,0.013,1,1	12	5	29
comp101167_c0_seq1	371	C	T	260	DP=20;VDB=0.0201;AF1=0.5;AC1=8;DP4=5,5,3,7;MQ=60;FQ=263;PV4=0.65,0.17,1,1	10	10	30
comp101168_c0_seq1	59	G	A	999	DP=73;VDB=0.0023;AF1=0.6818;AC1=11;DP4=27,0,45,1;MQ=60;FQ=999;PV4=1,2.5e-11,1,1	27	46	100
comp101168_c0_seq1	68	C	T	999	DP=79;VDB=0.0040;AF1=0.7476;AC1=12;DP4=18,0,59,1;MQ=60;FQ=999;PV4=1,1.5e-10,1,1	18	60	96
comp101169_c0_seq1	53	G	T	109	DP=42;VDB=0.0011;AF1=0.1113;AC1=1;DP4=34,1,7,0;MQ=60;FQ=110;PV4=1,1,1,0.11	35	7	77
comp101170_c2_seq2	376	T	C	71	DP=36;VDB=0.0195;AF1=0.2185;AC1=3;DP4=14,14,2,6;MQ=60;FQ=72.1;PV4=0.26,1.6e-34,1,0.27	28	8	64
comp101185_c1_seq2	147	C	A	64.4	DP=15;VDB=0.0271;AF1=0.3032;AC1=5;DP4=6,4,2,3;MQ=60;FQ=65.9;PV4=0.61,0.0016,1,1	10	5	25
comp101188_c0_seq1	195	A	T	73	DP=24;VDB=0.0096;AF1=0.1892;AC1=3;DP4=12,8,3,1;MQ=60;FQ=74;PV4=1,0.024,1,1	20	4	44
comp101188_c0_seq1	320	G	A	144	DP=23;VDB=0.0167;AF1=0.6865;G3=0.2894,4.394e-06,0.7106;HWE=0.0269;AC1=11;DP4=4,3,6,6;MQ=60;FQ=149;PV4=1,1.6e-05,1,0.095	7	12	26
comp101191_c0_seq1	385	C	G	54.1	DP=15;AF1=0.3341;AC1=5;DP4=6,6,0,3;MQ=60;FQ=55.8;PV4=0.23,1,1,1	12	3	27
comp101193_c0_seq1	213	G	A	53.8	DP=15;VDB=0.0146;AF1=0.1462;AC1=2;DP4=5,7,2,1;MQ=60;FQ=54.5;PV4=0.57,0.02,1,0.49	12	3	27
comp101195_c0_seq1	413	G	A	69.6	DP=37;VDB=0.0364;AF1=0.2616;G3=0.75,3.259e-07,0.25;HWE=0.00686;AC1=4;DP4=24,3,7,3;MQ=60;FQ=70.9;PV4=0.31,1.2e-32,1,1	27	10	64
comp101203_c0_seq1	361	T	C	66.5	DP=26;VDB=0.0227;AF1=0.2445;G3=0.7143,3.376e-06,0.2857;HWE=0.0183;AC1=4;DP4=14,6,4,2;MQ=60;FQ=67.7;PV4=1,1.4e-06,1,0.3	20	6	46
comp101203_c0_seq1	347	C	G	36.5	DP=26;VDB=0.0262;AF1=0.1604;AC1=2;DP4=14,5,5,2;MQ=60;FQ=37.3;PV4=1,1.5e-10,1,0.4	19	7	45
comp101207_c1_seq1	1135	C	T	198	DP=17;VDB=0.0150;AF1=0.4523;AC1=7;DP4=7,3,3,4;MQ=60;FQ=201;PV4=0.35,1,1,1	10	7	27
comp101207_c1_seq1	1118	C	G	999	DP=17;VDB=0.0157;AF1=0.5338;AC1=9;DP4=7,2,3,5;MQ=60;FQ=999;PV4=0.15,1,1,0.45	9	8	26
comp101209_c2_seq1	293	C	A	29	DP=19;VDB=0.0080;AF1=0.2229;AC1=3;DP4=8,6,2,3;MQ=60;FQ=30;PV4=0.63,4.7e-06,1,1	14	5	33
comp101215_c0_seq1	701	C	T	55.9	DP=20;VDB=0.0218;AF1=0.3205;AC1=5;DP4=6,6,7,0;MQ=60;FQ=57.6;PV4=0.044,2e-13,1,1	12	7	31
comp101220_c0_seq7	972	C	A	136	DP=17;VDB=0.0162;AF1=0.4001;AC1=6;DP4=5,5,0,7;MQ=60;FQ=138;PV4=0.044,1,1,1	10	7	27
comp101222_c0_seq1	1386	A	G	84.6	DP=21;VDB=0.0101;AF1=0.4519;G3=1.397e-05,1,2.996e-10;HWE=0.0201;AC1=7;DP4=7,5,0,9;MQ=60;FQ=87.2;PV4=0.0071,4.2e-18,1,0.022	12	9	33
comp101223_c1_seq2	108	G	A	88.4	DP=23;VDB=0.0284;AF1=0.1986;AC1=3;DP4=13,3,5,2;MQ=60;FQ=89.4;PV4=0.62,0.00012,1,0.0027	16	7	39
comp101224_c1_seq1	926	C	T	125	DP=19;VDB=0.0151;AF1=0.3193;AC1=5;DP4=9,4,2,3;MQ=60;FQ=126;PV4=0.33,1,1,1	13	5	31
comp101224_c1_seq1	919	A	T	999	DP=16;VDB=0.0151;AF1=0.6665;AC1=11;DP4=5,2,4,4;MQ=60;FQ=999;PV4=0.61,1,1,1	7	8	22
comp101226_c0_seq1	501	C	T	130	DP=24;VDB=0.0064;AF1=0.1968;AC1=3;DP4=0,18,0,6;MQ=60;FQ=131;PV4=1,1,1,0.23	18	6	42
comp101230_c1_seq1	105	G	A	47.9	DP=22;VDB=0.0170;AF1=0.1674;AC1=2;DP4=15,3,4,0;MQ=60;FQ=48.7;PV4=1,0.00032,1,1	18	4	40
comp101230_c1_seq1	160	C	T	120	DP=22;VDB=0.0164;AF1=0.104;AC1=1;DP4=7,10,2,3;MQ=60;FQ=121;PV4=1,1,1,0.43	17	5	39
comp101239_c0_seq1	222	T	A	119	DP=27;VDB=0.0282;AF1=0.3505;G3=0.6251,2.638e-06,0.3749;HWE=0.0128;AC1=6;DP4=5,13,3,6;MQ=60;FQ=121;PV4=1,2.7e-08,1,0.43	18	9	45
comp101239_c0_seq1	264	T	A	999	DP=23;VDB=0.0123;AF1=0.4956;AC1=8;DP4=3,9,3,7;MQ=60;FQ=999;PV4=1,0.14,1,0.33	12	10	34
comp101240_c0_seq1	293	T	C	37.5	DP=15;VDB=0.0035;AF1=0.181;AC1=3;DP4=5,7,3,0;MQ=60;FQ=38.4;PV4=0.2,0.13,1,0.48	12	3	27
comp101240_c0_seq1	388	G	T	25.7	DP=17;AF1=0.365;AC1=6;DP4=5,7,1,4;MQ=60;FQ=27.6;PV4=0.6,4.9e-06,1,1	12	5	29
comp101243_c1_seq1	531	T	C	57.4	DP=15;VDB=0.0086;AF1=0.1978;AC1=3;DP4=6,6,3,0;MQ=60;FQ=58.3;PV4=0.23,1,1,1	12	3	27
comp101246_c0_seq2	531	A	G	51.6	DP=30;VDB=0.0053;AF1=0.1954;AC1=3;DP4=5,19,2,4;MQ=60;FQ=52.5;PV4=0.6,6.9e-30,1,0.2	24	6	54
comp101246_c0_seq2	429	A	T	26.5	DP=32;VDB=0.0165;AF1=0.2004;AC1=3;DP4=14,10,6,1;MQ=60;FQ=27.5;PV4=0.37,1.5e-23,1,0.34	24	7	55
comp101258_c0_seq1	491	C	T	162	DP=16;VDB=0.0164;AF1=0.2499;AC1=4;DP4=5,4,3,4;MQ=60;FQ=163;PV4=1,1,1,1	9	7	25
comp101263_c1_seq1	195	T	A	155	DP=19;VDB=0.0167;AF1=0.5271;AC1=9;DP4=2,7,4,6;MQ=60;FQ=159;PV4=0.63,1.4e-05,1,0.04	9	10	28
comp101265_c0_seq2	218	G	A	68.3	DP=16;VDB=0.0322;AF1=0.1757;AC1=3;DP4=5,7,2,2;MQ=60;FQ=69;PV4=1,0.003,1,0.15	12	4	28
comp101267_c0_seq1	465	G	A	32.5	DP=44;VDB=0.0329;AF1=0.1787;AC1=3;DP4=4,31,4,5;MQ=60;FQ=33.3;PV4=0.042,4.7e-57,1,0.27	35	9	79
comp101267_c0_seq1	50	G	A	213	DP=56;VDB=0.0050;AF1=0.2733;AC1=4;DP4=41,0,15,0;MQ=60;FQ=214;PV4=1,4.1e-10,1,1	41	15	97
comp101270_c0_seq1	757	T	G	103	DP=28;VDB=0.0189;AF1=0.3934;AC1=6;DP4=12,7,4,4;MQ=60;FQ=106;PV4=0.68,1.9e-11,1,1	19	8	46
comp101271_c0_seq2	920	A	G	47.2	DP=37;VDB=0.0198;AF1=0.2098;AC1=3;DP4=3,27,3,4;MQ=60;FQ=48.2;PV4=0.068,3.5e-22,1,1	30	7	67
comp101271_c0_seq2	1351	G	A	156	DP=17;VDB=0.0097;AF1=0.4014;AC1=6;DP4=6,5,2,4;MQ=60;FQ=158;PV4=0.62,1,1,1	11	6	28
comp101272_c2_seq1	547	T	C	62.7	DP=15;VDB=0.0108;AF1=0.1842;AC1=3;DP4=6,6,2,1;MQ=60;FQ=63.6;PV4=1,0.02,1,1	12	3	27
comp101274_c1_seq1	492	A	G	99.1	DP=16;VDB=0.0264;AF1=0.2138;AC1=3;DP4=6,5,4,1;MQ=60;FQ=100;PV4=0.59,0.014,1,0.13	11	5	27
comp101278_c0_seq6	257	G	A	100	DP=19;VDB=0.0333;AF1=0.17;AC1=3;DP4=8,7,2,2;MQ=60;FQ=101;PV4=1,1,1,0.32	15	4	34
comp101278_c0_seq6	218	C	T	60.4	DP=17;VDB=0.0095;AF1=0.2627;AC1=4;DP4=6,7,2,2;MQ=60;FQ=61.6;PV4=1,0.002,1,0.022	13	4	30
comp101280_c0_seq1	144	C	T	123	DP=35;VDB=0.0290;AF1=0.3748;AC1=6;DP4=16,8,10,1;MQ=60;FQ=125;PV4=0.22,6.4e-12,1,1	24	11	59
comp101280_c0_seq1	157	A	G	999	DP=32;VDB=0.0231;AF1=0.415;AC1=7;DP4=14,2,10,5;MQ=60;FQ=999;PV4=0.22,2.6e-05,1,0.32	16	15	47
comp101280_c0_seq1	260	G	C	999	DP=20;VDB=0.0043;AF1=0.4717;AC1=8;DP4=0,10,0,10;MQ=60;FQ=999;PV4=1,1,1,0.21	10	10	30
comp101280_c0_seq1	211	C	G	999	DP=20;VDB=0.0003;AF1=0.659;AC1=11;DP4=1,4,0,13;MQ=60;FQ=127;PV4=0.28,1,1,0.13	5	13	23
comp101282_c0_seq1	191	T	C	107	DP=18;VDB=0.0347;AF1=0.3439;AC1=5;DP4=10,1,5,2;MQ=60;FQ=109;PV4=0.53,0.0012,1,1	11	7	29
comp101295_c0_seq1	395	C	T	145	DP=89;VDB=0.0177;AF1=0.244;AC1=4;DP4=30,36,14,9;MQ=60;FQ=146;PV4=0.23,9.1e-57,1,1	66	23	155
comp101295_c0_seq1	240	C	G	999	DP=95;VDB=0.0211;AF1=0.4355;G3=0.4998,0.1259,0.3743;HWE=0.0274;AC1=7;DP4=31,32,18,13;MQ=60;FQ=999;PV4=0.51,1,1,0.46	63	31	157
comp101297_c0_seq2	217	A	T	148	DP=32;VDB=0.0167;AF1=0.3091;AC1=5;DP4=13,13,3,3;MQ=60;FQ=149;PV4=1,1,1,1	26	6	58
comp101300_c0_seq1	95	A	G	38.8	DP=15;VDB=0.0227;AF1=0.1807;AC1=3;DP4=9,3,3,0;MQ=60;FQ=39.7;PV4=1,0.02,1,0.48	12	3	27
comp101300_c0_seq1	278	T	C	78.4	DP=27;VDB=0.0240;AF1=0.3084;AC1=5;DP4=12,6,7,2;MQ=60;FQ=80;PV4=0.68,8.2e-12,1,1	18	9	45
comp101308_c0_seq1	387	T	G	47.1	DP=20;VDB=0.0080;AF1=0.3126;AC1=5;DP4=8,7,1,2;MQ=60;FQ=48.7;PV4=1,1,1,0.18	15	3	33
comp101308_c0_seq1	262	G	T	41.9	DP=26;VDB=0.0151;AF1=0.1951;AC1=3;DP4=7,14,4,1;MQ=60;FQ=42.8;PV4=0.13,5e-09,1,0.06	21	5	47
comp101308_c0_seq1	597	C	G	86.6	DP=16;VDB=0.0135;AF1=0.2393;AC1=4;DP4=2,10,0,4;MQ=60;FQ=87.8;PV4=1,1,1,0.34	12	4	28
comp101308_c0_seq1	175	A	T	68.9	DP=20;VDB=0.0177;AF1=0.479;AC1=8;DP4=8,4,7,0;MQ=60;FQ=71.7;PV4=0.25,3.8e-05,1,0.45	12	7	31
comp101322_c0_seq1	2099	A	G	80.7	DP=38;VDB=0.0126;AF1=0.3956;AC1=6;DP4=4,21,3,10;MQ=60;FQ=82.9;PV4=0.67,2.3e-19,1,0.49	25	13	63
comp101323_c0_seq1	247	C	T	146	DP=33;VDB=0.0132;AF1=0.4611;AC1=7;DP4=11,9,6,7;MQ=60;FQ=149;PV4=0.73,9.9e-16,1,1	20	13	53
comp101323_c1_seq1	243	T	C	121	DP=21;VDB=0.0252;AF1=0.4096;AC1=6;DP4=4,8,6,3;MQ=60;FQ=123;PV4=0.2,3.2e-06,1,0.021	12	9	33
comp101323_c1_seq1	171	T	A	168	DP=15;VDB=0.0133;AF1=0.4154;G3=0.6,9.842e-06,0.4;HWE=0.0332;AC1=7;DP4=7,1,7,0;MQ=60;FQ=171;PV4=1,1,1,1	8	7	23
comp101325_c1_seq1	224	A	T	145	DP=20;VDB=0.0121;AF1=0.4573;AC1=7;DP4=7,5,4,4;MQ=60;FQ=147;PV4=1,0.00081,1,1	12	8	32
comp101330_c2_seq1	338	T	G	47.7	DP=28;VDB=0.0166;AF1=0.3814;AC1=6;DP4=7,11,0,7;MQ=60;FQ=49.8;PV4=0.13,6.9e-23,1,1	18	7	43
comp101336_c2_seq1	294	T	A	999	DP=37;VDB=0.0248;AF1=0.6438;AC1=11;DP4=14,6,11,5;MQ=60;FQ=999;PV4=1,5.2e-09,1,0.28	20	16	56
comp101338_c1_seq2	593	G	A	44.7	DP=19;VDB=0.0406;AF1=0.254;AC1=4;DP4=6,8,2,3;MQ=60;FQ=46;PV4=1,7.3e-18,1,1	14	5	33
comp101343_c0_seq1	242	G	A	41	DP=20;VDB=0.0125;AF1=0.2415;AC1=4;DP4=15,1,3,1;MQ=60;FQ=42.1;PV4=0.37,0.00066,1,1	16	4	36
comp101343_c0_seq1	356	A	G	48.6	DP=22;VDB=0.0083;AF1=0.357;AC1=6;DP4=7,8,1,6;MQ=60;FQ=50.5;PV4=0.19,8.3e-09,1,0.25	15	7	37
comp101344_c0_seq1	584	C	T	48	DP=39;VDB=0.0324;AF1=0.1823;AC1=3;DP4=14,17,5,2;MQ=60;FQ=48.9;PV4=0.4,2e-46,1,0.0038	31	7	69
comp101344_c0_seq1	591	A	C	999	DP=33;VDB=0.0190;AF1=0.4384;AC1=7;DP4=8,7,5,11;MQ=60;FQ=999;PV4=0.29,1.3e-51,1,1	15	16	46
comp101346_c0_seq2	117	C	G	43.9	DP=23;VDB=0.0170;AF1=0.2007;AC1=3;DP4=19,0,4,0;MQ=60;FQ=44.8;PV4=1,0.0017,1,0.26	19	4	42
comp101346_c0_seq2	305	A	G	70.8	DP=60;VDB=0.0332;AF1=0.1972;AC1=3;DP4=28,19,9,4;MQ=60;FQ=71.7;PV4=0.75,3.7e-31,1,1	47	13	107
comp101347_c0_seq1	646	C	A	78.6	DP=23;VDB=0.0161;AF1=0.4032;G3=2.467e-05,1,7.224e-14;HWE=0.0325;AC1=6;DP4=3,11,4,5;MQ=60;FQ=80.8;PV4=0.36,1.1e-20,1,1	14	9	37
comp101349_c0_seq1	142	T	C	103	DP=22;VDB=0.0205;AF1=0.2882;AC1=4;DP4=15,2,5,0;MQ=60;FQ=104;PV4=1,0.032,1,0.06	17	5	39
comp101349_c0_seq1	203	C	A	46.9	DP=20;VDB=0.0163;AF1=0.1692;AC1=2;DP4=8,6,4,2;MQ=60;FQ=47.8;PV4=1,4.4e-05,1,1	14	6	34
comp101357_c1_seq1	270	G	A	73.5	DP=16;VDB=0.0077;AF1=0.4464;AC1=7;DP4=9,1,6,0;MQ=60;FQ=76;PV4=1,0.00046,1,0.13	10	6	26
comp101360_c1_seq1	107	G	A	73.3	DP=22;VDB=0.0268;AF1=0.1959;AC1=3;DP4=13,1,7,0;MQ=60;FQ=74.2;PV4=1,0.0014,1,1	14	7	35
comp101360_c1_seq1	191	G	T	999	DP=27;VDB=0.0149;AF1=0.4324;AC1=7;DP4=1,16,2,8;MQ=60;FQ=999;PV4=0.54,1,1,0.3	17	10	44
comp101361_c2_seq1	680	G	A	98.1	DP=33;VDB=0.0485;AF1=0.3501;AC1=6;DP4=4,15,2,12;MQ=60;FQ=100;PV4=1,4.7e-26,1,1	19	14	52
comp101365_c0_seq1	71	T	A	65.3	DP=18;VDB=0.0127;AF1=0.2159;AC1=3;DP4=13,2,2,1;MQ=60;FQ=66.3;PV4=0.44,1,1,1	15	3	33
comp101365_c0_seq1	988	C	G	64.5	DP=42;VDB=0.0344;AF1=0.1614;AC1=2;DP4=17,16,5,3;MQ=60;FQ=65.3;PV4=0.7,6.4e-17,1,0.068	33	8	74
comp101365_c0_seq1	947	G	T	58.6	DP=34;VDB=0.0393;AF1=0.146;AC1=2;DP4=4,22,5,3;MQ=60;FQ=59.3;PV4=0.017,6e-30,1,1	26	8	60
comp101366_c3_seq1	506	G	T	44.6	DP=18;VDB=0.0099;AF1=0.2411;AC1=4;DP4=6,9,3,0;MQ=60;FQ=45.8;PV4=0.21,0.049,1,1	15	3	33
comp101372_c0_seq1	404	C	A	139	DP=18;VDB=0.0225;AF1=0.2697;AC1=4;DP4=5,7,2,4;MQ=60;FQ=141;PV4=1,1,1,0.48	12	6	30
comp101384_c0_seq1	81	A	G	148	DP=17;VDB=0.0207;AF1=0.2632;G3=0.75,1.077e-05,0.25;HWE=0.047;AC1=4;DP4=8,3,4,2;MQ=60;FQ=149;PV4=1,1,1,1	11	6	28
comp101384_c1_seq4	73	T	C	999	DP=18;VDB=0.0142;AF1=0.362;AC1=6;DP4=10,0,5,3;MQ=60;FQ=274;PV4=0.069,1,1,0.37	10	8	28
comp101387_c0_seq2	386	C	T	48.8	DP=24;VDB=0.0187;AF1=0.2299;AC1=3;DP4=14,6,3,1;MQ=60;FQ=49.9;PV4=1,0.00015,1,0.19	20	4	44
comp101387_c0_seq2	367	G	C	63.9	DP=19;VDB=0.0073;AF1=0.341;AC1=5;DP4=12,3,3,1;MQ=60;FQ=65.7;PV4=1,1,1,1	15	4	34
comp101389_c1_seq1	201	A	G	99.9	DP=21;VDB=0.0171;AF1=0.3101;AC1=5;DP4=8,8,4,1;MQ=60;FQ=102;PV4=0.34,1,1,0.019	16	5	37
comp101389_c1_seq1	195	T	C	74.3	DP=22;VDB=0.0171;AF1=0.4311;AC1=7;DP4=7,8,5,1;MQ=60;FQ=76.7;PV4=0.18,2.5e-05,1,1	15	6	36
comp101390_c0_seq1	553	G	A	211	DP=16;VDB=0.0197;AF1=0.4796;AC1=8;DP4=3,5,3,5;MQ=60;FQ=214;PV4=1,1,1,1	8	8	24
comp101390_c1_seq1	400	G	A	28.2	DP=21;VDB=0.0322;AF1=0.08275;AC1=1;DP4=8,9,2,2;MQ=60;FQ=28.6;PV4=1,1.4e-16,1,1	17	4	38
comp101390_c1_seq1	393	C	A	95	DP=18;VDB=0.0322;AF1=0.09879;AC1=1;DP4=8,6,2,2;MQ=60;FQ=95.4;PV4=1,1,1,1	14	4	32
comp101394_c0_seq1	282	C	T	46.9	DP=15;VDB=0.0178;AF1=0.2893;AC1=4;DP4=6,6,0,3;MQ=60;FQ=48.4;PV4=0.23,1,1,1	12	3	27
comp101397_c0_seq1	592	G	A	80.3	DP=25;VDB=0.0225;AF1=0.3429;AC1=5;DP4=5,13,3,4;MQ=60;FQ=82;PV4=0.64,7.2e-07,1,0.019	18	7	43
comp101398_c1_seq2	487	C	G	93.3	DP=23;VDB=0.0152;AF1=0.1572;AC1=2;DP4=6,13,2,2;MQ=60;FQ=94;PV4=0.59,1,1,1	19	4	42
comp101409_c0_seq1	304	G	T	27.6	DP=20;VDB=0.0224;AF1=0.1961;AC1=3;DP4=8,8,4,0;MQ=60;FQ=28.5;PV4=0.12,3.3e-06,1,0.46	16	4	36
comp101412_c0_seq1	457	T	A	42.5	DP=16;AF1=0.275;AC1=4;DP4=6,7,1,2;MQ=60;FQ=43.9;PV4=1,0.016,1,0.39	13	3	29
comp101416_c0_seq1	44	G	T	999	DP=63;VDB=0.0149;AF1=0.2128;AC1=3;DP4=39,2,18,0;MQ=60;FQ=999;PV4=1,1,1,1	41	18	100
comp101417_c0_seq1	417	G	A	137	DP=30;VDB=0.0195;AF1=0.2381;AC1=4;DP4=18,6,4,2;MQ=60;FQ=138;PV4=0.65,1,1,1	24	6	54
comp101417_c0_seq1	376	C	T	105	DP=38;VDB=0.0097;AF1=0.1742;AC1=3;DP4=21,9,7,1;MQ=60;FQ=105;PV4=0.65,2.5e-11,1,0.37	30	8	68
comp101417_c0_seq1	334	A	C	146	DP=19;VDB=0.0142;AF1=0.4884;G3=0.5021,1.037e-05,0.4979;HWE=0.0317;AC1=8;DP4=6,4,6,3;MQ=60;FQ=149;PV4=1,1.7e-05,1,0.085	10	9	29
comp101419_c0_seq1	226	G	A	63.4	DP=16;VDB=0.0156;AF1=0.138;AC1=2;DP4=6,7,1,2;MQ=60;FQ=64.1;PV4=1,1,1,1	13	3	29
comp101419_c1_seq1	523	G	A	154	DP=16;VDB=0.0114;AF1=0.2397;AC1=4;DP4=3,7,3,3;MQ=60;FQ=156;PV4=0.61,1,1,1	10	6	26
comp101429_c0_seq1	314	C	A	53.7	DP=18;VDB=0.0246;AF1=0.3628;AC1=6;DP4=5,6,3,4;MQ=60;FQ=55.6;PV4=1,2.5e-16,1,0.49	11	7	29
comp101435_c0_seq1	485	G	C	999	DP=27;VDB=0.0239;AF1=0.3409;AC1=5;DP4=8,6,8,4;MQ=60;FQ=999;PV4=0.7,2.5e-05,1,0.43	14	12	40
comp101443_c0_seq1	348	T	A	94.5	DP=21;VDB=0.0144;AF1=0.2967;AC1=5;DP4=12,5,4,0;MQ=60;FQ=96;PV4=0.53,1,1,1	17	4	38
comp101443_c0_seq1	421	C	G	70	DP=15;VDB=0.0199;AF1=0.1846;AC1=3;DP4=4,8,1,2;MQ=60;FQ=70.8;PV4=1,1,1,1	12	3	27
comp101443_c0_seq1	327	C	T	55.5	DP=20;VDB=0.0144;AF1=0.2965;AC1=5;DP4=12,4,4,0;MQ=60;FQ=57;PV4=0.54,0.0014,1,0.25	16	4	36
comp101444_c1_seq2	1447	G	C	140	DP=16;VDB=0.0359;AF1=0.3623;AC1=6;DP4=6,4,1,5;MQ=60;FQ=142;PV4=0.15,1,1,0.37	10	6	26
comp101445_c1_seq1	360	T	G	111	DP=27;VDB=0.0318;AF1=0.2062;AC1=3;DP4=12,10,2,3;MQ=60;FQ=112;PV4=0.65,1,1,1	22	5	49
comp101445_c1_seq1	200	A	G	172	DP=17;VDB=0.0169;AF1=0.5076;G3=0.4,1.056e-05,0.6;HWE=0.0382;AC1=8;DP4=3,8,5,1;MQ=60;FQ=175;PV4=0.05,1,1,0.062	11	6	28
comp101447_c0_seq1	556	A	G	93.9	DP=15;VDB=0.0220;AF1=0.2343;AC1=3;DP4=3,8,1,3;MQ=60;FQ=95.1;PV4=1,1,1,1	11	4	26
comp101447_c0_seq1	420	T	C	120	DP=18;VDB=0.0096;AF1=0.2897;AC1=4;DP4=5,8,2,3;MQ=60;FQ=121;PV4=1,1,1,0.36	13	5	31
comp101450_c1_seq1	523	C	G	999	DP=34;VDB=0.0171;AF1=0.1825;AC1=3;DP4=12,14,4,3;MQ=60;FQ=999;PV4=0.69,1,1,1	26	7	59
comp101452_c0_seq1	621	T	C	49.9	DP=19;VDB=0.0135;AF1=0.2507;AC1=4;DP4=5,10,1,2;MQ=60;FQ=51.1;PV4=1,1,1,0.46	15	3	33
comp101460_c0_seq1	567	A	G	61.5	DP=18;VDB=0.0216;AF1=0.2441;AC1=4;DP4=3,8,3,4;MQ=60;FQ=62.8;PV4=0.63,1.3e-14,1,1	11	7	29
comp101460_c0_seq1	353	T	C	999	DP=16;VDB=0.0144;AF1=0.701;G3=0.2865,4.958e-06,0.7135;HWE=0.0347;AC1=11;DP4=6,0,9,1;MQ=60;FQ=145;PV4=1,0.0042,1,0.33	6	10	22
comp101462_c0_seq1	93	A	G	58.3	DP=21;VDB=0.0149;AF1=0.2168;AC1=3;DP4=15,0,3,0;MQ=60;FQ=59.4;PV4=1,1,1,1	15	3	33
comp101462_c0_seq1	523	T	C	96.6	DP=88;VDB=0.0300;AF1=0.3158;AC1=5;DP4=9,57,1,21;MQ=60;FQ=98.3;PV4=0.44,5.2e-43,1,1	66	22	154
comp101462_c0_seq1	366	A	T	108	DP=59;VDB=0.0240;AF1=0.5743;AC1=10;DP4=20,19,9,9;MQ=60;FQ=111;PV4=1,1.9e-34,1,1	39	18	96
comp101466_c0_seq1	330	A	G	88.1	DP=17;VDB=0.0322;AF1=0.1285;AC1=2;DP4=4,9,1,3;MQ=60;FQ=88.7;PV4=1,1,1,1	13	4	30
comp101467_c0_seq1	135	G	T	118	DP=41;VDB=0.0145;AF1=0.2707;AC1=4;DP4=21,12,6,2;MQ=60;FQ=119;PV4=0.69,3e-12,1,0.18	33	8	74
comp101467_c0_seq1	179	C	T	159	DP=75;VDB=0.0284;AF1=0.2586;AC1=4;DP4=37,21,11,4;MQ=60;FQ=160;PV4=0.56,1.1e-39,1,1	58	15	131
comp101467_c0_seq1	107	C	T	91.3	DP=24;VDB=0.0007;AF1=0.156;AC1=2;DP4=14,5,3,2;MQ=60;FQ=92;PV4=0.61,0.024,1,1	19	5	43
comp101475_c0_seq1	422	C	T	144	DP=26;VDB=0.0197;AF1=0.1089;AC1=1;DP4=11,9,3,3;MQ=60;FQ=145;PV4=1,1,1,0.16	20	6	46
comp101475_c1_seq2	92	C	A	134	DP=18;VDB=0.0133;AF1=0.3309;G3=0.7143,5.202e-06,0.2857;HWE=0.0265;AC1=5;DP4=8,2,8,0;MQ=60;FQ=136;PV4=0.48,0.017,1,1	10	8	28
comp101475_c2_seq1	235	C	T	999	DP=17;VDB=0.0275;AF1=0.4412;AC1=7;DP4=2,5,0,8;MQ=60;FQ=197;PV4=0.2,1,1,1	7	8	22
comp101476_c0_seq1	483	T	G	95.9	DP=28;AF1=0.7134;AC1=12;DP4=12,11,2,3;MQ=60;FQ=101;PV4=1,3e-06,1,0.1	23	5	51
comp101477_c0_seq1	367	A	T	67.1	DP=21;VDB=0.0190;AF1=0.2405;AC1=4;DP4=7,7,5,1;MQ=60;FQ=68.3;PV4=0.32,0.0017,1,1	14	6	34
comp101485_c0_seq1	291	A	T	132	DP=86;VDB=0.0240;AF1=0.218;AC1=3;DP4=39,24,14,7;MQ=60;FQ=133;PV4=0.8,3.1e-45,1,0.36	63	21	147
comp101495_c3_seq2	782	C	A	166	DP=28;VDB=0.0287;AF1=0.4629;G3=0.6,7.989e-06,0.4;HWE=0.0313;AC1=7;DP4=11,5,6,6;MQ=60;FQ=169;PV4=0.44,2.2e-09,1,0.17	16	12	44
comp101501_c0_seq1	451	G	C	92.1	DP=21;VDB=0.0146;AF1=0.2038;AC1=3;DP4=8,9,1,3;MQ=60;FQ=93;PV4=0.6,1,1,0.43	17	4	38
comp101501_c0_seq1	155	A	T	29.2	DP=15;VDB=0.0168;AF1=0.2785;AC1=4;DP4=7,4,1,3;MQ=60;FQ=30.6;PV4=0.28,6.7e-05,1,0.074	11	4	26
comp101503_c0_seq1	79	G	T	247	DP=20;VDB=0.0172;AF1=0.514;AC1=8;DP4=0,6,5,9;MQ=60;FQ=251;PV4=0.26,0.0077,1,0.19	6	14	26
comp101505_c1_seq1	154	T	C	163	DP=15;VDB=0.0253;AF1=0.3257;AC1=5;DP4=4,5,3,3;MQ=60;FQ=165;PV4=1,0.035,1,0.17	9	6	24
comp101508_c1_seq1	675	A	G	999	DP=32;VDB=0.0138;AF1=0.3668;AC1=6;DP4=15,7,7,3;MQ=60;FQ=999;PV4=1,0.07,1,1	22	10	54
comp101508_c1_seq1	337	G	C	999	DP=22;VDB=0.0203;AF1=0.5895;AC1=10;DP4=2,8,6,6;MQ=60;FQ=999;PV4=0.2,2.1e-05,1,1	10	12	32
comp101512_c1_seq2	1149	G	T	157	DP=15;VDB=0.0243;AF1=0.4515;AC1=7;DP4=6,3,3,3;MQ=60;FQ=160;PV4=0.62,1,1,0.43	9	6	24
comp101515_c3_seq1	81	C	T	125	DP=18;VDB=0.0162;AF1=0.3429;AC1=5;DP4=12,0,4,1;MQ=60;FQ=127;PV4=0.29,1,1,1	12	5	29
comp101520_c0_seq3	2784	T	C	999	DP=26;VDB=0.0202;AF1=0.3688;AC1=6;DP4=7,5,8,6;MQ=60;FQ=999;PV4=1,9.5e-31,1,0.043	12	14	38
comp101524_c0_seq1	298	G	A	50	DP=52;VDB=0.0097;AF1=0.2163;AC1=3;DP4=0,42,0,9;MQ=60;FQ=51.1;PV4=1,2.4e-48,1,1	42	9	93
comp101524_c1_seq1	37	T	C	89	DP=16;VDB=0.0171;AF1=0.3064;AC1=5;DP4=10,1,4,0;MQ=60;FQ=90.6;PV4=1,1,1,1	11	4	26
comp101524_c1_seq1	176	C	T	999	DP=90;VDB=0.0243;AF1=0.373;AC1=6;DP4=36,26,17,10;MQ=60;FQ=999;PV4=0.81,1,1,1	62	27	151
comp101524_c1_seq1	549	T	G	999	DP=97;VDB=0.0422;AF1=0.3667;AC1=6;DP4=28,24,27,17;MQ=60;FQ=999;PV4=0.54,0.26,1,1	52	44	148
comp101529_c0_seq1	302	G	A	151	DP=59;VDB=0.0259;AF1=0.4999;AC1=8;DP4=5,25,1,28;MQ=60;FQ=154;PV4=0.19,1.3e-35,1,0.47	30	29	89
comp101529_c1_seq1	257	C	T	999	DP=15;VDB=0.0133;AF1=0.7342;AC1=12;DP4=5,0,9,1;MQ=60;FQ=100;PV4=1,1,1,0.19	5	10	20
comp101535_c1_seq1	203	G	A	79.4	DP=15;VDB=0.0225;AF1=0.2561;AC1=4;DP4=8,3,3,1;MQ=60;FQ=80.6;PV4=1,0.091,1,0.34	11	4	26
comp101542_c1_seq1	287	A	G	365	DP=45;VDB=0.0319;AF1=0.3425;AC1=5;DP4=5,22,6,10;MQ=60;FQ=367;PV4=0.28,1,1,0.2	27	16	70
comp101544_c0_seq1	836	G	C	76.1	DP=25;VDB=0.0199;AF1=0.1723;AC1=2;DP4=9,11,0,4;MQ=60;FQ=76.9;PV4=0.26,1,1,1	20	4	44
comp101544_c0_seq1	559	A	C	72.1	DP=36;VDB=0.0283;AF1=0.4916;AC1=8;DP4=12,10,6,6;MQ=60;FQ=75;PV4=1,2.6e-40,1,0.17	22	12	56
comp101544_c1_seq1	233	A	G	58	DP=21;VDB=0.0134;AF1=0.3671;AC1=6;DP4=10,3,3,4;MQ=60;FQ=60;PV4=0.17,1.2e-19,1,0.42	13	7	33
comp101545_c5_seq1	309	G	T	80.7	DP=18;VDB=0.0053;AF1=0.3192;AC1=5;DP4=2,10,3,3;MQ=60;FQ=82.4;PV4=0.27,8.9e-07,1,1	12	6	30
comp101545_c5_seq1	326	G	A	999	DP=18;VDB=0.0139;AF1=0.5979;AC1=10;DP4=1,5,4,8;MQ=60;FQ=151;PV4=0.61,4.9e-07,1,0.19	6	12	24
comp101548_c1_seq1	1090	C	T	77.2	DP=17;VDB=0.0127;AF1=0.2395;AC1=4;DP4=7,6,1,3;MQ=60;FQ=78.4;PV4=0.58,0.035,1,0.22	13	4	30
comp101548_c1_seq1	439	G	C	75.4	DP=26;VDB=0.0164;AF1=0.2627;G3=0.7143,3.654e-06,0.2857;HWE=0.0197;AC1=4;DP4=13,6,3,4;MQ=60;FQ=76.7;PV4=0.37,3.8e-23,1,0.31	19	7	45
comp101565_c0_seq1	1009	G	A	72.3	DP=30;VDB=0.0391;AF1=0.177;G3=0.8571,3.953e-06,0.1429;HWE=0.0336;AC1=3;DP4=11,12,3,4;MQ=60;FQ=73.1;PV4=1,1.5e-26,1,1	23	7	53
comp101566_c0_seq1	279	T	G	112	DP=16;VDB=0.0284;AF1=0.5;AC1=8;DP4=4,4,4,4;MQ=60;FQ=115;PV4=1,0.00021,1,1	8	8	24
comp101569_c0_seq1	793	C	T	999	DP=26;VDB=0.0186;AF1=0.5543;AC1=9;DP4=6,7,4,5;MQ=60;FQ=999;PV4=1,1,1,1	13	9	35
comp101570_c0_seq2	1260	C	T	101	DP=44;VDB=0.0264;AF1=0.2508;AC1=4;DP4=12,13,11,7;MQ=60;FQ=102;PV4=0.54,2.6e-65,1,0.13	25	18	68
comp101570_c0_seq2	466	G	A	999	DP=46;VDB=0.0308;AF1=0.403;AC1=6;DP4=6,20,8,12;MQ=60;FQ=999;PV4=0.33,1,1,1	26	20	72
comp101570_c0_seq2	453	C	A	999	DP=50;VDB=0.0231;AF1=0.8099;AC1=13;DP4=4,11,12,16;MQ=60;FQ=999;PV4=0.34,2.1e-49,1,1	15	28	58
comp101573_c1_seq2	423	T	C	101	DP=16;VDB=0.0108;AF1=0.4514;AC1=7;DP4=2,6,2,5;MQ=60;FQ=103;PV4=1,0.00056,1,1	8	7	23
comp101574_c3_seq1	551	A	C	85.2	DP=48;VDB=0.0384;AF1=0.275;AC1=4;DP4=16,22,2,8;MQ=60;FQ=86.6;PV4=0.28,4.2e-15,1,0.25	38	10	86
comp101574_c3_seq1	482	C	T	999	DP=26;VDB=0.0206;AF1=0.5799;AC1=9;DP4=13,1,12,0;MQ=60;FQ=999;PV4=1,0.23,1,1	14	12	40
comp101575_c1_seq2	317	T	C	123	DP=19;VDB=0.0119;AF1=0.4726;G3=0.4287,7.828e-06,0.5713;HWE=0.0356;AC1=8;DP4=7,6,6,0;MQ=60;FQ=126;PV4=0.11,0.014,1,0.18	13	6	32
comp101577_c0_seq10	800	A	C	999	DP=100;VDB=0.0281;AF1=0.3751;G3=0.2321,0.7679,1.1e-15;HWE=0.0466;AC1=6;DP4=17,59,7,17;MQ=60;FQ=999;PV4=0.58,1,1,1	76	24	176
comp101580_c0_seq1	253	T	C	149	DP=22;VDB=0.0039;AF1=0.3831;AC1=6;DP4=4,12,5,1;MQ=60;FQ=151;PV4=0.023,1,1,0.13	16	6	38
comp101580_c0_seq1	206	C	G	999	DP=16;VDB=0.0115;AF1=0.4889;AC1=8;DP4=3,6,2,5;MQ=60;FQ=999;PV4=1,0.14,1,0.22	9	7	25
comp101582_c0_seq1	800	T	C	999	DP=51;VDB=0.0297;AF1=0.2102;AC1=3;DP4=15,19,8,8;MQ=60;FQ=999;PV4=0.77,0.018,1,0.11	34	16	84
comp101587_c0_seq1	399	A	T	25.2	DP=32;VDB=0.0217;AF1=0.2432;AC1=4;DP4=11,13,0,5;MQ=60;FQ=26.4;PV4=0.13,3.4e-16,1,1	24	5	53
comp101587_c0_seq1	337	G	A	999	DP=25;VDB=0.0249;AF1=0.3652;AC1=6;DP4=9,7,5,3;MQ=60;FQ=999;PV4=1,0.11,1,1	16	8	40
comp101587_c0_seq1	406	T	A	72.2	DP=26;VDB=0.0076;AF1=0.3309;AC1=5;DP4=9,8,0,9;MQ=60;FQ=74;PV4=0.0094,5.9e-27,1,1	17	9	43
comp101594_c0_seq1	206	G	A	97.7	DP=29;VDB=0.0194;AF1=0.3279;AC1=5;DP4=9,11,5,3;MQ=60;FQ=99.5;PV4=0.68,5.5e-08,1,1	20	8	48
comp101595_c0_seq1	719	G	C	144	DP=18;VDB=0.0222;AF1=0.3853;AC1=6;DP4=4,8,3,3;MQ=60;FQ=146;PV4=0.63,1,1,0.45	12	6	30
comp101598_c1_seq1	190	C	A	78	DP=30;VDB=0.0137;AF1=0.3841;G3=0.01152,0.9885,1.169e-31;HWE=0.0411;AC1=6;DP4=8,7,10,3;MQ=60;FQ=80.2;PV4=0.25,7.9e-33,1,0.44	15	13	43
comp101603_c0_seq1	229	A	G	73.9	DP=18;VDB=0.0261;AF1=0.4865;AC1=8;DP4=5,6,4,3;MQ=60;FQ=76.7;PV4=1,4.9e-07,1,1	11	7	29
comp101603_c0_seq1	242	T	G	108	DP=18;VDB=0.0261;AF1=0.4866;AC1=8;DP4=5,6,4,3;MQ=60;FQ=111;PV4=1,4.9e-07,1,0.43	11	7	29
comp101605_c0_seq1	460	G	A	43.2	DP=29;VDB=0.0269;AF1=0.1926;AC1=3;DP4=7,16,3,3;MQ=60;FQ=44.1;PV4=0.63,1.6e-16,1,1	23	6	52
comp101607_c0_seq1	209	T	C	61.6	DP=21;VDB=0.0178;AF1=0.2801;AC1=4;DP4=7,10,0,4;MQ=60;FQ=63;PV4=0.25,1,1,0.064	17	4	38
comp101612_c1_seq1	305	G	A	999	DP=26;VDB=0.0093;AF1=0.3307;AC1=5;DP4=5,12,6,3;MQ=60;FQ=999;PV4=0.1,8.9e-05,1,1	17	9	43
comp101621_c0_seq1	190	T	C	59.9	DP=40;VDB=0.0334;AF1=0.2251;AC1=3;DP4=10,14,4,7;MQ=60;FQ=61;PV4=1,3.6e-17,1,1	24	11	59
comp101622_c0_seq1	156	T	G	999	DP=20;VDB=0.0170;AF1=0.3233;AC1=5;DP4=7,6,4,3;MQ=60;FQ=999;PV4=1,0.041,1,1	13	7	33
comp101622_c0_seq1	243	A	T	30.3	DP=17;VDB=0.0147;AF1=0.4966;AC1=8;DP4=1,9,2,5;MQ=60;FQ=33.2;PV4=0.54,6.8e-14,1,1	10	7	27
comp101622_c0_seq1	221	G	A	81	DP=20;VDB=0.0192;AF1=0.4754;AC1=8;DP4=2,9,2,6;MQ=60;FQ=83.8;PV4=1,1.1e-07,1,0.23	11	8	30
comp101624_c0_seq1	93	T	C	28.3	DP=69;VDB=0.0172;AF1=0.1206;AC1=2;DP4=40,13,10,3;MQ=60;FQ=28.8;PV4=1,4.1e-37,1,0.3	53	13	119
comp101627_c5_seq1	304	C	T	56.9	DP=17;VDB=0.0175;AF1=0.09697;AC1=1;DP4=6,8,2,1;MQ=60;FQ=57.3;PV4=0.58,0.013,1,1	14	3	31
comp101627_c7_seq1	65	G	A	183	DP=41;VDB=0.0095;AF1=0.1872;AC1=3;DP4=25,8,7,1;MQ=60;FQ=184;PV4=0.66,1,1,0.28	33	8	74
comp101627_c7_seq1	75	C	T	137	DP=45;VDB=0.0225;AF1=0.1906;AC1=3;DP4=25,10,7,3;MQ=60;FQ=138;PV4=1,1.6e-11,1,0.4	35	10	80
comp101629_c0_seq1	643	T	C	121	DP=22;VDB=0.0196;AF1=0.6461;AC1=11;DP4=8,4,4,5;MQ=60;FQ=126;PV4=0.4,3e-27,1,1	12	9	33
comp101631_c0_seq1	114	A	T	75.7	DP=16;VDB=0.0271;AF1=0.2296;AC1=3;DP4=8,3,3,2;MQ=60;FQ=76.9;PV4=1,0.00098,1,1	11	5	27
comp101635_c0_seq1	65	G	T	59.4	DP=20;VDB=0.0194;AF1=0.3845;AC1=6;DP4=15,0,5,0;MQ=60;FQ=61.5;PV4=1,0.00014,1,1	15	5	35
comp101635_c0_seq1	108	C	T	999	DP=31;VDB=0.0168;AF1=0.4237;AC1=7;DP4=16,1,14,0;MQ=60;FQ=999;PV4=1,0.00029,1,1	17	14	48
comp101641_c0_seq1	755	T	C	68.2	DP=17;VDB=0.0334;AF1=0.1277;AC1=2;DP4=8,5,2,1;MQ=60;FQ=68.8;PV4=1,1,1,0.26	13	3	29
comp101641_c0_seq1	807	A	G	64.7	DP=21;VDB=0.0098;AF1=0.1797;AC1=3;DP4=13,4,4,0;MQ=60;FQ=65.5;PV4=0.55,1,1,1	17	4	38
comp101642_c0_seq1	164	G	T	25.3	DP=16;VDB=0.0072;AF1=0.1993;AC1=3;DP4=6,7,2,1;MQ=60;FQ=26.3;PV4=1,0.00015,1,0.24	13	3	29
comp101642_c0_seq1	107	C	T	999	DP=16;VDB=0.0160;AF1=0.3977;AC1=6;DP4=8,2,4,2;MQ=60;FQ=999;PV4=0.6,1,1,1	10	6	26
comp101652_c0_seq1	312	G	C	999	DP=31;VDB=0.0393;AF1=0.2266;AC1=3;DP4=8,15,3,4;MQ=60;FQ=999;PV4=1,0.00017,1,1	23	7	53
comp101653_c0_seq1	513	T	G	162	DP=19;VDB=0.0154;AF1=0.3711;AC1=6;DP4=7,6,4,2;MQ=60;FQ=164;PV4=1,1,1,1	13	6	32
comp101656_c0_seq1	1220	A	C	38.7	DP=26;VDB=0.0037;AF1=0.4487;AC1=7;DP4=0,15,0,8;MQ=60;FQ=41.2;PV4=1,1.8e-08,1,1	15	8	38
comp101661_c4_seq1	589	T	C	166	DP=23;VDB=0.0183;AF1=0.299;AC1=5;DP4=9,8,4,2;MQ=60;FQ=168;PV4=0.66,1,1,1	17	6	40
comp101665_c0_seq1	506	G	A	90.3	DP=20;VDB=0.0373;AF1=0.1065;AC1=1;DP4=6,9,1,3;MQ=60;FQ=90.8;PV4=1,1,1,1	15	4	34
comp101665_c0_seq1	489	G	A	27.3	DP=16;VDB=0.0161;AF1=0.2356;AC1=4;DP4=6,6,2,2;MQ=60;FQ=28.4;PV4=1,2.2e-14,1,0.18	12	4	28
comp101666_c0_seq1	43	T	C	31.6	DP=45;VDB=0.0001;AF1=0.07194;AC1=1;DP4=35,2,8,0;MQ=60;FQ=31.9;PV4=1,1.7e-18,1,1	37	8	82
comp101671_c0_seq1	1062	G	T	999	DP=56;VDB=0.0302;AF1=0.1934;AC1=3;DP4=34,4,14,4;MQ=60;FQ=999;PV4=0.25,0.018,1,1	38	18	94
comp101671_c0_seq1	489	T	C	999	DP=46;VDB=0.0282;AF1=0.5105;AC1=8;DP4=22,8,11,4;MQ=60;FQ=999;PV4=1,0.12,1,1	30	15	75
comp101674_c1_seq1	199	T	G	999	DP=31;VDB=0.0112;AF1=0.3883;AC1=6;DP4=18,4,8,1;MQ=60;FQ=999;PV4=1,1,1,0.35	22	9	53
comp101674_c1_seq1	594	C	T	67.7	DP=24;VDB=0.0170;AF1=0.304;AC1=5;DP4=7,8,3,5;MQ=60;FQ=69.2;PV4=1,1.4e-09,1,0.093	15	8	38
comp101674_c3_seq1	416	C	T	999	DP=32;VDB=0.0086;AF1=0.3255;AC1=5;DP4=15,6,4,7;MQ=60;FQ=999;PV4=0.072,1,1,0.032	21	11	53
comp101677_c3_seq1	144	G	A	79.1	DP=15;VDB=0.0218;AF1=0.2929;AC1=4;DP4=5,5,4,1;MQ=60;FQ=80.6;PV4=0.58,0.016,1,0.48	10	5	25
comp101678_c0_seq1	171	C	G	123	DP=25;VDB=0.0162;AF1=0.1669;AC1=2;DP4=13,7,4,1;MQ=60;FQ=124;PV4=1,1,1,1	20	5	45
comp101679_c2_seq1	1518	G	A	999	DP=72;VDB=0.0022;AF1=0.1921;AC1=3;DP4=1,54,0,17;MQ=60;FQ=999;PV4=1,0.00045,1,1	55	17	127
comp101683_c0_seq1	1142	C	T	69.7	DP=16;VDB=0.0224;AF1=0.1768;AC1=3;DP4=7,6,1,2;MQ=60;FQ=70.5;PV4=1,1,1,1	13	3	29
comp101683_c0_seq1	191	A	G	30.7	DP=17;VDB=0.0177;AF1=0.2521;AC1=4;DP4=9,4,3,1;MQ=60;FQ=32;PV4=1,2.7e-05,1,0.21	13	4	30
comp101685_c1_seq2	171	C	T	72.6	DP=20;VDB=0.0193;AF1=0.2476;AC1=4;DP4=15,1,3,1;MQ=60;FQ=73.8;PV4=0.37,0.03,1,1	16	4	36
comp101686_c0_seq1	477	A	G	999	DP=41;VDB=0.0235;AF1=0.4073;AC1=6;DP4=25,0,14,1;MQ=60;FQ=999;PV4=0.38,0.1,1,0.25	25	15	65
comp101688_c1_seq1	401	C	T	25	DP=20;VDB=0.0163;AF1=0.2531;AC1=4;DP4=9,7,2,2;MQ=60;FQ=26.3;PV4=1,1.8e-06,1,1	16	4	36
comp101690_c0_seq1	51	C	T	61.7	DP=29;VDB=0.0009;AF1=0.1444;AC1=2;DP4=21,3,5,0;MQ=60;FQ=62.3;PV4=1,0.00032,1,0.47	24	5	53
comp101690_c0_seq1	76	C	T	154	DP=36;VDB=0.0204;AF1=0.2211;AC1=3;DP4=21,8,5,2;MQ=60;FQ=155;PV4=1,1,1,1	29	7	65
comp101694_c0_seq1	886	G	T	54.5	DP=71;VDB=0.0262;AF1=0.1744;AC1=3;DP4=44,14,10,3;MQ=60;FQ=55.3;PV4=1,2.6e-52,1,1	58	13	129
comp101696_c1_seq1	318	C	T	56.7	DP=16;VDB=0.0210;AF1=0.3276;AC1=5;DP4=5,6,0,5;MQ=60;FQ=58.4;PV4=0.12,1.1e-05,1,0.5	11	5	27
comp101696_c1_seq1	249	G	A	63.2	DP=17;VDB=0.0468;AF1=0.2781;AC1=4;DP4=6,4,5,2;MQ=60;FQ=64.6;PV4=1,1.4e-06,1,0.092	10	7	27
comp101696_c1_seq1	234	A	G	93	DP=18;VDB=0.0468;AF1=0.3573;AC1=6;DP4=6,4,6,2;MQ=60;FQ=94.9;PV4=0.64,4.7e-05,1,0.11	10	8	28
comp101699_c0_seq1	233	T	G	125	DP=16;VDB=0.0180;AF1=0.4964;AC1=8;DP4=5,5,3,3;MQ=60;FQ=128;PV4=1,0.0052,1,0.38	10	6	26
comp101703_c0_seq1	366	C	A	71	DP=24;VDB=0.0049;AF1=0.07854;AC1=1;DP4=6,14,0,4;MQ=60;FQ=71.3;PV4=0.54,1,1,1	20	4	44
comp101703_c0_seq1	326	G	A	117	DP=31;VDB=0.0229;AF1=0.5225;AC1=8;DP4=8,6,3,12;MQ=60;FQ=120;PV4=0.06,2.8e-34,1,1	14	15	43
comp101703_c0_seq1	404	A	C	72.6	DP=23;VDB=0.0113;AF1=0.3501;AC1=5;DP4=3,8,3,9;MQ=60;FQ=74.4;PV4=1,1.6e-11,1,1	11	12	34
comp101708_c0_seq1	652	G	A	999	DP=20;VDB=0.0237;AF1=0.7398;AC1=12;DP4=5,4,5,6;MQ=60;FQ=999;PV4=1,0.19,1,1	9	11	29
comp101713_c0_seq1	250	C	T	79.7	DP=76;VDB=0.0216;AF1=0.1836;AC1=3;DP4=24,18,16,18;MQ=60;FQ=80.5;PV4=0.49,5.3e-93,1,0.11	42	34	118
comp101718_c1_seq1	688	G	A	82.2	DP=24;VDB=0.0288;AF1=0.1037;AC1=1;DP4=13,7,3,1;MQ=60;FQ=82.7;PV4=1,0.069,1,1	20	4	44
comp101722_c0_seq1	336	C	A	999	DP=22;VDB=0.0200;AF1=0.4218;AC1=7;DP4=4,6,5,7;MQ=60;FQ=282;PV4=1,7.4e-07,1,0.33	10	12	32
comp101723_c0_seq1	67	C	T	89	DP=16;VDB=0.0129;AF1=0.4001;AC1=6;DP4=6,4,5,1;MQ=60;FQ=91.2;PV4=0.59,0.0052,1,1	10	6	26
comp101723_c1_seq1	227	C	A	160	DP=23;VDB=0.0164;AF1=0.1837;AC1=3;DP4=8,8,3,4;MQ=60;FQ=161;PV4=1,1,1,1	16	7	39
comp101735_c1_seq1	3592	C	T	55	DP=48;VDB=0.0400;AF1=0.1259;AC1=2;DP4=30,2,8,6;MQ=60;FQ=55.6;PV4=0.0061,1.5e-18,1,1	32	14	78
comp101736_c0_seq2	230	T	C	96.9	DP=26;VDB=0.0318;AF1=0.2762;G3=0.6667,8.113e-06,0.3333;HWE=0.0326;AC1=4;DP4=9,11,2,4;MQ=60;FQ=98.3;PV4=1,1.4e-06,1,0.27	20	6	46
comp101739_c1_seq1	607	C	T	999	DP=72;VDB=0.0359;AF1=0.1879;AC1=3;DP4=28,29,7,8;MQ=60;FQ=999;PV4=1,5.2e-69,1,0.17	57	15	129
comp101739_c1_seq1	449	A	C	999	DP=30;VDB=0.0078;AF1=0.918;AC1=15;DP4=0,10,13,6;MQ=60;FQ=128;PV4=0.00041,4.5e-30,1,0.0081	10	19	39
comp101745_c3_seq1	299	G	A	999	DP=61;VDB=0.0101;AF1=0.2527;AC1=4;DP4=27,19,10,5;MQ=60;FQ=999;PV4=0.76,4.8e-11,1,1	46	15	107
comp101745_c3_seq1	632	G	T	35.1	DP=24;VDB=0.0145;AF1=0.2225;AC1=3;DP4=16,1,6,1;MQ=60;FQ=36.2;PV4=0.51,3.8e-20,1,1	17	7	41
comp101746_c1_seq1	1136	T	C	129	DP=56;VDB=0.0289;AF1=0.2639;AC1=4;DP4=18,19,13,5;MQ=60;FQ=131;PV4=0.15,8.7e-46,1,1	37	18	92
comp101751_c0_seq1	544	T	C	999	DP=16;VDB=0.0246;AF1=0.5199;AC1=8;DP4=4,4,3,5;MQ=60;FQ=232;PV4=1,0.17,1,0.35	8	8	24
comp101753_c0_seq1	339	T	A	63.1	DP=26;VDB=0.0374;AF1=0.145;G3=0.8571,1.975e-06,0.1429;HWE=0.0344;AC1=2;DP4=11,10,2,3;MQ=60;FQ=63.8;PV4=1,2.8e-09,1,0.43	21	5	47
comp101753_c0_seq1	366	A	G	125	DP=25;VDB=0.0081;AF1=0.2173;G3=0.75,6.273e-06,0.25;HWE=0.0448;AC1=3;DP4=8,12,2,3;MQ=60;FQ=126;PV4=1,1,1,1	20	5	45
comp101757_c1_seq1	236	A	C	35.1	DP=25;VDB=0.0176;AF1=0.1836;AC1=3;DP4=12,8,1,4;MQ=60;FQ=35.9;PV4=0.16,7.8e-39,1,0.023	20	5	45
comp101759_c0_seq1	268	C	T	999	DP=31;VDB=0.0230;AF1=0.2307;AC1=3;DP4=17,5,5,4;MQ=60;FQ=999;PV4=0.38,0.016,1,0.33	22	9	53
comp101759_c2_seq1	772	G	C	65.4	DP=55;VDB=0.0226;AF1=0.2393;AC1=4;DP4=19,17,12,6;MQ=60;FQ=66.6;PV4=0.39,2.2e-32,1,1	36	18	90
comp101766_c3_seq1	333	A	T	143	DP=24;VDB=0.0222;AF1=0.3425;AC1=5;DP4=9,8,4,3;MQ=60;FQ=145;PV4=1,0.092,1,1	17	7	41
comp101766_c3_seq1	352	T	C	999	DP=21;VDB=0.0224;AF1=0.6109;AC1=10;DP4=5,7,5,4;MQ=60;FQ=999;PV4=0.67,1,1,1	12	9	33
comp101767_c0_seq1	431	G	A	43	DP=89;VDB=0.0388;AF1=0.06283;AC1=1;DP4=19,52,14,4;MQ=60;FQ=43.3;PV4=0.00018,3.9e-36,1,1	71	18	160
comp101769_c3_seq1	732	G	A	94.1	DP=22;VDB=0.0329;AF1=0.1842;AC1=3;DP4=8,9,1,3;MQ=60;FQ=94.9;PV4=0.6,1,1,1	17	4	38
comp101769_c3_seq1	342	T	C	999	DP=25;VDB=0.0256;AF1=0.579;AC1=9;DP4=3,7,7,8;MQ=60;FQ=999;PV4=0.68,1,1,0.056	10	15	35
comp101769_c6_seq1	622	T	C	99.7	DP=21;VDB=0.0193;AF1=0.246;AC1=4;DP4=10,7,3,1;MQ=60;FQ=101;PV4=1,1,1,0.27	17	4	38
comp101770_c0_seq1	1325	T	C	102	DP=15;VDB=0.0249;AF1=0.2211;AC1=3;DP4=4,7,2,2;MQ=60;FQ=103;PV4=1,1,1,0.33	11	4	26
comp101771_c0_seq2	138	A	G	112	DP=16;VDB=0.0173;AF1=0.2729;G3=0.7143,5.673e-06,0.2857;HWE=0.0485;AC1=4;DP4=6,5,4,1;MQ=60;FQ=114;PV4=0.59,0.072,1,0.47	11	5	27
comp101771_c1_seq1	248	T	C	85.5	DP=17;VDB=0.0398;AF1=0.3223;AC1=5;DP4=6,4,3,4;MQ=60;FQ=87.2;PV4=0.64,0.00014,1,1	10	7	27
comp101774_c0_seq1	653	G	A	45.5	DP=20;VDB=0.0212;AF1=0.4039;AC1=6;DP4=7,9,2,2;MQ=60;FQ=47.8;PV4=1,1.8e-06,1,0.3	16	4	36
comp101775_c0_seq1	362	A	G	81	DP=24;VDB=0.0206;AF1=0.201;AC1=3;DP4=7,13,1,3;MQ=60;FQ=81.9;PV4=1,0.011,1,1	20	4	44
comp101775_c0_seq1	269	T	C	87.6	DP=22;VDB=0.0119;AF1=0.3181;AC1=5;DP4=11,6,4,1;MQ=60;FQ=89.3;PV4=1,0.0022,1,1	17	5	39
comp101775_c0_seq1	400	A	G	49.8	DP=16;VDB=0.0126;AF1=0.2907;AC1=5;DP4=4,7,2,3;MQ=60;FQ=51.3;PV4=1,1.1e-05,1,1	11	5	27
comp101775_c1_seq1	403	G	C	142	DP=28;VDB=0.0318;AF1=0.3303;AC1=5;DP4=6,10,4,8;MQ=60;FQ=144;PV4=1,1.5e-12,1,0.33	16	12	44
comp101775_c1_seq1	429	T	A	61.3	DP=25;VDB=0.0292;AF1=0.3255;AC1=5;DP4=4,10,6,5;MQ=60;FQ=63;PV4=0.24,2.8e-10,1,0.13	14	11	39
comp101775_c1_seq1	115	T	A	140	DP=18;VDB=0.0246;AF1=0.4016;AC1=6;DP4=8,1,8,1;MQ=60;FQ=142;PV4=1,0.00052,1,0.48	9	9	27
comp101778_c0_seq1	739	T	C	50.5	DP=18;VDB=0.0157;AF1=0.2222;AC1=3;DP4=8,7,2,1;MQ=60;FQ=51.6;PV4=1,1,1,1	15	3	33
comp101780_c0_seq1	56	G	A	150	DP=44;VDB=0.0117;AF1=0.2186;AC1=3;DP4=32,1,11,0;MQ=60;FQ=151;PV4=1,1.6e-07,1,1	33	11	77
comp101782_c0_seq1	156	G	A	110	DP=20;VDB=0.0190;AF1=0.513;AC1=8;DP4=5,10,3,2;MQ=60;FQ=113;PV4=0.35,1,1,0.32	15	5	35
comp101788_c0_seq1	1333	G	A	84.2	DP=21;VDB=0.0144;AF1=0.1722;AC1=2;DP4=6,11,2,2;MQ=60;FQ=85;PV4=0.62,0.027,1,1	17	4	38
comp101789_c0_seq1	437	T	C	25.1	DP=18;VDB=0.0221;AF1=0.2517;AC1=4;DP4=6,6,1,4;MQ=60;FQ=26.3;PV4=0.34,8.2e-15,1,0.33	12	5	29
comp101794_c0_seq1	12	C	G	139	DP=19;VDB=0.0010;AF1=0.2893;AC1=4;DP4=12,0,7,0;MQ=60;FQ=140;PV4=1,0.027,1,1	12	7	31
comp101795_c1_seq1	274	A	G	111	DP=17;VDB=0.0224;AF1=0.3206;AC1=5;DP4=6,6,5,0;MQ=60;FQ=113;PV4=0.1,1,1,1	12	5	29
comp101795_c1_seq1	282	C	T	70.3	DP=16;VDB=0.0224;AF1=0.4273;AC1=7;DP4=4,6,6,0;MQ=60;FQ=72.7;PV4=0.034,0.00046,1,0.37	10	6	26
comp101798_c1_seq1	1142	C	T	62.6	DP=16;VDB=0.0317;AF1=0.1138;AC1=1;DP4=7,5,1,2;MQ=60;FQ=63.1;PV4=0.57,1,1,1	12	3	27
comp101798_c1_seq1	1115	C	T	88.6	DP=15;VDB=0.0145;AF1=0.3465;AC1=5;DP4=8,3,2,2;MQ=60;FQ=90.4;PV4=0.56,1,1,1	11	4	26
comp101799_c0_seq1	394	A	G	79.8	DP=78;VDB=0.0099;AF1=0.1337;AC1=2;DP4=49,12,14,2;MQ=60;FQ=80.5;PV4=0.72,2.1e-90,1,0.26	61	16	138
comp101800_c0_seq1	105	A	G	999	DP=61;VDB=0.0072;AF1=0.2293;AC1=3;DP4=36,9,11,4;MQ=60;FQ=999;PV4=0.72,1.3e-15,1,1	45	15	105
comp101800_c0_seq1	131	A	G	289	DP=98;VDB=0.0395;AF1=0.2122;AC1=3;DP4=40,28,16,13;MQ=60;FQ=291;PV4=0.82,8.2e-50,1,0.13	68	29	165
comp101800_c0_seq1	237	G	A	114	DP=24;VDB=0.0049;AF1=0.5623;AC1=9;DP4=1,12,0,11;MQ=60;FQ=117;PV4=1,5.9e-25,1,1	13	11	37
comp101801_c1_seq1	625	A	G	52.5	DP=20;VDB=0.0249;AF1=0.2808;AC1=4;DP4=3,8,2,5;MQ=60;FQ=54;PV4=1,4.9e-07,1,1	11	7	29
comp101802_c0_seq1	432	A	G	110	DP=19;VDB=0.0173;AF1=0.4068;AC1=6;DP4=8,5,2,3;MQ=60;FQ=112;PV4=0.61,1,1,1	13	5	31
comp101804_c1_seq1	75	C	T	33.8	DP=19;VDB=0.0154;AF1=0.2548;AC1=4;DP4=11,4,3,1;MQ=60;FQ=35.1;PV4=1,3.7e-06,1,0.48	15	4	34
comp101804_c2_seq1	188	T	C	113	DP=27;VDB=0.0103;AF1=0.4014;AC1=6;DP4=6,12,4,5;MQ=60;FQ=116;PV4=0.68,2.7e-08,1,0.17	18	9	45
comp101808_c0_seq1	10	T	C	999	DP=28;VDB=0.0028;AF1=0.5184;AC1=8;DP4=11,0,14,0;MQ=60;FQ=999;PV4=1,0.31,1,1	11	14	36
comp101809_c1_seq1	70	C	A	999	DP=97;VDB=0.0193;AF1=0.312;AC1=5;DP4=60,14,19,4;MQ=60;FQ=999;PV4=1,3.9e-28,1,1	74	23	171
comp101820_c0_seq1	226	C	A	55.3	DP=15;VDB=0.0188;AF1=0.2724;AC1=4;DP4=8,4,1,2;MQ=60;FQ=56.7;PV4=0.53,1,1,1	12	3	27
comp101820_c3_seq2	1824	G	C	117	DP=21;VDB=0.0133;AF1=0.3225;AC1=5;DP4=8,7,5,0;MQ=60;FQ=119;PV4=0.11,1,1,1	15	5	35
comp101821_c0_seq1	334	G	T	52.6	DP=38;VDB=0.0392;AF1=0.0713;AC1=1;DP4=17,14,5,2;MQ=60;FQ=52.9;PV4=0.68,4.3e-31,1,1	31	7	69
comp101821_c0_seq1	612	T	A	125	DP=64;VDB=0.0379;AF1=0.1284;AC1=2;DP4=11,41,4,8;MQ=60;FQ=126;PV4=0.45,2.8e-64,1,0.37	52	12	116
comp101821_c0_seq1	623	A	G	301	DP=62;VDB=0.0379;AF1=0.1284;AC1=2;DP4=10,40,4,8;MQ=60;FQ=302;PV4=0.44,1,1,0.38	50	12	112
comp101822_c0_seq1	377	C	T	35.8	DP=18;VDB=0.0149;AF1=0.1457;AC1=2;DP4=4,11,1,2;MQ=60;FQ=36.5;PV4=1,4.7e-05,1,1	15	3	33
comp101823_c0_seq1	500	G	T	102	DP=20;VDB=0.0373;AF1=0.1453;AC1=2;DP4=10,3,6,0;MQ=60;FQ=102;PV4=0.52,1,1,1	13	6	32
comp101828_c0_seq1	270	C	T	84.2	DP=39;VDB=0.0283;AF1=0.327;AC1=5;DP4=11,14,6,7;MQ=60;FQ=85.9;PV4=1,2.9e-58,1,0.32	25	13	63
comp101830_c1_seq1	701	A	G	999	DP=99;VDB=0.0240;AF1=0.4012;AC1=6;DP4=18,33,24,24;MQ=60;FQ=999;PV4=0.16,0.35,1,1	51	48	150
comp101831_c0_seq1	120	T	G	149	DP=24;VDB=0.0058;AF1=0.6557;AC1=11;DP4=10,3,8,1;MQ=60;FQ=154;PV4=0.62,0.0057,1,0.36	13	9	35
comp101835_c0_seq1	236	G	A	162	DP=17;VDB=0.0293;AF1=0.258;AC1=4;DP4=0,11,3,3;MQ=60;FQ=163;PV4=0.029,1,1,0.17	11	6	28
comp101837_c2_seq1	183	A	T	87.8	DP=18;VDB=0.0276;AF1=0.09496;AC1=1;DP4=7,7,3,1;MQ=60;FQ=88.2;PV4=0.59,1,1,0.33	14	4	32
comp101841_c0_seq1	574	C	G	69.1	DP=18;VDB=0.0094;AF1=0.1557;AC1=2;DP4=8,6,2,1;MQ=60;FQ=69.8;PV4=1,1,1,0.061	14	3	31
comp101843_c0_seq1	1182	T	C	39.2	DP=27;VDB=0.0210;AF1=0.1553;AC1=2;DP4=5,16,1,5;MQ=60;FQ=39.9;PV4=1,6e-28,1,0.095	21	6	48
comp101843_c0_seq1	9	T	A	106	DP=25;VDB=0.0099;AF1=0.2928;AC1=4;DP4=15,0,5,0;MQ=60;FQ=108;PV4=1,1,1,1	15	5	35
comp101846_c0_seq1	449	A	C	109	DP=16;VDB=0.0253;AF1=0.4974;AC1=8;DP4=5,2,5,4;MQ=60;FQ=112;PV4=0.63,0.00019,1,0.075	7	9	23
comp101855_c1_seq1	281	C	T	33	DP=16;VDB=0.0211;AF1=0.2447;AC1=4;DP4=7,4,2,3;MQ=60;FQ=34.2;PV4=0.6,1.1e-05,1,1	11	5	27
comp101858_c0_seq1	200	A	G	54.4	DP=26;VDB=0.0199;AF1=0.2467;AC1=4;DP4=10,10,3,3;MQ=60;FQ=55.6;PV4=1,1.2e-08,1,1	20	6	46
comp101864_c0_seq2	132	C	T	999	DP=32;VDB=0.0297;AF1=0.1525;AC1=2;DP4=15,7,5,5;MQ=60;FQ=999;PV4=0.44,0.07,1,1	22	10	54
comp101869_c0_seq1	558	G	A	999	DP=72;VDB=0.0046;AF1=0.3653;AC1=6;DP4=2,47,3,19;MQ=60;FQ=999;PV4=0.17,4.3e-88,1,1	49	22	120
comp101869_c2_seq1	74	C	T	227	DP=70;VDB=0.0088;AF1=0.2622;AC1=4;DP4=49,4,14,2;MQ=60;FQ=229;PV4=0.62,8.5e-09,1,1	53	16	122
comp101869_c2_seq1	241	T	C	142	DP=78;VDB=0.0325;AF1=0.1277;AC1=2;DP4=19,40,7,11;MQ=60;FQ=143;PV4=0.78,4e-67,1,1	59	18	136
comp101872_c0_seq1	263	A	G	999	DP=34;VDB=0.0218;AF1=0.2784;AC1=4;DP4=12,14,4,4;MQ=60;FQ=999;PV4=1,1,1,1	26	8	60
comp101872_c0_seq1	133	T	C	66.3	DP=36;VDB=0.0321;AF1=0.2564;AC1=4;DP4=18,8,7,2;MQ=60;FQ=67.6;PV4=1,9.7e-16,1,1	26	9	61
comp101875_c0_seq1	1862	A	C	74.6	DP=52;VDB=0.0217;AF1=0.13;AC1=2;DP4=26,13,1,9;MQ=60;FQ=75.2;PV4=0.0027,1.8e-19,1,1	39	10	88
comp101876_c0_seq1	143	G	T	999	DP=52;VDB=0.0204;AF1=0.5339;AC1=9;DP4=7,12,12,1;MQ=60;FQ=999;PV4=0.0028,1,1,0.45	19	13	51
comp101882_c0_seq1	1198	T	C	63.3	DP=17;VDB=0.0178;AF1=0.1343;AC1=2;DP4=10,4,1,2;MQ=60;FQ=63.9;PV4=0.51,1,1,0.06	14	3	31
comp101882_c1_seq1	147	T	C	76.2	DP=19;VDB=0.0075;AF1=0.3385;AC1=5;DP4=5,9,2,2;MQ=60;FQ=78;PV4=1,0.029,1,1	14	4	32
comp101891_c2_seq1	631	T	C	44.2	DP=20;VDB=0.0139;AF1=0.4742;AC1=8;DP4=4,11,3,2;MQ=60;FQ=47;PV4=0.29,8.5e-07,1,1	15	5	35
comp101891_c3_seq1	435	T	G	61.8	DP=18;VDB=0.0276;AF1=0.3767;AC1=6;DP4=7,5,5,1;MQ=60;FQ=63.7;PV4=0.6,0.00014,1,1	12	6	30
comp101894_c0_seq1	437	C	T	28.7	DP=16;VDB=0.0159;AF1=0.334;AC1=5;DP4=7,5,3,1;MQ=60;FQ=30.5;PV4=1,1.7e-11,1,1	12	4	28
comp101894_c0_seq1	282	G	C	999	DP=29;VDB=0.0268;AF1=0.3224;AC1=5;DP4=10,8,6,5;MQ=60;FQ=999;PV4=1,0.15,1,1	18	11	47
comp101899_c2_seq1	440	A	G	84.3	DP=17;VDB=0.0108;AF1=0.7528;AC1=12;DP4=5,7,3,2;MQ=60;FQ=90.2;PV4=0.62,0.009,1,1	12	5	29
comp101899_c2_seq1	461	C	A	86.8	DP=16;VDB=0.0108;AF1=0.7637;AC1=13;DP4=4,7,3,2;MQ=60;FQ=93;PV4=0.6,0.012,1,0.26	11	5	27
comp101900_c1_seq1	1095	G	A	35.3	DP=15;VDB=0.0398;AF1=0.202;AC1=3;DP4=6,4,2,3;MQ=60;FQ=36.2;PV4=0.61,1.1e-14,1,0.48	10	5	25
comp101900_c3_seq1	120	C	T	107	DP=15;VDB=0.0216;AF1=0.337;AC1=5;DP4=6,3,4,2;MQ=60;FQ=109;PV4=1,0.014,1,0.47	9	6	24
comp101901_c0_seq1	152	G	T	99.6	DP=29;VDB=0.0019;AF1=0.09057;AC1=1;DP4=20,3,6,0;MQ=60;FQ=100;PV4=1,1,1,0.43	23	6	52
comp101905_c0_seq1	332	T	C	35.2	DP=15;VDB=0.0182;AF1=0.3307;AC1=5;DP4=6,5,2,2;MQ=60;FQ=36.9;PV4=1,6.6e-05,1,0.3	11	4	26
comp101916_c0_seq1	349	G	A	127	DP=16;VDB=0.0113;AF1=0.3094;AC1=5;DP4=6,5,2,3;MQ=60;FQ=129;PV4=1,1,1,0.1	11	5	27
comp101922_c0_seq1	383	G	A	83.9	DP=23;VDB=0.0116;AF1=0.4415;AC1=7;DP4=0,15,0,8;MQ=60;FQ=86.5;PV4=1,1.4e-09,1,1	15	8	38
comp101924_c0_seq1	1458	T	C	999	DP=47;VDB=0.0054;AF1=0.3176;AC1=5;DP4=6,29,1,9;MQ=60;FQ=999;PV4=1,1,1,1	35	10	80
comp101924_c0_seq1	783	C	T	999	DP=89;VDB=0.0169;AF1=0.2508;AC1=4;DP4=35,25,15,9;MQ=60;FQ=999;PV4=0.81,1,1,1	60	24	144
comp101925_c0_seq1	425	A	C	35.3	DP=18;VDB=0.0191;AF1=0.3457;AC1=5;DP4=5,6,3,4;MQ=60;FQ=37.2;PV4=1,1.2e-19,1,0.23	11	7	29
comp101926_c0_seq1	244	A	G	122	DP=16;VDB=0.0189;AF1=0.4559;AC1=7;DP4=6,4,3,2;MQ=60;FQ=125;PV4=1,1,1,0.25	10	5	25
comp101929_c0_seq1	1245	C	T	61.7	DP=17;VDB=0.0156;AF1=0.4507;AC1=7;DP4=4,6,1,6;MQ=60;FQ=64.3;PV4=0.34,2.9e-21,1,0.49	10	7	27
comp101935_c1_seq1	654	G	A	96.1	DP=48;VDB=0.0238;AF1=0.1895;AC1=3;DP4=2,36,2,8;MQ=60;FQ=97;PV4=0.19,3.2e-54,1,1	38	10	86
comp101935_c1_seq1	77	T	G	999	DP=52;VDB=0.0174;AF1=0.3273;AC1=5;DP4=38,2,9,2;MQ=60;FQ=999;PV4=0.2,7e-09,1,1	40	11	91
comp101935_c1_seq1	685	C	T	45.3	DP=31;VDB=0.0339;AF1=0.1568;AC1=2;DP4=2,22,2,5;MQ=60;FQ=46.1;PV4=0.21,6.6e-52,1,0.12	24	7	55
comp101936_c0_seq3	244	G	T	94.4	DP=16;VDB=0.0082;AF1=0.2144;AC1=3;DP4=9,3,3,1;MQ=60;FQ=95.4;PV4=1,1,1,1	12	4	28
comp101937_c0_seq1	91	A	T	59.4	DP=33;VDB=0.0216;AF1=0.171;AC1=2;DP4=12,9,7,5;MQ=60;FQ=60.2;PV4=1,7.6e-16,1,1	21	12	54
comp101939_c0_seq1	104	G	A	68.1	DP=22;VDB=0.0060;AF1=0.185;AC1=3;DP4=12,6,4,0;MQ=60;FQ=69;PV4=0.54,0.015,1,1	18	4	40
comp101939_c0_seq1	237	A	G	47.7	DP=15;AF1=0.2661;AC1=4;DP4=3,9,1,2;MQ=60;FQ=49;PV4=1,1,1,0.29	12	3	27
comp101939_c0_seq1	212	T	G	50.8	DP=20;VDB=0.0108;AF1=0.2987;AC1=5;DP4=3,12,2,3;MQ=60;FQ=52.3;PV4=0.56,4.2e-06,1,1	15	5	35
comp101939_c0_seq1	189	G	T	47.9	DP=19;VDB=0.0131;AF1=0.2277;AC1=3;DP4=5,9,4,1;MQ=60;FQ=49;PV4=0.14,0.00023,1,0.21	14	5	33
comp101939_c0_seq1	178	C	A	999	DP=26;VDB=0.0256;AF1=0.3934;AC1=6;DP4=7,9,6,4;MQ=60;FQ=999;PV4=0.69,0.033,1,1	16	10	42
comp101939_c0_seq1	160	G	A	999	DP=27;VDB=0.0184;AF1=0.5406;AC1=9;DP4=7,7,8,5;MQ=60;FQ=999;PV4=0.7,6.6e-06,1,1	14	13	41
comp101950_c0_seq2	549	G	A	999	DP=36;VDB=0.0293;AF1=0.66;AC1=11;DP4=7,8,9,10;MQ=60;FQ=999;PV4=1,2e-15,1,1	15	19	49
comp101952_c1_seq1	117	C	A	113	DP=17;VDB=0.0163;AF1=0.3796;AC1=6;DP4=4,5,5,2;MQ=60;FQ=115;PV4=0.36,0.015,1,1	9	7	25
comp101952_c1_seq1	602	C	G	146	DP=23;VDB=0.0199;AF1=0.4872;AC1=8;DP4=6,6,2,8;MQ=60;FQ=149;PV4=0.2,1.8e-09,1,1	12	10	34
comp101952_c1_seq1	577	A	T	152	DP=21;VDB=0.0257;AF1=0.4861;G3=0.501,1.261e-05,0.499;HWE=0.0405;AC1=8;DP4=5,5,5,6;MQ=60;FQ=154;PV4=1,1.7e-08,1,0.49	10	11	31
comp101955_c0_seq1	294	G	A	56.2	DP=26;VDB=0.0142;AF1=0.2371;AC1=4;DP4=17,3,3,2;MQ=60;FQ=57.3;PV4=0.25,1.3e-05,1,0.19	20	5	45
comp101960_c4_seq1	109	A	G	173	DP=77;VDB=0.0304;AF1=0.3129;AC1=5;DP4=58,3,15,0;MQ=60;FQ=174;PV4=1,3.7e-16,1,1	61	15	137
comp101961_c1_seq1	151	T	C	71	DP=15;VDB=0.0094;AF1=0.2879;AC1=4;DP4=2,10,1,2;MQ=60;FQ=72.5;PV4=0.52,1,1,0.32	12	3	27
comp101961_c1_seq1	42	T	A	137	DP=15;VDB=0.0190;AF1=0.4229;AC1=7;DP4=7,2,6,0;MQ=60;FQ=140;PV4=0.49,0.12,1,0.047	9	6	24
comp101962_c0_seq1	194	A	G	130	DP=18;VDB=0.0302;AF1=0.547;AC1=9;DP4=3,3,5,6;MQ=60;FQ=133;PV4=1,1.4e-06,1,1	6	11	23
comp101970_c0_seq1	100	T	C	138	DP=27;VDB=0.0346;AF1=0.3634;AC1=6;DP4=12,6,7,1;MQ=60;FQ=140;PV4=0.37,0.00022,1,1	18	8	44
comp101978_c0_seq1	438	T	C	56	DP=18;VDB=0.0135;AF1=0.1501;AC1=2;DP4=6,9,0,3;MQ=60;FQ=56.6;PV4=0.51,1,1,0.36	15	3	33
comp101978_c0_seq1	57	A	G	92.8	DP=17;VDB=0.0171;AF1=0.3235;AC1=5;DP4=11,2,4,0;MQ=60;FQ=94.5;PV4=1,1,1,1	13	4	30
comp101978_c0_seq1	123	T	C	999	DP=34;VDB=0.0392;AF1=0.1605;AC1=2;DP4=19,4,7,4;MQ=60;FQ=999;PV4=0.39,1,1,0.02	23	11	57
comp101980_c1_seq4	216	G	A	62.9	DP=18;VDB=0.0194;AF1=0.3743;AC1=6;DP4=2,12,0,4;MQ=60;FQ=64.9;PV4=1,1,1,1	14	4	32
comp101982_c0_seq1	275	C	T	88.1	DP=15;VDB=0.0167;AF1=0.4267;AC1=7;DP4=6,4,3,2;MQ=60;FQ=90.5;PV4=1,0.016,1,1	10	5	25
comp101984_c1_seq1	355	T	A	999	DP=29;VDB=0.0170;AF1=0.2754;AC1=4;DP4=4,13,3,9;MQ=60;FQ=999;PV4=1,1,1,1	17	12	46
comp101984_c4_seq1	726	G	A	58.9	DP=27;VDB=0.0169;AF1=0.3396;AC1=5;DP4=5,16,1,5;MQ=60;FQ=60.7;PV4=1,1.1e-20,1,1	21	6	48
comp101984_c4_seq1	693	G	A	65.9	DP=19;VDB=0.0154;AF1=0.4392;AC1=7;DP4=4,7,3,5;MQ=60;FQ=68.4;PV4=1,4.5e-19,1,1	11	8	30
comp101984_c4_seq1	765	G	A	233	DP=16;VDB=0.0097;AF1=0.6342;AC1=10;DP4=1,6,0,9;MQ=60;FQ=237;PV4=0.44,1,1,0.15	7	9	23
comp101985_c0_seq1	161	A	C	60.3	DP=21;VDB=0.0140;AF1=0.2794;AC1=4;DP4=10,5,2,4;MQ=60;FQ=61.7;PV4=0.33,2.5e-05,1,0.44	15	6	36
comp101985_c3_seq1	506	G	C	105	DP=30;VDB=0.0286;AF1=0.377;AC1=6;DP4=6,9,7,6;MQ=60;FQ=107;PV4=0.71,1.1e-48,1,1	15	13	43
comp101990_c0_seq1	774	C	A	72.5	DP=83;VDB=0.0282;AF1=0.3212;AC1=5;DP4=47,22,12,2;MQ=60;FQ=74.1;PV4=0.33,1.7e-79,1,1	69	14	152
comp101991_c0_seq3	373	G	T	85.7	DP=31;VDB=0.0225;AF1=0.4707;AC1=8;DP4=12,7,9,3;MQ=60;FQ=88.4;PV4=0.7,2.3e-53,1,0.38	19	12	50
comp101992_c0_seq2	280	A	T	154	DP=82;VDB=0.0196;AF1=0.1274;AC1=2;DP4=42,24,7,9;MQ=60;FQ=155;PV4=0.17,6.1e-99,1,1	66	16	148
comp101992_c0_seq2	176	A	G	999	DP=76;VDB=0.0319;AF1=0.2816;AC1=5;DP4=27,21,15,13;MQ=60;FQ=999;PV4=1,2.3e-90,1,1	48	28	124
comp101992_c0_seq2	54	C	T	999	DP=31;VDB=0.0203;AF1=0.5181;G3=7.199e-06,0.9035,0.09646;HWE=0.0329;AC1=8;DP4=11,3,8,5;MQ=60;FQ=999;PV4=0.42,0.016,1,1	14	13	41
comp101993_c0_seq1	230	A	G	57.2	DP=15;VDB=0.0070;AF1=0.1297;AC1=2;DP4=9,2,3,1;MQ=60;FQ=57.8;PV4=1,0.0043,1,0.053	11	4	26
comp101993_c0_seq1	188	T	A	37.2	DP=17;VDB=0.0298;AF1=0.1297;AC1=2;DP4=9,3,4,1;MQ=60;FQ=37.8;PV4=1,7.1e-06,1,1	12	5	29
comp101999_c0_seq1	1673	C	T	164	DP=19;VDB=0.0150;AF1=0.2218;AC1=3;DP4=5,8,3,3;MQ=60;FQ=165;PV4=1,1,1,1	13	6	32
comp101999_c0_seq1	1636	A	G	41	DP=17;VDB=0.0199;AF1=0.4679;G3=0.434,9.004e-06,0.566;HWE=0.0404;AC1=7;DP4=5,6,1,5;MQ=60;FQ=43.8;PV4=0.33,1.4e-19,1,1	11	6	28
comp102000_c1_seq1	353	C	T	53.2	DP=20;VDB=0.0153;AF1=0.2098;AC1=3;DP4=9,7,1,3;MQ=60;FQ=54.2;PV4=0.58,0.00089,1,0.24	16	4	36
comp102004_c0_seq1	273	G	A	99.5	DP=17;VDB=0.0220;AF1=0.2354;AC1=4;DP4=13,0,1,3;MQ=60;FQ=101;PV4=0.0059,1,1,0.3	13	4	30
comp102005_c0_seq1	395	C	T	999	DP=17;VDB=0.0263;AF1=0.3765;AC1=6;DP4=6,5,4,2;MQ=60;FQ=999;PV4=1,1,1,0.042	11	6	28
comp102005_c0_seq1	285	A	G	144	DP=22;VDB=0.0149;AF1=0.5091;AC1=8;DP4=4,8,4,6;MQ=60;FQ=147;PV4=1,1.8e-09,1,0.43	12	10	34
comp102006_c0_seq1	2236	G	A	68.3	DP=48;VDB=0.0417;AF1=0.06786;AC1=1;DP4=0,37,5,6;MQ=60;FQ=68.6;PV4=0.00027,4.1e-46,1,0.18	37	11	85
comp102009_c0_seq2	353	C	G	90.1	DP=23;VDB=0.0188;AF1=0.3339;AC1=5;DP4=4,15,0,4;MQ=60;FQ=91.8;PV4=1,1,1,1	19	4	42
comp102009_c1_seq1	231	T	C	53.5	DP=44;VDB=0.0099;AF1=0.3641;AC1=6;DP4=18,18,6,2;MQ=60;FQ=55.4;PV4=0.26,4.8e-12,1,0.13	36	8	80
comp102011_c0_seq1	381	A	G	147	DP=37;VDB=0.0132;AF1=0.2292;AC1=3;DP4=13,16,2,4;MQ=60;FQ=148;PV4=0.68,1,1,0.12	29	6	64
comp102014_c0_seq1	465	T	C	132	DP=20;VDB=0.0152;AF1=0.2303;AC1=4;DP4=6,7,3,2;MQ=60;FQ=133;PV4=1,0.054,1,0.16	13	5	31
comp102015_c0_seq1	139	G	T	999	DP=36;VDB=0.0113;AF1=0.4537;AC1=7;DP4=6,17,2,7;MQ=60;FQ=999;PV4=1,0.0094,1,1	23	9	55
comp102015_c0_seq1	94	C	T	94.2	DP=21;VDB=0.0073;AF1=0.4319;AC1=7;DP4=9,6,4,2;MQ=60;FQ=96.7;PV4=1,0.0028,1,0.18	15	6	36
comp102015_c1_seq1	353	C	T	53.5	DP=20;VDB=0.0147;AF1=0.4301;AC1=7;DP4=2,10,1,6;MQ=60;FQ=55.9;PV4=1,1.6e-17,1,0.28	12	7	31
comp102015_c2_seq1	170	C	T	999	DP=84;VDB=0.0399;AF1=0.07188;AC1=1;DP4=39,31,7,7;MQ=60;FQ=999;PV4=0.77,0.012,1,0.34	70	14	154
comp102019_c0_seq3	98	G	A	46.1	DP=18;VDB=0.0163;AF1=0.1285;AC1=2;DP4=11,4,3,0;MQ=60;FQ=46.7;PV4=1,1,1,1	15	3	33
comp102022_c0_seq1	120	T	A	105	DP=18;VDB=0.0322;AF1=0.2192;AC1=3;DP4=10,2,4,1;MQ=60;FQ=106;PV4=1,0.062,1,1	12	5	29
comp102024_c0_seq1	793	A	G	36	DP=15;VDB=0.0113;AF1=0.1586;AC1=2;DP4=2,10,1,2;MQ=60;FQ=36.8;PV4=0.52,0.02,1,0.0042	12	3	27
comp102028_c0_seq1	278	C	T	299	DP=34;VDB=0.0345;AF1=0.2963;AC1=5;DP4=8,14,4,8;MQ=60;FQ=301;PV4=1,1,1,1	22	12	56
comp102028_c0_seq1	351	T	C	94.4	DP=15;VDB=0.0244;AF1=0.6131;G3=0.3344,8.102e-06,0.6656;HWE=0.0431;AC1=10;DP4=2,5,1,7;MQ=60;FQ=98.6;PV4=0.57,4.9e-16,1,0.32	7	8	22
comp102029_c0_seq1	210	A	G	65.3	DP=18;VDB=0.0300;AF1=0.3295;G3=0.6,1.011e-05,0.4;HWE=0.048;AC1=5;DP4=5,8,1,4;MQ=60;FQ=67;PV4=0.61,2.1e-06,1,0.026	13	5	31
comp102033_c0_seq1	1139	G	C	999	DP=68;VDB=0.0302;AF1=0.4342;AC1=7;DP4=34,5,23,6;MQ=60;FQ=999;PV4=0.51,2.2e-94,1,0.3	39	29	107
comp102033_c1_seq1	700	A	G	100	DP=82;VDB=0.0384;AF1=0.06312;AC1=1;DP4=35,30,10,6;MQ=60;FQ=100;PV4=0.59,4.2e-65,1,1	65	16	146
comp102033_c2_seq1	389	C	A	149	DP=50;VDB=0.0175;AF1=0.32;AC1=5;DP4=23,15,8,2;MQ=60;FQ=150;PV4=0.46,2.5e-12,1,1	38	10	86
comp102033_c2_seq1	524	C	G	999	DP=54;VDB=0.0327;AF1=0.2005;AC1=3;DP4=7,31,3,12;MQ=60;FQ=999;PV4=1,1,1,1	38	15	91
comp102040_c1_seq1	101	G	A	63.7	DP=21;VDB=0.0364;AF1=0.2282;AC1=3;DP4=10,6,3,2;MQ=60;FQ=64.8;PV4=1,8.5e-05,1,1	16	5	37
comp102040_c3_seq1	645	T	C	999	DP=34;VDB=0.0223;AF1=0.366;AC1=6;DP4=11,12,7,2;MQ=60;FQ=999;PV4=0.23,1,1,1	23	9	55
comp102050_c1_seq1	349	C	T	146	DP=19;VDB=0.0271;AF1=0.3772;AC1=6;DP4=6,7,2,4;MQ=60;FQ=148;PV4=1,1,1,1	13	6	32
comp102053_c0_seq1	519	C	T	64.3	DP=17;VDB=0.0104;AF1=0.1958;AC1=3;DP4=11,3,2,1;MQ=60;FQ=65.2;PV4=1,1,1,0.49	14	3	31
comp102058_c1_seq1	204	G	C	999	DP=75;VDB=0.0272;AF1=0.2339;AC1=4;DP4=32,26,13,4;MQ=60;FQ=999;PV4=0.16,2e-12,1,1	58	17	133
comp102063_c1_seq1	31	A	G	30.7	DP=22;VDB=0.0099;AF1=0.2149;AC1=3;DP4=18,0,4,0;MQ=60;FQ=31.7;PV4=1,0.00032,1,1	18	4	40
comp102063_c1_seq1	151	C	T	74.9	DP=36;VDB=0.0100;AF1=0.3105;AC1=5;DP4=10,15,9,1;MQ=60;FQ=76.5;PV4=0.0098,1.7e-25,1,1	25	10	60
comp102068_c0_seq1	702	G	A	42.6	DP=28;VDB=0.0286;AF1=0.2481;AC1=4;DP4=5,15,3,5;MQ=60;FQ=43.8;PV4=0.65,4.6e-18,1,1	20	8	48
comp102068_c0_seq1	533	T	C	55	DP=35;VDB=0.0257;AF1=0.2323;AC1=4;DP4=12,11,5,6;MQ=60;FQ=56.2;PV4=1,3.7e-33,1,1	23	11	57
comp102074_c1_seq3	786	G	T	54.6	DP=22;VDB=0.0139;AF1=0.2785;AC1=4;DP4=1,14,0,7;MQ=60;FQ=56;PV4=1,5.7e-17,1,0.45	15	7	37
comp102075_c0_seq1	1866	C	T	999	DP=65;VDB=0.0364;AF1=0.2841;AC1=5;DP4=27,24,8,5;MQ=60;FQ=999;PV4=0.76,0.035,1,0.23	51	13	115
comp102075_c0_seq1	1500	G	A	119	DP=47;VDB=0.0228;AF1=0.2624;AC1=4;DP4=17,15,9,5;MQ=60;FQ=121;PV4=0.53,2.5e-51,1,0.35	32	14	78
comp102078_c0_seq2	308	T	A	35.8	DP=17;VDB=0.0131;AF1=0.3092;AC1=5;DP4=4,8,1,2;MQ=60;FQ=37.4;PV4=1,0.00027,1,1	12	3	27
comp102079_c0_seq1	1094	A	G	99	DP=31;VDB=0.0008;AF1=0.07835;AC1=1;DP4=0,25,0,6;MQ=60;FQ=99.3;PV4=1,1,1,1	25	6	56
comp102080_c0_seq1	370	A	G	189	DP=17;VDB=0.0120;AF1=0.4554;AC1=7;DP4=5,4,1,6;MQ=60;FQ=192;PV4=0.15,1,1,0.46	9	7	25
comp102082_c0_seq1	672	A	G	88.7	DP=17;VDB=0.0098;AF1=0.45;AC1=7;DP4=8,3,4,2;MQ=60;FQ=91.3;PV4=1,0.00026,1,1	11	6	28
comp102088_c1_seq1	478	A	G	999	DP=22;VDB=0.0177;AF1=0.3953;AC1=6;DP4=6,7,4,5;MQ=60;FQ=999;PV4=1,1,1,1	13	9	35
comp102090_c0_seq1	619	T	C	999	DP=93;VDB=0.0298;AF1=0.3111;AC1=5;DP4=42,22,15,12;MQ=60;FQ=999;PV4=0.48,1.9e-71,1,1	64	27	155
comp102091_c0_seq1	189	G	A	111	DP=22;VDB=0.0107;AF1=0.2179;G3=0.75,6.805e-06,0.25;HWE=0.0356;AC1=3;DP4=10,7,4,1;MQ=60;FQ=112;PV4=0.61,0.032,1,0.015	17	5	39
comp102091_c0_seq1	211	T	C	999	DP=22;VDB=0.0149;AF1=0.4567;AC1=7;DP4=7,6,5,4;MQ=60;FQ=999;PV4=1,0.003,1,1	13	9	35
comp102096_c0_seq1	635	G	C	64.7	DP=18;VDB=0.0047;AF1=0.09268;AC1=1;DP4=13,2,1,2;MQ=60;FQ=65.1;PV4=0.11,1,1,0.18	15	3	33
comp102098_c2_seq1	133	C	T	49.3	DP=59;VDB=0.0155;AF1=0.1862;AC1=3;DP4=36,11,12,0;MQ=60;FQ=50.2;PV4=0.098,1.4e-25,1,1	47	12	106
comp102098_c2_seq1	143	C	T	999	DP=63;VDB=0.0198;AF1=0.4616;AC1=7;DP4=31,5,18,5;MQ=60;FQ=999;PV4=0.49,2.6e-34,1,1	36	23	95
comp102099_c0_seq1	83	G	A	139	DP=18;VDB=0.0194;AF1=0.3614;AC1=6;DP4=10,2,3,2;MQ=60;FQ=140;PV4=0.54,1,1,1	12	5	29
comp102099_c2_seq1	634	C	A	164	DP=37;VDB=0.0233;AF1=0.4141;AC1=7;DP4=10,9,7,11;MQ=60;FQ=167;PV4=0.51,6.2e-42,1,1	19	18	56
comp102099_c3_seq2	296	C	A	36.1	DP=39;VDB=0.0141;AF1=0.2359;AC1=3;DP4=17,14,4,4;MQ=60;FQ=37.3;PV4=1,5.4e-17,1,0.23	31	8	70
comp102099_c3_seq2	717	A	T	40.4	DP=24;VDB=0.0199;AF1=0.2182;AC1=3;DP4=14,0,9,0;MQ=60;FQ=41.5;PV4=1,5.4e-10,1,1	14	9	37
comp102104_c1_seq3	529	A	G	999	DP=62;VDB=0.0212;AF1=0.1686;AC1=3;DP4=23,27,3,9;MQ=60;FQ=999;PV4=0.21,0.031,1,0.44	50	12	112
comp102108_c0_seq1	703	G	T	61.6	DP=28;VDB=0.0218;AF1=0.2491;G3=0.75,7.961e-07,0.25;HWE=0.0104;AC1=4;DP4=13,7,4,4;MQ=60;FQ=62.8;PV4=0.67,1.2e-31,1,1	20	8	48
comp102108_c0_seq1	748	C	T	999	DP=24;VDB=0.0182;AF1=0.2673;AC1=4;DP4=10,5,7,2;MQ=60;FQ=999;PV4=0.67,1,1,1	15	9	39
comp102111_c2_seq1	28	A	G	999	DP=70;VDB=0.0004;AF1=0.1866;AC1=3;DP4=54,0,13,0;MQ=60;FQ=999;PV4=1,1,1,1	54	13	121
comp102117_c0_seq1	485	G	T	132	DP=26;VDB=0.0323;AF1=0.5215;AC1=8;DP4=7,4,6,9;MQ=60;FQ=135;PV4=0.43,1.4e-11,1,1	11	15	37
comp102118_c0_seq1	403	A	T	156	DP=23;VDB=0.0001;AF1=0.6693;AC1=11;DP4=5,7,0,9;MQ=60;FQ=161;PV4=0.045,0.015,1,0.00085	12	9	33
comp102119_c0_seq1	387	A	G	90.1	DP=23;VDB=0.0118;AF1=0.2339;G3=0.7523,6.289e-06,0.2476;HWE=0.0321;AC1=3;DP4=10,6,3,4;MQ=60;FQ=91.3;PV4=0.65,3.8e-08,1,1	16	7	39
comp102120_c0_seq1	91	G	A	999	DP=53;VDB=0.0023;AF1=0.1349;AC1=2;DP4=41,0,10,1;MQ=60;FQ=999;PV4=0.21,1,1,1	41	11	93
comp102120_c1_seq1	740	A	C	126	DP=36;VDB=0.0190;AF1=0.2487;AC1=4;DP4=15,3,13,5;MQ=60;FQ=127;PV4=0.69,1.7e-18,1,1	18	18	54
comp102120_c3_seq1	434	C	T	999	DP=35;VDB=0.0004;AF1=0.3565;G3=0.625,3.361e-06,0.375;HWE=0.00616;AC1=5;DP4=0,20,0,15;MQ=60;FQ=999;PV4=1,0.13,1,1	20	15	55
comp102122_c5_seq1	335	A	T	999	DP=57;VDB=0.0170;AF1=0.3011;AC1=5;DP4=31,8,14,1;MQ=60;FQ=999;PV4=0.42,0.046,1,1	39	15	93
comp102123_c2_seq1	256	A	G	999	DP=83;VDB=0.0288;AF1=0.3756;AC1=6;DP4=1,49,1,25;MQ=60;FQ=999;PV4=1,3e-96,1,1	50	26	126
comp102128_c0_seq1	175	A	G	43.2	DP=15;VDB=0.0161;AF1=0.2637;AC1=4;DP4=7,5,2,1;MQ=60;FQ=44.5;PV4=1,0.02,1,1	12	3	27
comp102128_c0_seq1	413	G	A	84.1	DP=17;VDB=0.0251;AF1=0.2017;AC1=3;DP4=5,8,2,2;MQ=60;FQ=85.1;PV4=1,1,1,1	13	4	30
comp102130_c2_seq1	692	G	A	999	DP=28;VDB=0.0103;AF1=0.1825;AC1=3;DP4=3,18,3,4;MQ=60;FQ=999;PV4=0.14,1,1,1	21	7	49
comp102134_c0_seq1	563	T	C	40.4	DP=17;VDB=0.0106;AF1=0.2494;AC1=4;DP4=8,4,3,1;MQ=60;FQ=41.6;PV4=1,0.003,1,1	12	4	28
comp102134_c0_seq1	583	C	A	71	DP=17;VDB=0.0106;AF1=0.2721;AC1=4;DP4=8,4,4,1;MQ=60;FQ=72.3;PV4=1,0.00089,1,1	12	5	29
comp102134_c0_seq1	668	T	A	165	DP=18;VDB=0.0104;AF1=0.4599;AC1=7;DP4=6,5,3,3;MQ=60;FQ=168;PV4=1,1,1,0.48	11	6	28
comp102134_c4_seq1	563	G	C	999	DP=62;VDB=0.0308;AF1=0.2675;AC1=4;DP4=22,27,7,6;MQ=60;FQ=999;PV4=0.76,1,1,0.48	49	13	111
comp102134_c4_seq1	749	C	T	117	DP=27;VDB=0.0173;AF1=0.4215;AC1=7;DP4=0,14,0,13;MQ=60;FQ=120;PV4=1,1.4e-36,1,0.078	14	13	41
comp102137_c0_seq1	228	T	A	52	DP=21;VDB=0.0203;AF1=0.1703;AC1=2;DP4=9,7,2,3;MQ=60;FQ=52.9;PV4=0.64,1.7e-07,1,1	16	5	37
comp102140_c0_seq1	522	T	C	69.4	DP=15;VDB=0.0182;AF1=0.2436;AC1=4;DP4=4,8,1,2;MQ=60;FQ=70.6;PV4=1,1,1,1	12	3	27
comp102140_c0_seq1	307	A	C	37.2	DP=43;VDB=0.0169;AF1=0.3094;AC1=5;DP4=22,9,5,4;MQ=60;FQ=38.8;PV4=0.44,6e-34,1,1	31	9	71
comp102147_c3_seq1	463	G	A	160	DP=25;VDB=0.0279;AF1=0.1854;AC1=3;DP4=15,2,4,3;MQ=60;FQ=161;PV4=0.13,1,1,1	17	7	41
comp102153_c2_seq1	608	G	A	72.2	DP=19;VDB=0.0322;AF1=0.132;AC1=2;DP4=4,7,4,4;MQ=60;FQ=72.9;PV4=0.66,3e-11,1,1	11	8	30
comp102154_c0_seq2	1299	A	T	86.8	DP=17;VDB=0.0105;AF1=0.1498;AC1=2;DP4=7,5,1,3;MQ=60;FQ=87.5;PV4=0.57,0.041,1,1	12	4	28
comp102158_c0_seq1	152	G	A	132	DP=16;VDB=0.0099;AF1=0.5086;AC1=8;DP4=6,4,4,2;MQ=60;FQ=135;PV4=1,0.1,1,0.1	10	6	26
comp102159_c0_seq1	300	C	A	27.2	DP=19;VDB=0.0251;AF1=0.2275;AC1=3;DP4=8,5,2,4;MQ=60;FQ=28.3;PV4=0.35,7.7e-31,1,0.45	13	6	32
comp102160_c1_seq1	518	A	G	177	DP=71;VDB=0.0214;AF1=0.3127;AC1=5;DP4=34,15,14,7;MQ=60;FQ=178;PV4=1,3.1e-79,1,0.02	49	21	119
comp102164_c0_seq5	474	A	C	131	DP=19;VDB=0.0343;AF1=0.09614;AC1=1;DP4=9,2,2,4;MQ=60;FQ=131;PV4=0.11,0.013,1,1	11	6	28
comp102165_c0_seq1	103	C	A	71.5	DP=24;VDB=0.0020;AF1=0.2836;AC1=5;DP4=17,2,5,0;MQ=60;FQ=72.9;PV4=1,0.0013,1,0.014	19	5	43
comp102170_c1_seq1	366	G	A	154	DP=18;VDB=0.0277;AF1=0.5698;AC1=9;DP4=4,5,3,6;MQ=60;FQ=158;PV4=1,3.7e-05,1,1	9	9	27
comp102173_c1_seq1	318	G	A	999	DP=64;VDB=0.0169;AF1=0.3373;AC1=5;DP4=3,47,2,12;MQ=60;FQ=999;PV4=0.3,1,1,1	50	14	114
comp102173_c2_seq1	556	T	C	999	DP=41;VDB=0.0405;AF1=0.4111;AC1=6;DP4=11,16,7,7;MQ=60;FQ=999;PV4=0.74,1,1,1	27	14	68
comp102174_c0_seq1	97	A	G	44.5	DP=59;VDB=0.0260;AF1=0.3706;G3=0.09221,0.9078,3.635e-24;HWE=0.036;AC1=6;DP4=36,8,10,3;MQ=60;FQ=46.4;PV4=0.7,9.5e-22,1,1	44	13	101
comp102178_c0_seq1	176	G	T	999	DP=39;VDB=0.0200;AF1=0.3308;AC1=5;DP4=18,10,7,3;MQ=60;FQ=999;PV4=1,1.6e-07,1,1	28	10	66
comp102178_c0_seq1	71	G	A	123	DP=17;VDB=0.0112;AF1=0.4166;G3=2.758e-05,1,3.276e-19;HWE=0.0224;AC1=7;DP4=9,2,6,0;MQ=60;FQ=125;PV4=0.51,0.092,1,0.48	11	6	28
comp102178_c0_seq1	556	C	T	999	DP=43;VDB=0.0247;AF1=0.4649;AC1=8;DP4=13,14,5,11;MQ=60;FQ=999;PV4=0.35,0.099,1,1	27	16	70
comp102178_c0_seq1	206	T	C	999	DP=39;VDB=0.0334;AF1=0.4141;G3=0.1378,0.8622,1.285e-09;HWE=0.0275;AC1=7;DP4=14,6,10,7;MQ=60;FQ=999;PV4=0.51,1.3e-18,1,1	20	17	57
comp102185_c0_seq1	489	C	T	101	DP=29;VDB=0.0234;AF1=0.252;AC1=4;DP4=8,12,4,5;MQ=60;FQ=102;PV4=1,3.7e-39,1,1	20	9	49
comp102189_c1_seq1	435	G	T	999	DP=44;VDB=0.0130;AF1=0.3162;AC1=5;DP4=5,23,0,15;MQ=60;FQ=999;PV4=0.14,1,1,1	28	15	71
comp102192_c0_seq1	235	T	C	100	DP=30;VDB=0.0201;AF1=0.362;AC1=6;DP4=9,12,5,4;MQ=60;FQ=102;PV4=0.69,9.5e-08,1,1	21	9	51
comp102192_c0_seq1	259	G	T	85.3	DP=32;VDB=0.0184;AF1=0.3313;AC1=5;DP4=9,11,4,7;MQ=60;FQ=87.1;PV4=0.72,3.2e-13,1,1	20	11	51
comp102203_c0_seq1	278	G	A	999	DP=60;VDB=0.0340;AF1=0.4276;AC1=7;DP4=15,18,15,11;MQ=60;FQ=999;PV4=0.43,2.6e-64,1,1	33	26	92
comp102203_c0_seq1	125	A	C	999	DP=56;VDB=0.0300;AF1=0.6249;AC1=10;DP4=22,7,24,3;MQ=60;FQ=999;PV4=0.3,4e-09,1,1	29	27	85
comp102205_c0_seq1	717	A	G	94.2	DP=18;VDB=0.0012;AF1=0.1434;AC1=2;DP4=3,11,1,3;MQ=60;FQ=94.8;PV4=1,1,1,1	14	4	32
comp102206_c0_seq3	626	A	C	128	DP=15;VDB=0.0398;AF1=0.1862;AC1=3;DP4=1,8,1,5;MQ=60;FQ=129;PV4=1,1,1,0.33	9	6	24
comp102208_c0_seq1	612	A	T	999	DP=51;VDB=0.0159;AF1=0.1612;AC1=3;DP4=2,40,1,8;MQ=60;FQ=999;PV4=0.45,1,1,1	42	9	93
comp102208_c0_seq1	631	C	T	999	DP=61;VDB=0.0304;AF1=0.131;AC1=2;DP4=5,45,2,9;MQ=60;FQ=999;PV4=0.6,1,1,1	50	11	111
comp102208_c0_seq1	452	C	T	148	DP=68;VDB=0.0239;AF1=0.2447;AC1=4;DP4=34,5,20,4;MQ=60;FQ=149;PV4=0.72,7.4e-57,1,0.23	39	24	102
comp102215_c0_seq1	156	G	A	164	DP=15;VDB=0.0096;AF1=0.4547;G3=0.5,1.508e-05,0.5;HWE=0.0433;AC1=7;DP4=5,4,3,3;MQ=60;FQ=166;PV4=1,1,1,0.33	9	6	24
comp102218_c0_seq1	195	G	T	47.3	DP=18;VDB=0.0177;AF1=0.2711;AC1=4;DP4=5,5,2,4;MQ=60;FQ=48.7;PV4=0.63,1.1e-15,1,0.16	10	6	26
comp102231_c0_seq1	123	A	C	999	DP=60;VDB=0.0252;AF1=0.3342;AC1=5;DP4=26,12,15,7;MQ=60;FQ=999;PV4=1,2.3e-30,1,1	38	22	98
comp102237_c0_seq1	871	C	T	150	DP=19;VDB=0.0170;AF1=0.4092;AC1=7;DP4=13,0,4,2;MQ=60;FQ=152;PV4=0.088,1,1,0.42	13	6	32
comp102239_c0_seq1	137	A	T	999	DP=35;VDB=0.0241;AF1=0.6137;AC1=10;DP4=10,13,8,3;MQ=60;FQ=999;PV4=0.15,0.018,1,1	23	11	57
comp102239_c0_seq1	207	C	T	60.8	DP=18;VDB=0.0076;AF1=0.5408;AC1=9;DP4=0,10,0,8;MQ=60;FQ=64.1;PV4=1,7.8e-06,1,1	10	8	28
comp102240_c0_seq1	955	A	G	207	DP=20;VDB=0.0177;AF1=0.4848;AC1=8;DP4=2,10,4,4;MQ=60;FQ=210;PV4=0.16,0.12,1,0.23	12	8	32
comp102244_c1_seq1	430	C	A	999	DP=100;VDB=0.0291;AF1=0.5112;AC1=8;DP4=18,37,17,28;MQ=60;FQ=999;PV4=0.68,0.26,1,1	55	45	155
comp102250_c1_seq1	586	T	C	999	DP=28;VDB=0.0311;AF1=0.506;AC1=8;DP4=5,9,5,8;MQ=60;FQ=388;PV4=1,1,1,0.13	14	13	41
comp102258_c1_seq1	357	T	C	999	DP=83;VDB=0.0086;AF1=0.1975;AC1=3;DP4=25,25,10,23;MQ=60;FQ=999;PV4=0.11,0.056,1,1	50	33	133
comp102258_c2_seq1	94	A	G	999	DP=53;VDB=0.0093;AF1=0.1653;AC1=2;DP4=32,8,10,3;MQ=60;FQ=999;PV4=1,1,1,0.23	40	13	93
comp102258_c2_seq1	518	T	G	178	DP=80;VDB=0.0322;AF1=0.3694;AC1=6;DP4=29,10,31,6;MQ=60;FQ=180;PV4=0.4,1.8e-81,1,0.5	39	37	115
comp102259_c0_seq1	465	T	C	70.5	DP=16;VDB=0.0224;AF1=0.2079;AC1=3;DP4=2,11,1,2;MQ=60;FQ=71.5;PV4=0.49,1,1,1	13	3	29
comp102259_c0_seq1	101	C	G	72.7	DP=23;VDB=0.0131;AF1=0.254;AC1=4;DP4=13,3,5,0;MQ=60;FQ=74;PV4=0.55,0.0029,1,1	16	5	37
comp102259_c0_seq1	107	T	C	124	DP=18;VDB=0.0220;AF1=0.3978;AC1=6;DP4=8,2,6,2;MQ=60;FQ=126;PV4=1,4.7e-05,1,0.16	10	8	28
comp102259_c0_seq1	404	C	G	100	DP=16;VDB=0.0310;AF1=0.531;G3=0.5,1.225e-05,0.5;HWE=0.0418;AC1=8;DP4=4,2,5,5;MQ=60;FQ=103;PV4=0.63,8.5e-15,1,0.19	6	10	22
comp102262_c0_seq1	98	A	T	107	DP=19;VDB=0.0181;AF1=0.3118;AC1=5;DP4=11,2,4,1;MQ=60;FQ=109;PV4=1,0.069,1,0.063	13	5	31
comp102263_c0_seq1	304	T	C	33.8	DP=19;VDB=0.0316;AF1=0.2916;AC1=4;DP4=2,12,0,5;MQ=60;FQ=35.3;PV4=1,9.3e-07,1,0.25	14	5	33
comp102263_c0_seq1	107	A	G	110	DP=26;VDB=0.0299;AF1=0.4394;AC1=7;DP4=16,3,6,1;MQ=60;FQ=113;PV4=1,3.2e-05,1,0.4	19	7	45
comp102263_c1_seq1	556	G	A	32	DP=27;VDB=0.0373;AF1=0.335;AC1=5;DP4=14,5,7,1;MQ=60;FQ=33.8;PV4=0.63,4.7e-45,1,1	19	8	46
comp102269_c0_seq1	78	G	A	130	DP=37;VDB=0.0007;AF1=0.5283;AC1=8;DP4=26,1,10,0;MQ=60;FQ=134;PV4=1,2.2e-07,1,0.0015	27	10	64
comp102270_c0_seq1	963	G	C	63.4	DP=20;VDB=0.0146;AF1=0.3235;AC1=5;DP4=7,6,6,1;MQ=60;FQ=65.1;PV4=0.33,8.9e-12,1,1	13	7	33
comp102270_c0_seq1	778	A	C	999	DP=31;VDB=0.0267;AF1=0.3462;AC1=5;DP4=7,11,2,10;MQ=60;FQ=999;PV4=0.25,1,1,1	18	12	48
comp102273_c1_seq1	367	T	G	999	DP=90;VDB=0.0357;AF1=0.1574;AC1=2;DP4=32,40,6,10;MQ=60;FQ=999;PV4=0.78,0.0001,1,1	72	16	160
comp102274_c3_seq1	501	C	T	999	DP=96;VDB=0.0202;AF1=0.3138;AC1=5;DP4=40,21,21,13;MQ=60;FQ=999;PV4=0.82,6.3e-93,1,1	61	34	156
comp102274_c3_seq1	117	G	A	212	DP=41;VDB=0.0332;AF1=0.3065;AC1=5;DP4=24,0,17,0;MQ=60;FQ=213;PV4=1,5.9e-08,1,1	24	17	65
comp102276_c0_seq2	161	G	C	53.5	DP=15;AF1=0.322;AC1=5;DP4=6,6,2,1;MQ=60;FQ=55.2;PV4=1,1,1,1	12	3	27
comp102276_c0_seq2	193	G	A	168	DP=17;VDB=0.0121;AF1=0.5472;AC1=9;DP4=4,5,4,4;MQ=60;FQ=171;PV4=1,0.0065,1,0.13	9	8	26
comp102281_c0_seq1	225	G	A	44	DP=15;VDB=0.0135;AF1=0.2119;AC1=3;DP4=9,3,2,1;MQ=60;FQ=45.1;PV4=1,1,1,1	12	3	27
comp102281_c0_seq1	361	T	A	999	DP=21;VDB=0.0365;AF1=0.4973;AC1=8;DP4=6,4,5,6;MQ=60;FQ=999;PV4=0.67,1,1,1	10	11	31
comp102288_c1_seq1	602	G	A	999	DP=63;VDB=0.0244;AF1=0.08562;AC1=1;DP4=27,22,10,4;MQ=60;FQ=999;PV4=0.36,1,1,1	49	14	112
comp102292_c0_seq1	415	A	G	51.9	DP=17;VDB=0.0218;AF1=0.3813;AC1=6;DP4=5,5,3,3;MQ=60;FQ=53.9;PV4=1,7.7e-25,1,1	10	6	26
comp102294_c0_seq1	97	A	G	999	DP=45;VDB=0.0345;AF1=0.6029;AC1=10;DP4=21,5,13,6;MQ=60;FQ=999;PV4=0.49,3.1e-08,1,1	26	19	71
comp102294_c1_seq1	1753	A	T	266	DP=68;VDB=0.0216;AF1=0.4719;AC1=7;DP4=29,14,13,11;MQ=60;FQ=269;PV4=0.3,2.6e-83,1,1	43	24	110
comp102294_c1_seq1	2005	A	C	124	DP=74;VDB=0.0277;AF1=0.3454;AC1=5;DP4=25,21,14,12;MQ=60;FQ=126;PV4=1,3.8e-81,1,0.08	46	26	118
comp102295_c0_seq1	419	C	T	65.7	DP=23;VDB=0.0199;AF1=0.2407;AC1=4;DP4=6,10,4,1;MQ=60;FQ=66.9;PV4=0.15,0.00013,1,1	16	5	37
comp102295_c1_seq1	1204	A	G	99.5	DP=42;VDB=0.0117;AF1=0.1443;AC1=2;DP4=14,16,7,5;MQ=60;FQ=100;PV4=0.73,7e-40,1,1	30	12	72
comp102298_c0_seq1	171	T	C	82.9	DP=17;VDB=0.0000;AF1=0.2217;AC1=3;DP4=13,0,4,0;MQ=60;FQ=84;PV4=1,1,1,0.0024	13	4	30
comp102299_c0_seq2	240	A	G	85.7	DP=20;VDB=0.0099;AF1=0.248;AC1=4;DP4=2,14,1,3;MQ=60;FQ=86.9;PV4=0.51,1,1,1	16	4	36
comp102299_c0_seq2	280	A	G	111	DP=22;VDB=0.0152;AF1=0.2915;AC1=4;DP4=2,14,2,3;MQ=60;FQ=113;PV4=0.23,1,1,1	16	5	37
comp102299_c0_seq2	215	A	G	189	DP=30;VDB=0.0173;AF1=0.296;AC1=4;DP4=13,9,5,3;MQ=60;FQ=190;PV4=1,1,1,1	22	8	52
comp102299_c0_seq2	210	G	A	999	DP=30;VDB=0.0149;AF1=0.4656;AC1=7;DP4=11,8,7,3;MQ=60;FQ=999;PV4=0.69,0.0059,1,1	19	10	48
comp102299_c0_seq2	296	G	A	87.6	DP=20;VDB=0.0173;AF1=0.3992;AC1=6;DP4=3,9,1,7;MQ=60;FQ=89.8;PV4=0.62,0.0082,1,1	12	8	32
comp102299_c0_seq2	304	G	A	92.2	DP=21;VDB=0.0202;AF1=0.553;G3=3.599e-10,1,1.327e-05;HWE=0.0203;AC1=9;DP4=2,5,2,7;MQ=60;FQ=95.7;PV4=1,5.3e-06,1,1	7	9	23
comp102299_c0_seq2	235	A	G	176	DP=20;VDB=0.0210;AF1=0.4803;AC1=8;DP4=1,5,2,9;MQ=60;FQ=156;PV4=1,0.0011,1,1	6	11	23
comp102303_c1_seq1	799	G	T	117	DP=28;VDB=0.0343;AF1=0.147;AC1=2;DP4=11,11,2,3;MQ=60;FQ=117;PV4=1,1,1,0.25	22	5	49
comp102303_c1_seq1	403	C	G	124	DP=38;VDB=0.0324;AF1=0.2687;AC1=4;DP4=9,14,8,6;MQ=60;FQ=125;PV4=0.33,2.2e-28,1,0.13	23	14	60
comp102310_c1_seq2	97	G	A	102	DP=15;VDB=0.0082;AF1=0.2382;AC1=4;DP4=6,5,2,2;MQ=60;FQ=103;PV4=1,1,1,1	11	4	26
comp102312_c0_seq1	143	C	G	114	DP=27;VDB=0.0145;AF1=0.2985;AC1=5;DP4=22,0,5,0;MQ=60;FQ=115;PV4=1,1,1,1	22	5	49
comp102312_c0_seq1	536	A	G	113	DP=32;VDB=0.0197;AF1=0.3234;AC1=5;DP4=13,6,11,1;MQ=60;FQ=114;PV4=0.2,7.4e-27,1,0.19	19	12	50
comp102312_c1_seq1	655	G	A	110	DP=30;VDB=0.0091;AF1=0.1874;AC1=3;DP4=14,10,6,0;MQ=60;FQ=111;PV4=0.074,3.6e-07,1,0.37	24	6	54
comp102312_c1_seq1	122	G	T	999	DP=27;VDB=0.0238;AF1=0.3615;AC1=6;DP4=10,5,11,1;MQ=60;FQ=999;PV4=0.18,1.4e-05,1,0.45	15	12	42
comp102317_c1_seq1	411	G	A	203	DP=19;VDB=0.0162;AF1=0.4869;G3=0.5,1.238e-05,0.5;HWE=0.0372;AC1=8;DP4=4,5,2,5;MQ=60;FQ=206;PV4=0.63,1,1,1	9	7	25
comp102318_c0_seq2	1636	T	A	187	DP=80;VDB=0.0046;AF1=0.4366;AC1=7;DP4=0,48,0,32;MQ=60;FQ=190;PV4=1,1.1e-90,1,1	48	32	128
comp102320_c0_seq1	265	C	T	999	DP=15;VDB=0.0150;AF1=0.4989;AC1=8;DP4=3,5,7,0;MQ=60;FQ=999;PV4=0.026,1,1,0.31	8	7	23
comp102323_c2_seq1	146	T	C	165	DP=34;VDB=0.0365;AF1=0.2939;AC1=4;DP4=19,5,7,3;MQ=60;FQ=166;PV4=0.67,9.1e-07,1,1	24	10	58
comp102323_c2_seq1	397	T	C	364	DP=53;VDB=0.0212;AF1=0.3125;AC1=5;DP4=19,14,11,9;MQ=60;FQ=365;PV4=1,0.1,1,1	33	20	86
comp102324_c1_seq1	156	G	A	100	DP=24;VDB=0.0067;AF1=0.2716;AC1=4;DP4=9,11,2,2;MQ=60;FQ=102;PV4=1,1,1,1	20	4	44
comp102324_c1_seq1	82	A	G	142	DP=24;VDB=0.0198;AF1=0.3364;AC1=5;DP4=14,3,5,2;MQ=60;FQ=144;PV4=0.61,0.0024,1,0.16	17	7	41
comp102325_c0_seq1	172	C	T	141	DP=33;VDB=0.0173;AF1=0.344;AC1=5;DP4=20,2,11,0;MQ=60;FQ=143;PV4=0.54,3.8e-11,1,1	22	11	55
comp102325_c0_seq1	283	A	G	78.4	DP=23;VDB=0.0148;AF1=0.2932;AC1=4;DP4=3,10,1,8;MQ=60;FQ=79.9;PV4=0.62,7.4e-23,1,0.088	13	9	35
comp102325_c3_seq2	944	G	T	162	DP=25;VDB=0.0179;AF1=0.5364;AC1=9;DP4=9,2,9,3;MQ=60;FQ=166;PV4=1,9.2e-24,1,0.26	11	12	34
comp102328_c1_seq1	1697	G	A	107	DP=29;VDB=0.0203;AF1=0.1446;AC1=2;DP4=24,0,5,0;MQ=60;FQ=107;PV4=1,1,1,1	24	5	53
comp102331_c0_seq4	314	C	T	164	DP=36;VDB=0.0400;AF1=0.2469;G3=0.75,7.94e-06,0.25;HWE=0.0368;AC1=4;DP4=12,16,5,2;MQ=60;FQ=165;PV4=0.23,0.022,1,1	28	7	63
comp102331_c2_seq1	292	G	T	54.5	DP=19;VDB=0.0099;AF1=0.2638;AC1=4;DP4=13,0,4,0;MQ=60;FQ=55.9;PV4=1,1,1,0.065	13	4	30
comp102333_c0_seq1	297	G	C	999	DP=49;VDB=0.0131;AF1=0.3187;AC1=5;DP4=25,7,13,2;MQ=60;FQ=999;PV4=0.7,1.9e-18,1,0.32	32	15	79
comp102334_c0_seq1	268	C	T	172	DP=25;VDB=0.0113;AF1=0.3244;AC1=5;DP4=8,10,3,4;MQ=60;FQ=173;PV4=1,1,1,1	18	7	43
comp102334_c0_seq1	307	T	A	133	DP=20;VDB=0.0204;AF1=0.285;AC1=4;DP4=4,10,2,4;MQ=60;FQ=134;PV4=1,0.065,1,1	14	6	34
comp102334_c0_seq1	157	A	G	78.6	DP=19;VDB=0.0143;AF1=0.3397;AC1=5;DP4=8,4,5,2;MQ=60;FQ=80.4;PV4=1,3.8e-05,1,1	12	7	31
comp102335_c0_seq1	305	T	C	35	DP=25;VDB=0.0066;AF1=0.2855;AC1=4;DP4=4,15,6,0;MQ=60;FQ=36.4;PV4=0.0012,1.9e-32,1,0.0086	19	6	44
comp102339_c0_seq1	747	G	A	103	DP=95;VDB=0.0341;AF1=0.1333;AC1=2;DP4=13,63,7,12;MQ=60;FQ=103;PV4=0.11,4.2e-87,1,0.073	76	19	171
comp102341_c0_seq1	715	T	C	34.1	DP=17;VDB=0.0174;AF1=0.1697;AC1=3;DP4=7,6,2,2;MQ=60;FQ=34.8;PV4=1,2.3e-15,1,0.23	13	4	30
comp102341_c0_seq1	668	T	A	62.1	DP=19;VDB=0.0149;AF1=0.4757;AC1=8;DP4=7,6,5,1;MQ=60;FQ=65;PV4=0.33,9.5e-06,1,0.33	13	6	32
comp102341_c0_seq1	687	C	T	79.7	DP=18;VDB=0.0180;AF1=0.5055;AC1=8;DP4=5,5,6,1;MQ=60;FQ=82.7;PV4=0.3,2.7e-06,1,1	10	7	27
comp102341_c0_seq1	710	G	C	97.3	DP=17;VDB=0.0185;AF1=0.5633;AC1=9;DP4=3,4,6,4;MQ=60;FQ=101;PV4=0.64,1e-06,1,1	7	10	24
comp102342_c1_seq1	309	G	A	95.4	DP=18;VDB=0.0287;AF1=0.1092;AC1=1;DP4=8,6,2,2;MQ=60;FQ=95.9;PV4=1,1,1,1	14	4	32
comp102345_c0_seq1	350	C	T	999	DP=15;VDB=0.0184;AF1=0.4831;AC1=8;DP4=1,6,3,5;MQ=60;FQ=999;PV4=0.57,0.18,1,0.2	7	8	22
comp102352_c1_seq1	96	G	C	999	DP=49;VDB=0.0241;AF1=0.3255;AC1=5;DP4=25,7,14,3;MQ=60;FQ=999;PV4=1,1,1,0.074	32	17	81
comp102352_c1_seq1	274	A	C	999	DP=70;VDB=0.0133;AF1=0.3583;AC1=6;DP4=8,31,6,24;MQ=60;FQ=999;PV4=1,5e-55,1,1	39	30	108
comp102354_c1_seq1	218	G	T	62.1	DP=38;VDB=0.0199;AF1=0.1839;AC1=3;DP4=12,19,2,5;MQ=60;FQ=62.9;PV4=1,3e-39,1,1	31	7	69
comp102357_c2_seq1	71	G	A	77.2	DP=28;VDB=0.0186;AF1=0.2569;AC1=4;DP4=20,1,7,0;MQ=60;FQ=78.5;PV4=1,1e-07,1,0.055	21	7	49
comp102362_c0_seq1	746	C	T	154	DP=23;VDB=0.0239;AF1=0.2421;AC1=4;DP4=5,11,3,3;MQ=60;FQ=156;PV4=0.62,1,1,1	16	6	38
comp102362_c0_seq1	917	T	A	118	DP=16;VDB=0.0169;AF1=0.3272;AC1=5;DP4=11,0,5,0;MQ=60;FQ=119;PV4=1,1,1,1	11	5	27
comp102362_c0_seq1	249	A	T	40.7	DP=19;VDB=0.0250;AF1=0.2856;AC1=4;DP4=4,7,5,2;MQ=60;FQ=42.1;PV4=0.33,2.2e-24,1,0.023	11	7	29
comp102363_c0_seq2	552	A	G	55.4	DP=18;VDB=0.0177;AF1=0.5501;AC1=9;DP4=5,5,3,2;MQ=60;FQ=58.8;PV4=1,9.9e-10,1,1	10	5	25
comp102363_c0_seq2	195	G	A	140	DP=21;VDB=0.0218;AF1=0.3337;AC1=5;DP4=10,3,7,1;MQ=60;FQ=141;PV4=1,0.0014,1,1	13	8	34
comp102364_c1_seq1	247	G	A	999	DP=70;VDB=0.0405;AF1=0.3423;AC1=5;DP4=19,22,13,15;MQ=60;FQ=999;PV4=1,1.4e-48,1,1	41	28	110
comp102369_c0_seq1	107	C	T	999	DP=19;VDB=0.0181;AF1=0.4242;AC1=7;DP4=8,3,7,1;MQ=60;FQ=999;PV4=0.6,0.13,1,0.048	11	8	30
comp102374_c1_seq1	471	C	G	88.4	DP=21;VDB=0.0184;AF1=0.3617;AC1=6;DP4=10,6,2,3;MQ=60;FQ=90.3;PV4=0.61,0.036,1,0.23	16	5	37
comp102374_c1_seq1	560	C	T	26.8	DP=16;VDB=0.0150;AF1=0.2625;AC1=4;DP4=0,12,1,3;MQ=60;FQ=28.1;PV4=0.25,5.4e-05,1,0.18	12	4	28
comp102376_c0_seq2	372	A	G	47.1	DP=17;VDB=0.0071;AF1=0.2597;AC1=4;DP4=9,3,2,1;MQ=60;FQ=48.4;PV4=1,0.16,1,1	12	3	27
comp102376_c0_seq2	380	T	G	999	DP=15;VDB=0.0239;AF1=0.4856;AC1=8;DP4=6,2,5,2;MQ=60;FQ=999;PV4=1,1,1,1	8	7	23
comp102379_c0_seq1	968	T	C	135	DP=33;VDB=0.0224;AF1=0.1753;AC1=2;DP4=9,18,4,2;MQ=60;FQ=136;PV4=0.18,1,1,1	27	6	60
comp102382_c1_seq1	810	A	G	55.5	DP=17;VDB=0.0193;AF1=0.1367;AC1=2;DP4=9,5,0,3;MQ=60;FQ=56.1;PV4=0.082,1,1,0.22	14	3	31
comp102382_c2_seq2	322	T	C	33.6	DP=29;VDB=0.0183;AF1=0.269;AC1=4;DP4=11,9,3,4;MQ=60;FQ=34.9;PV4=0.68,2.8e-37,1,0.33	20	7	47
comp102383_c0_seq1	505	G	A	145	DP=18;VDB=0.0105;AF1=0.3569;AC1=6;DP4=7,5,4,2;MQ=60;FQ=147;PV4=1,1,1,0.42	12	6	30
comp102386_c0_seq1	174	G	C	999	DP=44;VDB=0.0296;AF1=0.2478;AC1=4;DP4=31,0,10,2;MQ=60;FQ=999;PV4=0.073,1.4e-06,1,0.028	31	12	74
comp102388_c0_seq1	1251	C	A	214	DP=20;VDB=0.0076;AF1=0.3833;G3=0.625,8.086e-06,0.375;HWE=0.0231;AC1=6;DP4=7,4,9,0;MQ=60;FQ=216;PV4=0.094,0.14,1,0.38	11	9	31
comp102388_c0_seq1	1222	T	A	72.6	DP=20;VDB=0.0164;AF1=0.4211;G3=0.5753,7.257e-06,0.4247;HWE=0.0333;AC1=7;DP4=5,5,8,2;MQ=60;FQ=74.9;PV4=0.35,8.6e-31,1,0.092	10	10	30
comp102388_c0_seq1	224	T	G	999	DP=23;VDB=0.0278;AF1=0.5903;G3=0.4,9.887e-06,0.6;HWE=0.0354;AC1=10;DP4=7,4,6,6;MQ=60;FQ=999;PV4=0.68,0.00086,1,1	11	12	34
comp102388_c0_seq1	235	T	A	999	DP=21;VDB=0.0282;AF1=0.7072;AC1=11;DP4=5,4,5,7;MQ=60;FQ=999;PV4=0.67,4.5e-05,1,1	9	12	30
comp102391_c1_seq1	637	T	C	99.2	DP=26;VDB=0.0332;AF1=0.3078;AC1=5;DP4=3,12,2,8;MQ=60;FQ=101;PV4=1,9.7e-16,1,1	15	10	40
comp102393_c0_seq1	328	A	G	96.4	DP=19;VDB=0.0150;AF1=0.3034;G3=0.6667,6.903e-06,0.3333;HWE=0.0455;AC1=5;DP4=8,6,3,2;MQ=60;FQ=97.9;PV4=1,0.0051,1,1	14	5	33
comp102393_c0_seq1	1508	T	A	59.7	DP=18;VDB=0.0315;AF1=0.3559;AC1=6;DP4=5,5,8,0;MQ=60;FQ=61.6;PV4=0.036,9.4e-23,1,1	10	8	28
comp102393_c0_seq1	1985	G	C	999	DP=38;VDB=0.0265;AF1=0.4023;AC1=6;DP4=3,14,5,15;MQ=60;FQ=999;PV4=0.7,0.18,1,0.33	17	20	54
comp102393_c0_seq1	2006	A	G	999	DP=34;VDB=0.0151;AF1=0.4024;AC1=6;DP4=1,14,4,15;MQ=60;FQ=999;PV4=0.35,1,1,1	15	19	49
comp102394_c0_seq1	316	C	T	59.2	DP=20;VDB=0.0082;AF1=0.08321;AC1=1;DP4=12,4,2,2;MQ=60;FQ=59.6;PV4=0.55,0.00066,1,1	16	4	36
comp102395_c0_seq1	209	C	G	66.3	DP=16;VDB=0.0234;AF1=0.1464;AC1=2;DP4=10,2,2,2;MQ=60;FQ=66.9;PV4=0.24,0.0043,1,1	12	4	28
comp102395_c0_seq1	434	G	C	76.9	DP=16;VDB=0.0154;AF1=0.2094;AC1=3;DP4=0,12,0,4;MQ=60;FQ=77.9;PV4=1,1,1,1	12	4	28
comp102395_c0_seq1	302	A	G	96.7	DP=16;VDB=0.0101;AF1=0.6421;AC1=10;DP4=8,2,1,5;MQ=60;FQ=101;PV4=0.035,0.00046,1,0.37	10	6	26
comp102409_c0_seq1	57	C	T	999	DP=36;VDB=0.0080;AF1=0.4136;AC1=7;DP4=20,3,12,1;MQ=60;FQ=999;PV4=1,1,1,0.48	23	13	59
comp102409_c0_seq1	192	C	G	247	DP=60;VDB=0.0221;AF1=0.2744;AC1=4;DP4=9,24,10,14;MQ=60;FQ=249;PV4=0.27,6.6e-79,1,0.29	33	24	90
comp102409_c0_seq1	218	A	G	999	DP=61;VDB=0.0241;AF1=0.5793;AC1=9;DP4=18,13,10,19;MQ=60;FQ=999;PV4=0.077,1.7e-36,1,0.14	31	29	91
comp102409_c3_seq1	486	G	C	76.9	DP=46;VDB=0.0274;AF1=0.1513;AC1=2;DP4=0,31,1,10;MQ=60;FQ=77.7;PV4=0.26,1.2e-40,1,1	31	11	73
comp102410_c1_seq1	218	T	G	999	DP=23;VDB=0.0206;AF1=0.4208;AC1=7;DP4=7,5,6,5;MQ=60;FQ=999;PV4=1,1,1,1	12	11	35
comp102411_c0_seq1	151	G	C	59	DP=16;VDB=0.0188;AF1=0.4009;AC1=6;DP4=9,4,2,1;MQ=60;FQ=61.3;PV4=1,1,1,1	13	3	29
comp102413_c0_seq1	881	C	G	45.7	DP=42;VDB=0.0283;AF1=0.2265;AC1=3;DP4=15,15,8,4;MQ=60;FQ=46.8;PV4=0.49,1.1e-62,1,0.47	30	12	72
comp102413_c0_seq1	707	G	C	56.8	DP=34;VDB=0.0304;AF1=0.5006;AC1=8;DP4=10,13,4,7;MQ=60;FQ=59.7;PV4=1,2.7e-26,1,1	23	11	57
comp102413_c0_seq1	949	G	A	37.4	DP=22;VDB=0.0153;AF1=0.3291;G3=0.002818,0.9972,7.808e-47;HWE=0.0481;AC1=5;DP4=0,14,2,6;MQ=60;FQ=39.1;PV4=0.12,1.7e-23,1,0.44	14	8	36
comp102413_c0_seq1	911	G	A	151	DP=39;VDB=0.0317;AF1=0.6742;AC1=11;DP4=7,4,9,14;MQ=60;FQ=156;PV4=0.27,2.5e-42,1,1	11	23	45
comp102416_c1_seq1	184	G	A	126	DP=15;VDB=0.0177;AF1=0.4867;AC1=8;DP4=5,5,4,1;MQ=60;FQ=128;PV4=0.58,1,1,1	10	5	25
comp102417_c0_seq1	726	G	A	57.1	DP=15;VDB=0.0149;AF1=0.2385;AC1=4;DP4=5,7,1,2;MQ=60;FQ=58.3;PV4=1,1,1,0.086	12	3	27
comp102421_c0_seq2	454	A	G	148	DP=37;VDB=0.0053;AF1=0.2501;AC1=4;DP4=3,26,0,8;MQ=60;FQ=149;PV4=1,1,1,0.39	29	8	66
comp102421_c0_seq2	133	C	T	91	DP=48;VDB=0.0298;AF1=0.1258;AC1=2;DP4=32,4,9,3;MQ=60;FQ=91.6;PV4=0.34,1e-13,1,1	36	12	84
comp102421_c0_seq2	562	G	A	69.9	DP=31;VDB=0.0344;AF1=0.235;AC1=4;DP4=10,9,7,3;MQ=60;FQ=71;PV4=0.45,2.2e-39,1,1	19	10	48
comp102421_c0_seq2	721	A	G	192	DP=51;VDB=0.0361;AF1=0.2513;AC1=4;DP4=2,26,10,11;MQ=60;FQ=193;PV4=0.0019,1e-45,1,1	28	21	77
comp102423_c0_seq1	1671	G	T	999	DP=16;VDB=0.0149;AF1=0.6063;AC1=10;DP4=3,5,5,3;MQ=60;FQ=999;PV4=0.62,0.074,1,1	8	8	24
comp102423_c3_seq2	1163	A	G	999	DP=22;VDB=0.0227;AF1=0.519;AC1=8;DP4=5,8,3,6;MQ=60;FQ=999;PV4=1,0.12,1,0.13	13	9	35
comp102424_c2_seq1	1571	T	G	999	DP=67;VDB=0.0325;AF1=0.3639;AC1=6;DP4=7,31,8,18;MQ=60;FQ=999;PV4=0.37,1,1,1	38	26	102
comp102430_c3_seq1	39	A	C	88.6	DP=17;VDB=0.0190;AF1=0.571;G3=4.558e-11,1,2.489e-05;HWE=0.0452;AC1=9;DP4=11,1,5,0;MQ=60;FQ=92.3;PV4=1,0.062,1,1	12	5	29
comp102431_c0_seq1	42	A	G	86.9	DP=19;VDB=0.0100;AF1=0.1858;AC1=3;DP4=14,0,4,0;MQ=60;FQ=87.8;PV4=1,1,1,0.41	14	4	32
comp102431_c2_seq1	16	C	T	97.6	DP=17;VDB=0.0188;AF1=0.3272;AC1=5;DP4=12,0,5,0;MQ=60;FQ=99.4;PV4=1,0.081,1,0.4	12	5	29
comp102436_c0_seq2	426	C	A	40.5	DP=20;VDB=0.0309;AF1=0.3171;AC1=5;DP4=7,7,2,4;MQ=60;FQ=42.1;PV4=0.64,1.4e-07,1,0.35	14	6	34
comp102438_c0_seq1	575	C	T	77.1	DP=25;VDB=0.0262;AF1=0.3362;AC1=5;DP4=6,12,2,5;MQ=60;FQ=78.9;PV4=1,4e-25,1,1	18	7	43
comp102438_c0_seq1	564	G	A	999	DP=23;VDB=0.0262;AF1=0.3413;AC1=5;DP4=4,12,2,5;MQ=60;FQ=999;PV4=1,1,1,0.45	16	7	39
comp102438_c1_seq1	860	C	T	98.7	DP=30;VDB=0.0400;AF1=0.09188;AC1=1;DP4=9,14,4,1;MQ=60;FQ=99.1;PV4=0.15,1,1,1	23	5	51
comp102438_c1_seq1	474	T	C	69.7	DP=19;VDB=0.0206;AF1=0.2266;AC1=3;DP4=10,5,1,3;MQ=60;FQ=70.8;PV4=0.26,0.047,1,0.24	15	4	34
comp102438_c1_seq1	501	C	T	158	DP=24;VDB=0.0132;AF1=0.3024;AC1=5;DP4=11,6,5,2;MQ=60;FQ=159;PV4=1,1,1,1	17	7	41
comp102438_c1_seq1	913	T	C	999	DP=24;VDB=0.0174;AF1=0.3997;G3=0.5714,7.63e-06,0.4286;HWE=0.026;AC1=6;DP4=7,10,2,5;MQ=60;FQ=999;PV4=0.67,1,1,1	17	7	41
comp102438_c1_seq1	487	T	C	142	DP=20;VDB=0.0329;AF1=0.4428;G3=1.488e-05,1,2.281e-10;HWE=0.0201;AC1=7;DP4=10,3,2,5;MQ=60;FQ=145;PV4=0.062,1,1,1	13	7	33
comp102438_c2_seq1	405	G	T	90.5	DP=16;VDB=0.0266;AF1=0.1105;AC1=1;DP4=3,9,1,3;MQ=60;FQ=91;PV4=1,1,1,1	12	4	28
comp102439_c2_seq1	531	T	C	999	DP=30;VDB=0.0222;AF1=0.3157;AC1=5;DP4=8,14,5,3;MQ=60;FQ=999;PV4=0.24,1,1,1	22	8	52
comp102441_c0_seq1	227	T	C	63.2	DP=24;VDB=0.0303;AF1=0.1933;AC1=3;DP4=9,8,3,3;MQ=60;FQ=64.1;PV4=1,0.00056,1,1	17	6	40
comp102441_c0_seq1	316	T	C	135	DP=19;VDB=0.0161;AF1=0.3373;AC1=5;DP4=7,7,2,3;MQ=60;FQ=136;PV4=1,1,1,1	14	5	33
comp102441_c0_seq1	538	T	G	27.9	DP=17;VDB=0.0255;AF1=0.3535;AC1=6;DP4=2,8,1,5;MQ=60;FQ=29.7;PV4=1,5.6e-11,1,0.44	10	6	26
comp102443_c0_seq1	142	T	C	105	DP=17;VDB=0.0106;AF1=0.2122;AC1=3;DP4=2,11,2,2;MQ=60;FQ=106;PV4=0.22,1,1,1	13	4	30
comp102446_c0_seq1	1471	C	T	999	DP=87;VDB=0.0086;AF1=0.4785;AC1=8;DP4=17,34,10,25;MQ=60;FQ=999;PV4=0.81,1.3e-75,1,1	51	35	137
comp102446_c0_seq1	1520	A	G	999	DP=95;VDB=0.0262;AF1=0.7458;AC1=12;DP4=15,30,30,14;MQ=60;FQ=999;PV4=0.0014,0.16,1,0.026	45	44	134
comp102448_c0_seq1	491	G	A	96.4	DP=30;VDB=0.0210;AF1=0.3418;AC1=5;DP4=13,8,5,3;MQ=60;FQ=98.2;PV4=1,1.6e-19,1,1	21	8	50
comp102449_c0_seq3	551	C	T	999	DP=18;VDB=0.0067;AF1=0.3996;AC1=6;DP4=7,3,3,4;MQ=60;FQ=999;PV4=0.35,1,1,1	10	7	27
comp102450_c0_seq1	83	T	C	167	DP=22;VDB=0.0159;AF1=0.3151;AC1=5;DP4=14,1,7,0;MQ=60;FQ=169;PV4=1,1,1,0.12	15	7	37
comp102454_c1_seq1	283	A	G	999	DP=50;VDB=0.0277;AF1=0.4612;AC1=7;DP4=22,6,14,6;MQ=60;FQ=999;PV4=0.52,3.7e-09,1,0.27	28	20	76
comp102458_c0_seq1	1074	A	G	999	DP=62;VDB=0.0285;AF1=0.3419;AC1=5;DP4=25,8,19,8;MQ=60;FQ=999;PV4=0.77,0.14,1,1	33	27	93
comp102459_c0_seq1	630	C	T	107	DP=44;VDB=0.0273;AF1=0.2736;AC1=4;DP4=7,24,4,9;MQ=60;FQ=109;PV4=0.71,1.3e-52,1,1	31	13	75
comp102462_c2_seq1	182	T	C	58.2	DP=17;AF1=0.2953;AC1=4;DP4=7,7,3,0;MQ=60;FQ=59.7;PV4=0.23,1,1,1	14	3	31
comp102463_c0_seq1	453	C	T	94.9	DP=21;VDB=0.0329;AF1=0.09701;AC1=1;DP4=3,14,2,2;MQ=60;FQ=95.3;PV4=0.23,1,1,1	17	4	38
comp102463_c0_seq1	341	C	T	43.8	DP=24;VDB=0.0200;AF1=0.2311;AC1=3;DP4=5,12,6,1;MQ=60;FQ=45;PV4=0.023,1.1e-18,1,1	17	7	41
comp102463_c0_seq1	352	G	A	68.8	DP=29;VDB=0.0207;AF1=0.3701;AC1=6;DP4=8,11,7,3;MQ=60;FQ=70.8;PV4=0.25,1.7e-18,1,1	19	10	48
comp102466_c1_seq1	460	A	G	155	DP=16;VDB=0.0199;AF1=0.4764;AC1=8;DP4=2,8,5,1;MQ=60;FQ=158;PV4=0.035,1,1,1	10	6	26
comp102468_c0_seq1	358	T	A	28.9	DP=19;VDB=0.0316;AF1=0.1651;AC1=2;DP4=4,11,1,3;MQ=60;FQ=29.7;PV4=1,1.7e-23,1,0.37	15	4	34
comp102468_c0_seq1	270	C	T	999	DP=36;VDB=0.0118;AF1=0.4188;AC1=7;DP4=10,12,6,7;MQ=60;FQ=999;PV4=1,0.099,1,1	22	13	57
comp102468_c1_seq1	547	G	C	30.6	DP=32;VDB=0.0459;AF1=0.157;AC1=2;DP4=10,15,3,4;MQ=60;FQ=31.3;PV4=1,6.2e-36,1,1	25	7	57
comp102468_c1_seq1	625	C	T	136	DP=42;VDB=0.0119;AF1=0.341;AC1=5;DP4=12,19,7,4;MQ=60;FQ=138;PV4=0.18,3.9e-13,1,0.16	31	11	73
comp102468_c1_seq1	425	G	C	41.3	DP=19;VDB=0.0161;AF1=0.2177;AC1=3;DP4=6,8,4,1;MQ=60;FQ=42.4;PV4=0.3,1.7e-10,1,0.38	14	5	33
comp102471_c0_seq1	338	G	A	999	DP=78;VDB=0.0213;AF1=0.5699;AC1=9;DP4=19,21,19,16;MQ=60;FQ=999;PV4=0.65,2.5e-53,1,1	40	35	115
comp102472_c1_seq2	411	T	C	999	DP=20;VDB=0.0183;AF1=0.4687;AC1=8;DP4=5,6,4,3;MQ=60;FQ=999;PV4=1,1,1,0.4	11	7	29
comp102473_c0_seq2	388	G	C	65	DP=50;VDB=0.0400;AF1=0.1251;AC1=2;DP4=4,34,3,9;MQ=60;FQ=65.6;PV4=0.34,4e-41,1,0.12	38	12	88
comp102473_c0_seq2	1293	C	T	999	DP=66;VDB=0.0386;AF1=0.5;G3=3.815e-06,1,3.815e-06;HWE=0.0185;AC1=8;DP4=20,23,9,12;MQ=60;FQ=999;PV4=1,1,1,1	43	21	107
comp102474_c0_seq2	330	G	A	999	DP=34;VDB=0.0146;AF1=0.39;AC1=6;DP4=21,2,9,2;MQ=60;FQ=999;PV4=0.58,1,1,0.48	23	11	57
comp102474_c0_seq2	127	A	G	138	DP=17;VDB=0.0166;AF1=0.3699;AC1=6;DP4=8,2,6,0;MQ=60;FQ=140;PV4=0.5,0.1,1,0.48	10	6	26
comp102475_c0_seq1	1015	A	T	144	DP=16;VDB=0.0243;AF1=0.7338;AC1=12;DP4=1,3,5,7;MQ=60;FQ=83.5;PV4=1,2.6e-11,1,1	4	12	20
comp102479_c0_seq1	1089	C	T	85	DP=28;VDB=0.0318;AF1=0.5;AC1=8;DP4=8,6,10,4;MQ=60;FQ=88;PV4=0.69,5.6e-28,1,0.35	14	14	42
comp102481_c2_seq1	745	A	G	999	DP=76;VDB=0.0238;AF1=0.689;AC1=11;DP4=20,19,22,14;MQ=60;FQ=999;PV4=0.49,0.034,1,1	39	36	114
comp102481_c3_seq1	893	G	A	999	DP=49;VDB=0.0275;AF1=0.6472;AC1=11;DP4=14,12,12,9;MQ=60;FQ=999;PV4=1,5.6e-34,1,0.019	26	21	73
comp102482_c0_seq1	421	A	G	999	DP=37;VDB=0.0359;AF1=0.3029;AC1=5;DP4=14,11,3,7;MQ=60;FQ=999;PV4=0.26,1,1,1	25	10	60
comp102482_c0_seq1	841	G	A	119	DP=56;VDB=0.0233;AF1=0.1682;AC1=2;DP4=20,19,6,10;MQ=60;FQ=120;PV4=0.39,1.1e-49,1,1	39	16	94
comp102482_c0_seq1	180	A	G	999	DP=57;VDB=0.0282;AF1=0.2704;AC1=4;DP4=22,13,11,11;MQ=60;FQ=999;PV4=0.41,8.3e-32,1,0.22	35	22	92
comp102482_c0_seq1	1334	G	A	999	DP=23;VDB=0.0229;AF1=0.2952;G3=0.75,2.668e-06,0.25;HWE=0.0206;AC1=5;DP4=7,7,0,9;MQ=60;FQ=999;PV4=0.019,1,1,1	14	9	37
comp102483_c0_seq1	270	G	T	999	DP=27;VDB=0.0166;AF1=0.6297;AC1=10;DP4=4,11,4,8;MQ=60;FQ=999;PV4=1,2.4e-05,1,0.038	15	12	42
comp102483_c0_seq1	133	T	G	250	DP=52;VDB=0.0208;AF1=0.3646;AC1=6;DP4=12,14,11,14;MQ=60;FQ=252;PV4=1,2e-22,1,1	26	25	77
comp102486_c0_seq1	505	G	C	999	DP=72;VDB=0.0237;AF1=0.3093;AC1=5;DP4=31,18,9,14;MQ=60;FQ=999;PV4=0.076,2.7e-82,1,0.15	49	23	121
comp102486_c0_seq1	434	C	T	999	DP=77;VDB=0.0337;AF1=0.2536;AC1=4;DP4=20,29,10,15;MQ=60;FQ=999;PV4=1,1.8e-76,1,1	49	25	123
comp102486_c1_seq1	197	G	A	25.1	DP=22;VDB=0.0189;AF1=0.1896;AC1=3;DP4=13,4,1,4;MQ=60;FQ=26;PV4=0.039,2.8e-20,1,0.37	17	5	39
comp102486_c1_seq1	281	G	C	257	DP=42;VDB=0.0091;AF1=0.3066;AC1=5;DP4=23,9,3,7;MQ=60;FQ=259;PV4=0.027,1,1,1	32	10	74
comp102486_c1_seq1	606	C	G	999	DP=71;VDB=0.0369;AF1=0.2529;AC1=4;DP4=17,29,8,16;MQ=60;FQ=999;PV4=0.8,1,1,1	46	24	116
comp102488_c0_seq1	381	G	A	104	DP=25;VDB=0.0257;AF1=0.4504;AC1=7;DP4=7,7,7,4;MQ=60;FQ=107;PV4=0.69,8e-42,1,1	14	11	39
comp102490_c0_seq1	317	G	C	67.1	DP=26;VDB=0.0154;AF1=0.2892;AC1=5;DP4=9,9,5,2;MQ=60;FQ=68.5;PV4=0.41,4e-25,1,1	18	7	43
comp102494_c0_seq1	386	C	T	999	DP=18;VDB=0.0145;AF1=0.3308;AC1=5;DP4=5,5,2,6;MQ=60;FQ=999;PV4=0.37,1,1,1	10	8	28
comp102495_c1_seq1	32	C	T	120	DP=51;VDB=0.0008;AF1=0.1624;AC1=3;DP4=41,0,10,0;MQ=60;FQ=121;PV4=1,1.9e-09,1,0.43	41	10	92
comp102500_c6_seq1	112	C	T	999	DP=32;VDB=0.0374;AF1=0.09498;AC1=1;DP4=18,6,5,3;MQ=60;FQ=999;PV4=0.65,1,1,0.37	24	8	56
comp102502_c1_seq1	406	G	C	121	DP=28;VDB=0.0278;AF1=0.4174;AC1=7;DP4=11,7,6,4;MQ=60;FQ=123;PV4=1,7.1e-26,1,1	18	10	46
comp102502_c3_seq1	208	A	G	109	DP=20;VDB=0.0323;AF1=0.3307;AC1=5;DP4=4,9,3,4;MQ=60;FQ=111;PV4=0.65,1.9e-05,1,0.13	13	7	33
comp102504_c0_seq1	383	G	A	999	DP=40;VDB=0.0399;AF1=0.07069;AC1=1;DP4=16,16,3,5;MQ=60;FQ=999;PV4=0.7,1,1,1	32	8	72
comp102504_c0_seq1	436	A	G	37.9	DP=30;VDB=0.0155;AF1=0.1673;AC1=2;DP4=7,15,2,6;MQ=60;FQ=38.7;PV4=1,8.1e-22,1,0.43	22	8	52
comp102504_c0_seq1	359	G	T	106	DP=37;VDB=0.0263;AF1=0.2837;AC1=4;DP4=16,9,3,7;MQ=60;FQ=107;PV4=0.13,2.5e-23,1,1	25	10	60
comp102504_c0_seq1	315	G	A	999	DP=41;VDB=0.0230;AF1=0.7192;AC1=12;DP4=7,8,11,15;MQ=60;FQ=999;PV4=1,3.1e-61,1,0.13	15	26	56
comp102505_c1_seq1	559	C	A	82	DP=15;VDB=0.0258;AF1=0.4565;AC1=7;DP4=2,6,4,3;MQ=60;FQ=84.5;PV4=0.31,1.1e-05,1,1	8	7	23
comp102507_c0_seq1	295	G	A	86.6	DP=19;VDB=0.0147;AF1=0.1814;AC1=3;DP4=7,8,0,4;MQ=60;FQ=87.5;PV4=0.25,1,1,1	15	4	34
comp102507_c0_seq1	590	T	C	93.9	DP=15;VDB=0.0225;AF1=0.2322;AC1=3;DP4=5,6,2,2;MQ=60;FQ=95;PV4=1,1,1,0.49	11	4	26
comp102509_c0_seq3	784	C	T	189	DP=45;VDB=0.0025;AF1=0.25;AC1=4;DP4=9,26,2,8;MQ=60;FQ=190;PV4=1,1,1,1	35	10	80
comp102509_c0_seq3	751	C	G	35	DP=65;VDB=0.0365;AF1=0.2001;AC1=3;DP4=21,28,5,9;MQ=60;FQ=36;PV4=0.76,7.5e-44,1,1	49	14	112
comp102509_c0_seq3	764	T	C	101	DP=52;VDB=0.0118;AF1=0.3983;AC1=6;DP4=13,26,4,9;MQ=60;FQ=103;PV4=1,9.7e-38,1,0.28	39	13	91
comp102509_c0_seq3	580	A	G	999	DP=61;VDB=0.0118;AF1=0.1393;AC1=2;DP4=32,12,12,5;MQ=60;FQ=999;PV4=1,1,1,1	44	17	105
comp102510_c0_seq1	290	A	G	42.9	DP=17;VDB=0.0161;AF1=0.2511;AC1=4;DP4=3,11,2,1;MQ=60;FQ=44.1;PV4=0.19,0.013,1,1	14	3	31
comp102510_c0_seq1	297	T	C	42.9	DP=16;VDB=0.0161;AF1=0.2527;AC1=4;DP4=2,11,2,1;MQ=60;FQ=44.1;PV4=0.14,0.016,1,1	13	3	29
comp102510_c0_seq1	281	A	G	60.3	DP=16;VDB=0.0161;AF1=0.3265;AC1=5;DP4=3,10,2,1;MQ=60;FQ=62;PV4=0.21,1,1,1	13	3	29
comp102511_c1_seq1	190	C	T	63.1	DP=24;VDB=0.0249;AF1=0.2945;AC1=5;DP4=11,5,4,3;MQ=60;FQ=64.6;PV4=0.66,1.5e-08,1,0.5	16	7	39
comp102512_c0_seq1	936	C	T	98.7	DP=23;VDB=0.0358;AF1=0.1305;G3=0.8571,2.299e-06,0.1429;HWE=0.047;AC1=2;DP4=12,7,2,2;MQ=60;FQ=99.2;PV4=1,1,1,1	19	4	42
comp102512_c0_seq1	277	T	C	52.2	DP=20;VDB=0.0169;AF1=0.1726;AC1=2;DP4=11,5,2,2;MQ=60;FQ=53;PV4=0.59,0.00066,1,0.19	16	4	36
comp102512_c0_seq1	291	C	T	32.3	DP=20;VDB=0.0329;AF1=0.2548;AC1=4;DP4=9,4,4,2;MQ=60;FQ=33.6;PV4=1,6.5e-07,1,1	13	6	32
comp102516_c2_seq1	633	C	A	90	DP=15;VDB=0.0122;AF1=0.6192;AC1=10;DP4=2,4,2,7;MQ=60;FQ=94.2;PV4=1,7.4e-23,1,1	6	9	21
comp102518_c0_seq1	723	G	A	155	DP=31;VDB=0.0137;AF1=0.1725;AC1=3;DP4=2,23,2,4;MQ=60;FQ=156;PV4=0.16,1,1,1	25	6	56
comp102523_c1_seq1	724	G	A	66.5	DP=55;VDB=0.0218;AF1=0.1969;AC1=3;DP4=44,0,10,0;MQ=60;FQ=67.4;PV4=1,9.9e-68,1,1	44	10	98
comp102523_c1_seq1	594	G	A	71.5	DP=86;VDB=0.0184;AF1=0.2499;AC1=4;DP4=3,58,0,25;MQ=60;FQ=72.7;PV4=0.55,2.6e-72,1,1	61	25	147
comp102525_c0_seq2	227	G	T	134	DP=21;VDB=0.0210;AF1=0.4514;AC1=7;DP4=9,6,2,4;MQ=60;FQ=137;PV4=0.36,1,1,1	15	6	36
comp102528_c1_seq1	129	G	A	78.2	DP=43;VDB=0.0275;AF1=0.1397;AC1=2;DP4=25,10,5,3;MQ=60;FQ=78.9;PV4=0.68,1.2e-12,1,0.47	35	8	78
comp102529_c1_seq1	369	C	G	117	DP=30;VDB=0.0162;AF1=0.1451;AC1=2;DP4=8,17,1,4;MQ=60;FQ=117;PV4=1,1,1,0.3	25	5	55
comp102529_c1_seq1	557	C	T	999	DP=32;VDB=0.0176;AF1=0.3464;AC1=5;DP4=8,13,4,7;MQ=60;FQ=999;PV4=1,1,1,1	21	11	53
comp102529_c1_seq1	928	A	T	46.8	DP=30;VDB=0.0279;AF1=0.2471;AC1=4;DP4=13,6,5,5;MQ=60;FQ=48.1;PV4=0.43,3.2e-22,1,1	19	10	48
comp102531_c2_seq1	420	G	C	53.8	DP=49;VDB=0.0216;AF1=0.07497;AC1=1;DP4=25,15,7,2;MQ=60;FQ=54.1;PV4=0.47,4.3e-37,1,1	40	9	89
comp102531_c2_seq1	1516	G	A	999	DP=30;VDB=0.0299;AF1=0.1483;AC1=2;DP4=5,17,2,6;MQ=60;FQ=999;PV4=1,1,1,1	22	8	52
comp102535_c0_seq1	785	C	T	132	DP=25;VDB=0.0129;AF1=0.3563;AC1=6;DP4=13,7,4,1;MQ=60;FQ=134;PV4=1,1,1,1	20	5	45
comp102535_c0_seq1	500	C	T	28.4	DP=29;VDB=0.0194;AF1=0.2811;AC1=4;DP4=12,11,3,3;MQ=60;FQ=29.8;PV4=1,3e-20,1,1	23	6	52
comp102535_c0_seq1	881	G	A	155	DP=28;VDB=0.0287;AF1=0.2228;AC1=3;DP4=12,10,3,3;MQ=60;FQ=157;PV4=1,1,1,0.48	22	6	50
comp102538_c0_seq1	524	A	T	56.4	DP=17;VDB=0.0251;AF1=0.5567;AC1=9;DP4=7,4,4,2;MQ=60;FQ=59.9;PV4=1,1.5e-10,1,1	11	6	28
comp102538_c0_seq1	678	G	A	86.6	DP=18;VDB=0.0202;AF1=0.6071;AC1=10;DP4=4,7,4,3;MQ=60;FQ=90.6;PV4=0.63,1.5e-13,1,1	11	7	29
comp102539_c1_seq1	242	A	G	99.9	DP=15;VDB=0.0249;AF1=0.1652;AC1=2;DP4=1,10,2,2;MQ=60;FQ=101;PV4=0.15,1,1,0.13	11	4	26
comp102539_c1_seq1	214	C	A	999	DP=19;VDB=0.0073;AF1=0.2922;G3=0.7143,2.676e-06,0.2857;HWE=0.0205;AC1=5;DP4=6,6,2,5;MQ=60;FQ=999;PV4=0.63,1,1,1	12	7	31
comp102542_c1_seq1	585	C	T	999	DP=72;VDB=0.0300;AF1=0.229;AC1=3;DP4=23,37,7,5;MQ=60;FQ=999;PV4=0.22,0.001,1,0.21	60	12	132
comp102542_c1_seq1	246	A	G	148	DP=43;VDB=0.0045;AF1=0.5394;G3=0.4286,8.305e-07,0.5714;HWE=0.00398;AC1=9;DP4=4,22,0,16;MQ=60;FQ=151;PV4=0.28,6.8e-51,1,1	26	16	68
comp102546_c0_seq1	88	A	T	127	DP=17;VDB=0.0209;AF1=0.4315;AC1=7;DP4=8,3,5,0;MQ=60;FQ=130;PV4=0.51,1,1,1	11	5	27
comp102548_c0_seq1	299	A	G	66.2	DP=16;VDB=0.0135;AF1=0.3251;AC1=5;DP4=6,7,1,2;MQ=60;FQ=67.9;PV4=1,1,1,0.09	13	3	29
comp102548_c0_seq1	224	A	G	119	DP=19;VDB=0.0268;AF1=0.1491;AC1=2;DP4=9,5,3,2;MQ=60;FQ=119;PV4=1,1,1,1	14	5	33
comp102550_c1_seq1	1614	T	C	114	DP=35;VDB=0.0253;AF1=0.2215;AC1=3;DP4=18,10,5,1;MQ=60;FQ=115;PV4=0.64,0.00049,1,0.078	28	6	62
comp102551_c1_seq1	1691	A	G	187	DP=17;VDB=0.0150;AF1=0.5929;AC1=10;DP4=3,7,3,4;MQ=60;FQ=191;PV4=0.64,0.12,1,1	10	7	27
comp102552_c0_seq1	161	A	T	65.7	DP=15;VDB=0.0163;AF1=0.2283;AC1=3;DP4=6,6,2,1;MQ=60;FQ=66.8;PV4=1,1,1,0.44	12	3	27
comp102552_c0_seq1	73	A	T	999	DP=18;VDB=0.0077;AF1=0.7595;AC1=12;DP4=6,3,8,1;MQ=60;FQ=999;PV4=0.58,0.075,1,0.036	9	9	27
comp102556_c0_seq1	20	T	C	67.4	DP=24;VDB=0.0136;AF1=0.1763;AC1=3;DP4=19,0,4,0;MQ=60;FQ=68.2;PV4=1,0.013,1,1	19	4	42
comp102559_c0_seq4	423	G	A	87.6	DP=15;VDB=0.0329;AF1=0.1422;AC1=2;DP4=5,6,3,1;MQ=60;FQ=88.2;PV4=0.57,1,1,1	11	4	26
comp102560_c0_seq2	222	C	G	94.9	DP=15;VDB=0.0310;AF1=0.4063;AC1=6;DP4=7,1,4,3;MQ=60;FQ=97.2;PV4=0.28,1.1e-05,1,0.26	8	7	23
comp102565_c0_seq1	245	T	A	38.2	DP=18;VDB=0.0139;AF1=0.3567;AC1=6;DP4=10,1,4,2;MQ=60;FQ=40;PV4=0.51,1.1e-05,1,1	11	6	28
comp102565_c0_seq1	459	G	A	56.1	DP=19;VDB=0.0127;AF1=0.4651;AC1=7;DP4=3,8,2,6;MQ=60;FQ=58.9;PV4=1,6.8e-20,1,0.35	11	8	30
comp102565_c0_seq1	173	A	G	999	DP=16;VDB=0.0148;AF1=0.4048;AC1=6;DP4=6,3,4,3;MQ=60;FQ=999;PV4=1,1,1,1	9	7	25
comp102565_c0_seq1	265	C	T	119	DP=20;VDB=0.0223;AF1=0.5647;AC1=9;DP4=8,2,8,2;MQ=60;FQ=122;PV4=1,2.7e-07,1,1	10	10	30
comp102566_c0_seq1	509	G	A	70.5	DP=20;VDB=0.0197;AF1=0.1783;AC1=2;DP4=8,8,3,1;MQ=60;FQ=71.3;PV4=0.59,1,1,0.44	16	4	36
comp102566_c0_seq1	530	G	A	104	DP=21;VDB=0.0234;AF1=0.1959;AC1=3;DP4=9,7,3,2;MQ=60;FQ=105;PV4=1,1,1,0.2	16	5	37
comp102566_c0_seq1	598	C	T	999	DP=26;VDB=0.0329;AF1=0.249;AC1=4;DP4=10,7,4,5;MQ=60;FQ=999;PV4=0.68,1,1,1	17	9	43
comp102567_c1_seq2	392	T	C	86.7	DP=17;VDB=0.0171;AF1=0.274;AC1=4;DP4=7,6,3,1;MQ=60;FQ=88.1;PV4=0.6,0.035,1,0.32	13	4	30
comp102567_c1_seq2	397	C	T	110	DP=20;VDB=0.0175;AF1=0.3136;G3=0.6667,8.843e-06,0.3333;HWE=0.0282;AC1=5;DP4=7,7,3,3;MQ=60;FQ=112;PV4=1,0.0015,1,0.078	14	6	34
comp102569_c0_seq1	407	A	C	34.7	DP=17;VDB=0.0059;AF1=0.2805;AC1=4;DP4=5,8,1,3;MQ=60;FQ=36.2;PV4=1,1.6e-05,1,1	13	4	30
comp102570_c2_seq1	513	G	A	54.8	DP=34;VDB=0.0311;AF1=0.2057;AC1=3;DP4=7,20,2,5;MQ=60;FQ=55.8;PV4=1,9.6e-34,1,1	27	7	61
comp102571_c0_seq1	507	T	C	50.8	DP=20;VDB=0.0072;AF1=0.2305;AC1=3;DP4=7,8,0,3;MQ=60;FQ=51.9;PV4=0.25,1,1,0.49	15	3	33
comp102572_c4_seq1	265	T	A	59.8	DP=18;VDB=0.0124;AF1=0.3592;AC1=6;DP4=8,4,4,1;MQ=60;FQ=61.8;PV4=1,0.0006,1,0.059	12	5	29
comp102575_c2_seq1	959	G	A	48.3	DP=78;VDB=0.0374;AF1=0.06705;AC1=1;DP4=44,12,19,1;MQ=60;FQ=48.6;PV4=0.16,7.1e-76,1,1	56	20	132
comp102576_c0_seq1	1711	T	C	999	DP=50;VDB=0.0304;AF1=0.1358;AC1=2;DP4=8,32,2,8;MQ=60;FQ=999;PV4=1,1,1,1	40	10	90
comp102579_c0_seq1	89	T	A	38.6	DP=16;VDB=0.0080;AF1=0.1377;AC1=2;DP4=11,2,3,0;MQ=60;FQ=39.2;PV4=1,0.016,1,1	13	3	29
comp102579_c0_seq1	84	C	A	61	DP=16;VDB=0.0102;AF1=0.1892;AC1=3;DP4=12,1,2,1;MQ=60;FQ=61.9;PV4=0.35,1,1,0.04	13	3	29
comp102579_c0_seq1	344	C	T	55.8	DP=35;VDB=0.0264;AF1=0.2514;AC1=4;DP4=24,3,7,1;MQ=60;FQ=57;PV4=1,1.4e-10,1,0.49	27	8	62
comp102579_c0_seq1	205	G	A	999	DP=29;VDB=0.0278;AF1=0.4364;AC1=7;DP4=9,9,4,6;MQ=60;FQ=999;PV4=0.71,1.3e-12,1,1	18	10	46
comp102579_c0_seq1	560	G	A	999	DP=37;VDB=0.0116;AF1=0.499;AC1=8;DP4=7,12,4,13;MQ=60;FQ=999;PV4=0.48,1,1,1	19	17	55
comp102580_c1_seq1	906	A	G	36.6	DP=36;VDB=0.0288;AF1=0.1882;AC1=3;DP4=11,19,3,3;MQ=60;FQ=37.4;PV4=0.66,5.4e-28,1,0.46	30	6	66
comp102585_c0_seq1	604	G	A	999	DP=18;VDB=0.0251;AF1=0.4713;G3=0.5,1.306e-05,0.5;HWE=0.046;AC1=8;DP4=8,3,7,0;MQ=60;FQ=999;PV4=0.25,1,1,1	11	7	29
comp102586_c0_seq1	1267	T	C	39.1	DP=46;VDB=0.0215;AF1=0.2933;AC1=5;DP4=23,13,7,3;MQ=60;FQ=40.6;PV4=1,3.4e-45,1,1	36	10	82
comp102586_c0_seq1	686	A	G	102	DP=20;VDB=0.0170;AF1=0.3693;AC1=6;DP4=5,7,5,0;MQ=60;FQ=104;PV4=0.044,0.034,1,0.47	12	5	29
comp102587_c2_seq1	543	A	G	67.9	DP=46;VDB=0.0028;AF1=0.1498;AC1=2;DP4=4,30,0,12;MQ=60;FQ=68.6;PV4=0.56,9.3e-52,1,1	34	12	80
comp102590_c0_seq1	170	T	G	43.8	DP=16;VDB=0.0062;AF1=0.2218;AC1=3;DP4=7,6,2,1;MQ=60;FQ=44.9;PV4=1,0.016,1,0.32	13	3	29
comp102590_c0_seq1	106	C	A	57.9	DP=17;VDB=0.0324;AF1=0.1657;AC1=2;DP4=12,1,3,1;MQ=60;FQ=58.7;PV4=0.43,0.002,1,0.46	13	4	30
comp102590_c0_seq1	153	T	A	44	DP=19;VDB=0.0400;AF1=0.1658;G3=0.8571,4.765e-06,0.1429;HWE=0.0445;AC1=2;DP4=10,4,2,3;MQ=60;FQ=44.7;PV4=0.3,9.3e-07,1,1	14	5	33
comp102591_c0_seq1	370	C	A	42.8	DP=18;VDB=0.0151;AF1=0.1702;AC1=2;DP4=8,7,1,2;MQ=60;FQ=43.6;PV4=1,0.01,1,1	15	3	33
comp102591_c0_seq1	525	A	T	58.3	DP=15;VDB=0.0131;AF1=0.2915;AC1=5;DP4=2,8,2,3;MQ=60;FQ=59.8;PV4=0.56,0.0016,1,1	10	5	25
comp102591_c0_seq1	316	A	C	31.9	DP=17;VDB=0.0137;AF1=0.2332;AC1=3;DP4=4,5,3,4;MQ=60;FQ=33;PV4=1,1.3e-25,1,0.16	9	7	25
comp102592_c1_seq1	496	A	G	98.6	DP=25;VDB=0.0168;AF1=0.3604;AC1=6;DP4=9,8,3,5;MQ=60;FQ=101;PV4=0.67,2.8e-07,1,0.32	17	8	42
comp102592_c1_seq1	485	T	A	137	DP=29;VDB=0.0153;AF1=0.3614;AC1=6;DP4=9,9,4,6;MQ=60;FQ=138;PV4=0.71,5.2e-06,1,0.069	18	10	46
comp102594_c0_seq1	132	T	C	94.7	DP=32;VDB=0.0219;AF1=0.3139;AC1=5;DP4=8,16,0,8;MQ=60;FQ=96.4;PV4=0.081,1.8e-09,1,1	24	8	56
comp102600_c0_seq1	58	T	G	131	DP=23;VDB=0.0163;AF1=0.3189;AC1=5;DP4=16,1,5,1;MQ=60;FQ=133;PV4=0.46,0.046,1,1	17	6	40
comp102601_c0_seq1	475	A	G	104	DP=48;VDB=0.0194;AF1=0.3112;AC1=5;DP4=16,19,1,11;MQ=60;FQ=105;PV4=0.034,1.3e-48,1,0.064	35	12	82
comp102603_c0_seq1	343	C	T	46.7	DP=24;VDB=0.0135;AF1=0.2006;AC1=3;DP4=8,12,3,1;MQ=60;FQ=47.7;PV4=0.3,0.00035,1,1	20	4	44
comp102605_c0_seq1	1145	T	C	999	DP=35;VDB=0.0331;AF1=0.2781;AC1=4;DP4=3,20,5,6;MQ=60;FQ=999;PV4=0.079,1,1,1	23	11	57
comp102606_c0_seq1	409	A	G	53	DP=17;VDB=0.0108;AF1=0.5353;AC1=9;DP4=5,9,1,2;MQ=60;FQ=56.2;PV4=1,0.032,1,0.22	14	3	31
comp102615_c0_seq1	456	A	G	61.5	DP=63;VDB=0.0280;AF1=0.1291;AC1=2;DP4=15,35,4,8;MQ=60;FQ=62.1;PV4=1,3.5e-96,1,0.018	50	12	112
comp102615_c1_seq1	122	C	T	999	DP=39;VDB=0.0264;AF1=0.306;AC1=5;DP4=17,7,12,3;MQ=60;FQ=999;PV4=0.71,8.9e-10,1,1	24	15	63
comp102615_c1_seq1	758	G	T	999	DP=28;VDB=0.0270;AF1=0.4245;AC1=7;DP4=8,5,10,5;MQ=60;FQ=999;PV4=1,6.2e-26,1,0.29	13	15	41
comp102620_c0_seq1	96	T	C	157	DP=18;VDB=0.0163;AF1=0.382;AC1=6;DP4=9,2,4,2;MQ=60;FQ=159;PV4=0.58,1,1,0.48	11	6	28
comp102622_c0_seq1	95	G	A	89	DP=22;VDB=0.0194;AF1=0.3066;AC1=5;DP4=18,0,4,0;MQ=60;FQ=90.6;PV4=1,1,1,1	18	4	40
comp102623_c1_seq1	1142	G	C	144	DP=18;VDB=0.0216;AF1=0.3686;AC1=6;DP4=6,5,7,0;MQ=60;FQ=146;PV4=0.1,0.023,1,0.18	11	7	29
comp102624_c1_seq1	356	A	G	999	DP=58;VDB=0.0190;AF1=0.1589;AC1=2;DP4=24,23,5,5;MQ=60;FQ=999;PV4=1,1,1,1	47	10	104
comp102626_c0_seq1	262	C	G	999	DP=45;VDB=0.0095;AF1=0.1752;AC1=2;DP4=17,18,4,6;MQ=60;FQ=999;PV4=0.73,1,1,1	35	10	80
comp102626_c0_seq1	167	G	C	999	DP=30;VDB=0.0066;AF1=0.1668;AC1=2;DP4=15,7,5,3;MQ=60;FQ=999;PV4=1,1,1,0.4	22	8	52
comp102626_c2_seq1	158	C	T	50.1	DP=16;VDB=0.0263;AF1=0.7334;AC1=12;DP4=7,2,4,2;MQ=60;FQ=55.7;PV4=1,2.4e-18,1,1	9	6	24
comp102632_c0_seq1	116	G	A	35.3	DP=15;VDB=0.0082;AF1=0.2189;AC1=3;DP4=8,4,2,1;MQ=60;FQ=36.4;PV4=1,0.02,1,1	12	3	27
comp102632_c0_seq1	209	A	T	49.8	DP=18;VDB=0.0161;AF1=0.321;AC1=5;DP4=4,9,3,2;MQ=60;FQ=51.4;PV4=0.33,0.00037,1,1	13	5	31
comp102632_c0_seq1	194	G	T	84.8	DP=18;VDB=0.0184;AF1=0.4087;AC1=6;DP4=3,7,4,3;MQ=60;FQ=87.1;PV4=0.35,0.00014,1,0.44	10	7	27
comp102635_c0_seq2	373	A	G	62.7	DP=23;VDB=0.0143;AF1=0.2823;AC1=4;DP4=8,8,1,5;MQ=60;FQ=64.1;PV4=0.33,4.3e-08,1,1	16	6	38
comp102635_c0_seq2	314	T	A	105	DP=19;VDB=0.0208;AF1=0.3993;AC1=6;DP4=8,2,6,2;MQ=60;FQ=107;PV4=1,0.00071,1,1	10	8	28
comp102635_c0_seq2	329	T	C	128	DP=20;VDB=0.0208;AF1=0.4101;AC1=7;DP4=9,2,6,3;MQ=60;FQ=131;PV4=0.62,0.00015,1,0.36	11	9	31
comp102641_c0_seq1	565	A	G	25.3	DP=16;VDB=0.0122;AF1=0.2964;AC1=5;DP4=4,9,1,2;MQ=60;FQ=26.9;PV4=1,0.00041,1,0.13	13	3	29
comp102641_c0_seq1	451	C	T	86.5	DP=21;VDB=0.0301;AF1=0.3587;G3=0.5715,1.058e-05,0.4285;HWE=0.0395;AC1=6;DP4=5,10,1,5;MQ=60;FQ=88.5;PV4=0.62,2.5e-05,1,1	15	6	36
comp102643_c0_seq1	1209	G	A	86.4	DP=17;VDB=0.0174;AF1=0.381;AC1=6;DP4=0,9,2,6;MQ=60;FQ=88.5;PV4=0.21,1.5e-13,1,1	9	8	26
comp102643_c0_seq1	614	A	G	999	DP=39;VDB=0.0305;AF1=0.3847;AC1=6;DP4=11,9,8,10;MQ=60;FQ=999;PV4=0.75,9.4e-40,1,0.11	20	18	58
comp102643_c2_seq1	542	T	C	61	DP=32;VDB=0.0150;AF1=0.2523;AC1=4;DP4=15,7,6,4;MQ=60;FQ=62.3;PV4=0.7,7.9e-47,1,0.32	22	10	54
comp102643_c2_seq1	808	G	A	78.4	DP=27;VDB=0.0158;AF1=0.3195;AC1=5;DP4=6,11,2,8;MQ=60;FQ=80.1;PV4=0.67,2e-14,1,1	17	10	44
comp102643_c2_seq1	107	A	G	999	DP=23;VDB=0.0224;AF1=0.5631;AC1=9;DP4=9,0,11,3;MQ=60;FQ=999;PV4=0.25,0.0046,1,0.3	9	14	32
comp102644_c3_seq1	1070	A	G	144	DP=45;VDB=0.0134;AF1=0.4596;AC1=7;DP4=2,24,4,15;MQ=60;FQ=147;PV4=0.38,1.6e-70,1,1	26	19	71
comp102647_c0_seq1	859	G	A	79.9	DP=26;VDB=0.0277;AF1=0.4628;AC1=7;DP4=4,10,0,11;MQ=60;FQ=82.6;PV4=0.11,6e-35,1,1	14	11	39
comp102649_c1_seq1	206	G	C	45.4	DP=26;VDB=0.0313;AF1=0.1439;AC1=2;DP4=12,9,3,2;MQ=60;FQ=46.1;PV4=1,1.9e-08,1,1	21	5	47
comp102649_c1_seq1	219	G	A	107	DP=29;VDB=0.0155;AF1=0.3566;AC1=6;DP4=11,6,4,7;MQ=60;FQ=109;PV4=0.25,3.5e-07,1,0.36	17	11	45
comp102650_c1_seq1	76	A	G	60.3	DP=22;VDB=0.0190;AF1=0.3516;AC1=6;DP4=15,2,5,0;MQ=60;FQ=62.1;PV4=1,5.3e-05,1,0.44	17	5	39
comp102650_c1_seq1	186	T	C	999	DP=35;VDB=0.0400;AF1=0.3977;AC1=6;DP4=12,15,2,6;MQ=60;FQ=999;PV4=0.43,0.033,1,0.2	27	8	62
comp102652_c1_seq1	1581	T	G	999	DP=59;VDB=0.0249;AF1=0.376;AC1=6;DP4=11,20,11,16;MQ=60;FQ=999;PV4=0.79,6.9e-71,1,0.24	31	27	89
comp102655_c0_seq1	3825	C	T	999	DP=93;VDB=0.0225;AF1=0.4405;AC1=7;DP4=41,5,33,14;MQ=60;FQ=999;PV4=0.038,1,1,0.26	46	47	139
comp102658_c0_seq1	1320	C	T	204	DP=18;VDB=0.0265;AF1=0.46;AC1=7;DP4=6,4,3,4;MQ=60;FQ=207;PV4=0.64,1,1,1	10	7	27
comp102658_c0_seq1	1314	A	G	211	DP=16;VDB=0.0276;AF1=0.512;AC1=8;DP4=4,4,3,5;MQ=60;FQ=214;PV4=1,0.029,1,0.26	8	8	24
comp102662_c0_seq1	3199	C	G	999	DP=71;VDB=0.0116;AF1=0.1272;AC1=2;DP4=2,51,0,17;MQ=60;FQ=999;PV4=1,0.039,1,1	53	17	123
comp102662_c1_seq1	221	G	T	999	DP=34;VDB=0.0345;AF1=0.1148;AC1=1;DP4=14,12,3,5;MQ=60;FQ=999;PV4=0.69,0.035,1,0.48	26	8	60
comp102662_c1_seq1	133	G	T	205	DP=30;VDB=0.0168;AF1=0.5553;AC1=9;DP4=12,10,8,0;MQ=60;FQ=209;PV4=0.029,0.045,1,1	22	8	52
comp102663_c0_seq1	301	C	T	154	DP=24;VDB=0.0260;AF1=0.1863;AC1=3;DP4=8,9,3,4;MQ=60;FQ=155;PV4=1,0.061,1,0.34	17	7	41
comp102666_c1_seq1	569	C	T	83.7	DP=15;VDB=0.0153;AF1=0.6552;AC1=11;DP4=4,4,7,0;MQ=60;FQ=88.2;PV4=0.077,1.2e-05,1,0.16	8	7	23
comp102667_c0_seq1	84	A	G	76.6	DP=19;VDB=0.0147;AF1=0.2002;AC1=3;DP4=13,2,3,1;MQ=60;FQ=77.5;PV4=0.53,0.025,1,0.37	15	4	34
comp102667_c0_seq1	848	T	G	37.3	DP=21;VDB=0.0042;AF1=0.1972;AC1=3;DP4=2,11,0,8;MQ=60;FQ=38.3;PV4=0.5,1.2e-17,1,1	13	8	34
comp102667_c0_seq1	419	A	C	139	DP=30;VDB=0.0330;AF1=0.3041;AC1=5;DP4=6,6,13,4;MQ=60;FQ=140;PV4=0.24,2.3e-49,1,0.36	12	17	41
comp102672_c0_seq1	159	T	A	999	DP=15;VDB=0.0102;AF1=0.5228;AC1=8;DP4=0,6,6,3;MQ=60;FQ=142;PV4=0.028,1,1,1	6	9	21
comp102673_c0_seq1	573	C	T	999	DP=83;VDB=0.0452;AF1=0.1282;AC1=2;DP4=53,13,12,5;MQ=60;FQ=999;PV4=0.51,0.024,1,1	66	17	149
comp102673_c0_seq1	510	C	G	78.7	DP=75;VDB=0.0295;AF1=0.131;AC1=2;DP4=31,27,10,6;MQ=60;FQ=79.3;PV4=0.58,3.7e-25,1,1	58	16	132
comp102673_c0_seq1	879	G	A	92.9	DP=52;VDB=0.0365;AF1=0.07617;AC1=1;DP4=14,25,7,6;MQ=60;FQ=93.2;PV4=0.33,3.5e-45,1,1	39	13	91
comp102674_c0_seq1	645	A	T	82.9	DP=50;VDB=0.0311;AF1=0.168;AC1=2;DP4=15,23,5,7;MQ=60;FQ=83.7;PV4=1,1.8e-30,1,0.28	38	12	88
comp102674_c0_seq1	560	G	T	999	DP=60;VDB=0.0292;AF1=0.3861;AC1=6;DP4=17,20,8,12;MQ=60;FQ=999;PV4=0.78,1e-60,1,1	37	20	94
comp102675_c1_seq3	305	T	A	999	DP=48;VDB=0.0189;AF1=0.6956;AC1=11;DP4=16,13,9,10;MQ=60;FQ=999;PV4=0.77,0.039,1,1	29	19	77
comp102677_c1_seq2	110	G	A	28.3	DP=18;VDB=0.0148;AF1=0.198;AC1=3;DP4=2,13,2,1;MQ=60;FQ=29.2;PV4=0.11,0.00017,1,0.08	15	3	33
comp102677_c1_seq2	106	C	T	84.6	DP=17;VDB=0.0120;AF1=0.2647;AC1=4;DP4=4,9,0,4;MQ=60;FQ=86;PV4=0.52,1,1,1	13	4	30
comp102678_c1_seq1	222	G	T	43.1	DP=20;VDB=0.0010;AF1=0.1909;AC1=3;DP4=8,7,1,4;MQ=60;FQ=44;PV4=0.32,1.8e-06,1,1	15	5	35
comp102679_c0_seq2	541	C	G	142	DP=24;VDB=0.0090;AF1=0.1607;AC1=2;DP4=4,14,1,5;MQ=60;FQ=143;PV4=1,1,1,1	18	6	42
comp102681_c0_seq1	1062	G	T	38.9	DP=30;VDB=0.0343;AF1=0.07772;AC1=1;DP4=13,12,3,2;MQ=60;FQ=39.3;PV4=1,3.9e-15,1,1	25	5	55
comp102682_c0_seq1	151	G	T	123	DP=19;VDB=0.0183;AF1=0.3208;AC1=5;DP4=14,0,5,0;MQ=60;FQ=124;PV4=1,1,1,1	14	5	33
comp102685_c0_seq1	180	T	A	137	DP=41;VDB=0.0040;AF1=0.359;AC1=6;DP4=31,3,1,6;MQ=60;FQ=139;PV4=0.00012,1,1,0.00034	34	7	75
comp102687_c2_seq1	830	G	A	143	DP=27;VDB=0.0197;AF1=0.3798;AC1=6;DP4=8,10,5,2;MQ=60;FQ=145;PV4=0.38,0.018,1,1	18	7	43
comp102688_c2_seq4	242	G	A	101	DP=21;VDB=0.0174;AF1=0.4285;AC1=7;DP4=6,11,1,3;MQ=60;FQ=103;PV4=1,1,1,0.39	17	4	38
comp102692_c1_seq1	849	A	T	64.3	DP=70;VDB=0.0192;AF1=0.2998;G3=0.6613,0.09195,0.2467;HWE=0.0499;AC1=5;DP4=42,15,10,3;MQ=60;FQ=65.8;PV4=1,2e-75,1,0.45	57	13	127
comp102695_c0_seq1	331	A	C	26.9	DP=47;VDB=0.0148;AF1=0.245;AC1=4;DP4=19,18,8,0;MQ=60;FQ=28.1;PV4=0.014,2.3e-22,1,1	37	8	82
comp102695_c0_seq1	1119	T	C	161	DP=33;VDB=0.0139;AF1=0.2107;AC1=3;DP4=2,23,0,8;MQ=60;FQ=162;PV4=1,0.0093,1,0.34	25	8	58
comp102697_c0_seq1	92	T	A	116	DP=99;VDB=0.0253;AF1=0.06362;AC1=1;DP4=72,9,15,3;MQ=60;FQ=116;PV4=0.45,2.1e-19,1,1	81	18	180
comp102697_c0_seq1	313	A	C	80.9	DP=72;VDB=0.0186;AF1=0.2503;AC1=4;DP4=13,39,8,4;MQ=60;FQ=82.2;PV4=0.014,9.9e-39,1,1	52	12	116
comp102698_c0_seq1	2160	C	T	64.7	DP=17;VDB=0.0183;AF1=0.09385;AC1=1;DP4=0,14,1,2;MQ=60;FQ=65.2;PV4=0.18,1,1,1	14	3	31
comp102699_c0_seq1	1021	T	A	234	DP=22;VDB=0.0344;AF1=0.4671;G3=0.5,9.675e-06,0.5;HWE=0.0272;AC1=8;DP4=4,10,4,4;MQ=60;FQ=236;PV4=0.39,1,1,1	14	8	36
comp102699_c0_seq1	1199	A	G	216	DP=22;VDB=0.0218;AF1=0.4539;AC1=7;DP4=9,4,4,4;MQ=60;FQ=219;PV4=0.65,1,1,0.29	13	8	34
comp102699_c0_seq1	1279	T	A	999	DP=21;VDB=0.0244;AF1=0.7064;AC1=12;DP4=5,4,6,4;MQ=60;FQ=999;PV4=1,0.062,1,0.4	9	10	28
comp102700_c0_seq1	115	A	C	61.4	DP=15;VDB=0.0110;AF1=0.2185;AC1=3;DP4=9,3,3,0;MQ=60;FQ=62.5;PV4=1,1,1,0.21	12	3	27
comp102700_c0_seq1	202	C	A	94.3	DP=21;VDB=0.0167;AF1=0.4496;AC1=7;DP4=4,9,6,2;MQ=60;FQ=96.9;PV4=0.08,6.5e-08,1,1	13	8	34
comp102700_c0_seq1	184	C	T	115	DP=20;VDB=0.0205;AF1=0.5012;AC1=8;DP4=3,9,7,1;MQ=60;FQ=118;PV4=0.02,2.6e-05,1,1	12	8	32
comp102703_c1_seq2	580	G	A	55.9	DP=15;VDB=0.0164;AF1=0.3763;AC1=6;DP4=2,8,1,4;MQ=60;FQ=58;PV4=1,4.6e-10,1,1	10	5	25
comp102704_c0_seq1	288	G	A	87.6	DP=16;VDB=0.0084;AF1=0.3977;AC1=6;DP4=10,2,3,1;MQ=60;FQ=89.8;PV4=1,1,1,0.4	12	4	28
comp102704_c0_seq1	270	T	A	148	DP=16;VDB=0.0128;AF1=0.4643;AC1=7;DP4=7,3,5,1;MQ=60;FQ=151;PV4=1,1,1,0.12	10	6	26
comp102704_c0_seq1	321	C	T	69.2	DP=19;VDB=0.0184;AF1=0.5016;AC1=8;DP4=8,3,5,3;MQ=60;FQ=72.2;PV4=1,4.2e-05,1,1	11	8	30
comp102706_c0_seq1	202	C	T	999	DP=22;VDB=0.0317;AF1=0.3075;G3=0.75,5.239e-06,0.25;HWE=0.0224;AC1=5;DP4=9,3,6,4;MQ=60;FQ=999;PV4=0.65,1,1,1	12	10	34
comp102710_c4_seq1	115	T	C	45	DP=15;AF1=0.3392;AC1=5;DP4=10,1,4,0;MQ=60;FQ=46.7;PV4=1,0.0043,1,1	11	4	26
comp102710_c4_seq1	455	C	T	999	DP=52;VDB=0.0196;AF1=0.2621;AC1=4;DP4=32,6,11,3;MQ=60;FQ=999;PV4=0.69,1,1,1	38	14	90
comp102710_c4_seq1	720	C	T	220	DP=81;VDB=0.0339;AF1=0.2522;AC1=4;DP4=25,32,11,13;MQ=60;FQ=221;PV4=1,1.9e-59,1,1	57	24	138
comp102713_c0_seq1	149	G	A	149	DP=26;VDB=0.0247;AF1=0.2052;AC1=3;DP4=14,6,5,1;MQ=60;FQ=150;PV4=1,1,1,0.48	20	6	46
comp102713_c0_seq1	101	G	A	99.9	DP=15;VDB=0.0220;AF1=0.2466;AC1=4;DP4=9,2,3,1;MQ=60;FQ=101;PV4=1,1,1,0.44	11	4	26
comp102713_c0_seq1	460	A	T	119	DP=16;VDB=0.0189;AF1=0.2658;AC1=4;DP4=5,6,2,3;MQ=60;FQ=120;PV4=1,0.072,1,1	11	5	27
comp102713_c0_seq1	332	T	C	157	DP=17;VDB=0.0211;AF1=0.4484;AC1=7;DP4=4,6,3,3;MQ=60;FQ=159;PV4=1,1,1,1	10	6	26
comp102713_c0_seq1	324	T	C	67.5	DP=16;VDB=0.0211;AF1=0.5609;AC1=9;DP4=3,6,3,4;MQ=60;FQ=71;PV4=1,3.8e-06,1,1	9	7	25
comp102715_c2_seq1	1711	A	G	126	DP=50;VDB=0.0214;AF1=0.4228;G3=0.05097,0.949,6.285e-22;HWE=0.0282;AC1=7;DP4=15,12,11,5;MQ=60;FQ=129;PV4=0.52,2.6e-11,1,1	27	16	70
comp102726_c0_seq1	213	C	G	47.3	DP=24;VDB=0.0192;AF1=0.2008;AC1=3;DP4=13,6,5,0;MQ=60;FQ=48.2;PV4=0.28,2e-05,1,1	19	5	43
comp102728_c0_seq2	219	G	A	48.8	DP=28;VDB=0.0029;AF1=0.2667;AC1=4;DP4=12,11,3,2;MQ=60;FQ=50;PV4=1,5.3e-10,1,1	23	5	51
comp102729_c0_seq1	688	C	T	130	DP=62;VDB=0.0136;AF1=0.2041;AC1=3;DP4=49,2,11,0;MQ=60;FQ=131;PV4=1,3.5e-06,1,1	51	11	113
comp102729_c1_seq3	1887	T	C	999	DP=30;VDB=0.0301;AF1=0.375;AC1=6;DP4=4,17,2,6;MQ=60;FQ=999;PV4=1,0.053,1,0.032	21	8	50
comp102729_c1_seq3	3844	C	T	157	DP=27;VDB=0.0465;AF1=0.1554;AC1=2;DP4=14,3,9,1;MQ=60;FQ=158;PV4=1,1,1,1	17	10	44
comp102731_c1_seq1	600	G	T	69.7	DP=22;VDB=0.0058;AF1=0.3441;AC1=5;DP4=6,9,3,3;MQ=60;FQ=71.6;PV4=1,5.4e-08,1,0.46	15	6	36
comp102731_c1_seq1	580	C	T	191	DP=23;VDB=0.0058;AF1=0.3466;AC1=5;DP4=7,9,4,3;MQ=60;FQ=192;PV4=0.67,1,1,0.15	16	7	39
comp102732_c1_seq3	631	C	T	999	DP=95;VDB=0.0285;AF1=0.5156;AC1=8;DP4=2,57,2,31;MQ=60;FQ=999;PV4=0.62,1,1,1	59	33	151
comp102732_c1_seq3	1108	A	G	197	DP=77;VDB=0.0114;AF1=0.8249;AC1=14;DP4=23,15,10,25;MQ=60;FQ=204;PV4=0.0094,1.2e-90,1,1	38	35	111
comp102732_c1_seq3	1655	C	G	123	DP=15;VDB=0.0393;AF1=0.2714;AC1=4;DP4=0,6,0,9;MQ=60;FQ=125;PV4=1,1e-06,1,1	6	9	21
comp102733_c0_seq1	35	T	G	126	DP=71;VDB=0.0067;AF1=0.2462;AC1=4;DP4=51,0,19,0;MQ=60;FQ=128;PV4=1,6.8e-25,1,0.21	51	19	121
comp102734_c0_seq1	242	C	G	87.6	DP=15;VDB=0.0246;AF1=0.4238;AC1=7;DP4=4,3,5,3;MQ=60;FQ=90;PV4=1,1e-05,1,0.17	7	8	22
comp102738_c1_seq1	318	A	G	63.9	DP=17;VDB=0.0171;AF1=0.2605;AC1=4;DP4=6,8,2,1;MQ=60;FQ=65.2;PV4=0.58,1,1,0.076	14	3	31
comp102738_c1_seq1	159	G	T	77.8	DP=18;VDB=0.0382;AF1=0.1492;AC1=2;DP4=8,5,3,2;MQ=60;FQ=78.5;PV4=1,0.00037,1,0.31	13	5	31
comp102738_c1_seq1	194	G	A	174	DP=20;VDB=0.0274;AF1=0.2894;AC1=4;DP4=9,4,5,2;MQ=60;FQ=175;PV4=1,1,1,0.49	13	7	33
comp102742_c0_seq3	89	T	G	51	DP=20;VDB=0.0271;AF1=0.1559;AC1=2;DP4=11,3,3,3;MQ=60;FQ=51.7;PV4=0.3,1.4e-07,1,1	14	6	34
comp102743_c0_seq1	98	G	A	33.2	DP=15;VDB=0.0161;AF1=0.2407;AC1=4;DP4=6,6,2,1;MQ=60;FQ=34.4;PV4=1,0.02,1,0.36	12	3	27
comp102747_c0_seq1	787	T	A	68.9	DP=16;VDB=0.0206;AF1=0.1486;AC1=2;DP4=6,6,1,2;MQ=60;FQ=69.6;PV4=1,1,1,1	12	3	27
comp102747_c0_seq1	606	G	T	45.2	DP=16;VDB=0.0105;AF1=0.265;AC1=4;DP4=3,8,2,2;MQ=60;FQ=46.5;PV4=0.56,0.0056,1,1	11	4	26
comp102748_c1_seq1	54	A	C	999	DP=63;VDB=0.0026;AF1=0.193;AC1=3;DP4=48,0,15,0;MQ=60;FQ=999;PV4=1,2.2e-16,1,1	48	15	111
comp102748_c1_seq1	36	A	C	999	DP=43;VDB=0.0034;AF1=0.252;AC1=4;DP4=30,0,10,0;MQ=60;FQ=999;PV4=1,1,1,1	30	10	70
comp102751_c0_seq1	1647	G	T	100	DP=15;VDB=0.0199;AF1=0.2596;AC1=4;DP4=4,7,1,3;MQ=60;FQ=102;PV4=1,1,1,1	11	4	26
comp102759_c0_seq1	300	G	C	999	DP=79;VDB=0.0351;AF1=0.2475;AC1=4;DP4=33,32,7,6;MQ=60;FQ=999;PV4=1,1,1,1	65	13	143
comp102759_c0_seq1	246	C	T	149	DP=85;VDB=0.0392;AF1=0.1646;G3=0.8571,1.274e-06,0.1429;HWE=0.0233;AC1=2;DP4=33,18,23,10;MQ=60;FQ=149;PV4=0.81,1.6e-93,1,0.47	51	33	135
comp102760_c0_seq1	505	T	A	43.6	DP=17;VDB=0.0345;AF1=0.2131;G3=0.8,5.871e-06,0.2;HWE=0.0478;AC1=3;DP4=3,9,1,4;MQ=60;FQ=44.6;PV4=1,7.9e-16,1,1	12	5	29
comp102764_c1_seq1	163	C	A	98.6	DP=48;VDB=0.0244;AF1=0.3149;AC1=5;DP4=13,23,2,9;MQ=60;FQ=100;PV4=0.46,2.1e-36,1,0.41	36	11	83
comp102764_c1_seq1	468	A	G	999	DP=66;VDB=0.0347;AF1=0.4299;AC1=7;DP4=22,14,16,13;MQ=60;FQ=999;PV4=0.8,0.025,1,1	36	29	101
comp102764_c1_seq1	593	C	T	999	DP=62;VDB=0.0339;AF1=0.5312;AC1=9;DP4=14,16,14,15;MQ=60;FQ=999;PV4=1,1.8e-67,1,0.35	30	29	89
comp102765_c0_seq2	1819	G	A	106	DP=46;VDB=0.0400;AF1=0.09364;AC1=1;DP4=2,36,0,8;MQ=60;FQ=106;PV4=1,1,1,1	38	8	84
comp102765_c0_seq2	1033	C	T	115	DP=56;VDB=0.0016;AF1=0.3741;AC1=6;DP4=20,6,11,18;MQ=60;FQ=117;PV4=0.0061,1.3e-57,1,1	26	29	81
comp102766_c1_seq1	504	T	G	69.6	DP=28;VDB=0.0102;AF1=0.2776;AC1=4;DP4=6,13,0,5;MQ=60;FQ=71.1;PV4=0.28,0.00054,1,0.15	19	5	43
comp102770_c0_seq1	887	T	C	115	DP=18;VDB=0.0199;AF1=0.3026;AC1=5;DP4=1,11,0,5;MQ=60;FQ=116;PV4=1,1,1,1	12	5	29
comp102770_c0_seq1	69	C	T	999	DP=26;VDB=0.0156;AF1=0.2449;G3=0.75,2.307e-06,0.25;HWE=0.0179;AC1=4;DP4=15,2,8,0;MQ=60;FQ=999;PV4=1,1,1,1	17	8	42
comp102772_c1_seq1	229	T	A	999	DP=52;VDB=0.0261;AF1=0.3808;AC1=6;DP4=23,10,12,7;MQ=60;FQ=999;PV4=0.76,5.7e-13,1,0.11	33	19	85
comp102774_c0_seq1	27	A	G	125	DP=29;VDB=0.0164;AF1=0.4003;AC1=6;DP4=20,0,8,0;MQ=60;FQ=127;PV4=1,0.00015,1,0.45	20	8	48
comp102775_c0_seq1	120	A	C	69.1	DP=22;VDB=0.0163;AF1=0.4738;G3=0.4,1.004e-05,0.6;HWE=0.0494;AC1=8;DP4=6,11,0,5;MQ=60;FQ=71.9;PV4=0.27,7.2e-05,1,1	17	5	39
comp102775_c0_seq1	66	T	C	103	DP=24;VDB=0.0465;AF1=0.1978;AC1=3;DP4=15,2,5,2;MQ=60;FQ=104;PV4=0.55,7.7e-05,1,1	17	7	41
comp102777_c0_seq1	547	G	A	118	DP=24;VDB=0.0011;AF1=0.1897;AC1=3;DP4=0,18,0,6;MQ=60;FQ=119;PV4=1,1,1,1	18	6	42
comp102777_c0_seq1	228	G	T	999	DP=59;VDB=0.0331;AF1=0.3057;AC1=5;DP4=18,19,11,11;MQ=60;FQ=999;PV4=1,1.4e-89,1,0.32	37	22	96
comp102777_c1_seq1	1255	G	T	26.8	DP=35;VDB=0.0099;AF1=0.1184;AC1=2;DP4=13,15,5,2;MQ=60;FQ=27.3;PV4=0.4,8e-24,1,1	28	7	63
comp102777_c1_seq1	622	G	C	144	DP=35;VDB=0.0281;AF1=0.08566;AC1=1;DP4=16,12,5,2;MQ=60;FQ=145;PV4=0.68,1,1,1	28	7	63
comp102777_c1_seq1	1303	G	A	67.8	DP=42;VDB=0.0263;AF1=0.3266;G3=0.6668,6.399e-06,0.3332;HWE=0.0268;AC1=5;DP4=18,15,5,4;MQ=60;FQ=69.5;PV4=1,3.2e-38,1,1	33	9	75
comp102777_c1_seq1	268	G	A	66.7	DP=25;VDB=0.0396;AF1=0.2553;AC1=4;DP4=10,8,5,1;MQ=60;FQ=68;PV4=0.35,3.4e-09,1,1	18	6	42
comp102778_c0_seq2	137	T	G	999	DP=82;VDB=0.0400;AF1=0.2508;AC1=4;DP4=41,10,25,6;MQ=60;FQ=999;PV4=1,2.3e-35,1,1	51	31	133
comp102781_c0_seq1	732	A	C	141	DP=24;VDB=0.0079;AF1=0.1023;AC1=1;DP4=10,7,2,4;MQ=60;FQ=142;PV4=0.37,1,1,0.016	17	6	40
comp102781_c0_seq1	717	T	C	87.2	DP=21;VDB=0.0257;AF1=0.5308;AC1=9;DP4=6,4,8,1;MQ=60;FQ=90.4;PV4=0.3,1e-17,1,1	10	9	29
comp102786_c0_seq2	25	T	C	999	DP=35;VDB=0.0062;AF1=0.1638;AC1=2;DP4=18,0,16,0;MQ=60;FQ=999;PV4=1,0.00042,1,0.056	18	16	52
comp102786_c0_seq2	63	T	A	999	DP=51;VDB=0.0150;AF1=0.3047;AC1=5;DP4=22,1,28,0;MQ=60;FQ=999;PV4=0.45,1e-13,1,1	23	28	74
comp102787_c2_seq1	1139	C	T	74.9	DP=17;VDB=0.0288;AF1=0.1372;AC1=2;DP4=10,3,4,0;MQ=60;FQ=75.5;PV4=0.54,1,1,0.38	13	4	30
comp102794_c0_seq1	128	G	A	41	DP=16;VDB=0.0384;AF1=0.1244;AC1=2;DP4=3,8,2,3;MQ=60;FQ=41.6;PV4=1,1.2e-19,1,0.23	11	5	27
comp102799_c1_seq1	156	A	C	34.4	DP=64;VDB=0.0040;AF1=0.393;AC1=6;DP4=5,33,0,8;MQ=60;FQ=36.6;PV4=0.57,8.6e-49,1,0.0016	38	8	84
comp102800_c0_seq2	607	A	G	133	DP=18;VDB=0.0178;AF1=0.2442;AC1=4;DP4=6,7,3,2;MQ=60;FQ=135;PV4=1,1,1,0.02	13	5	31
comp102800_c0_seq2	516	C	T	999	DP=23;VDB=0.0155;AF1=0.3557;AC1=6;DP4=4,10,2,7;MQ=60;FQ=999;PV4=1,3.6e-07,1,0.4	14	9	37
comp102800_c0_seq2	887	T	C	120	DP=28;VDB=0.0235;AF1=0.4997;AC1=8;DP4=8,6,7,6;MQ=60;FQ=123;PV4=1,5e-35,1,0.32	14	13	41
comp102806_c0_seq1	256	A	T	999	DP=37;VDB=0.0217;AF1=0.4083;AC1=7;DP4=14,10,7,5;MQ=60;FQ=999;PV4=1,6.4e-10,1,1	24	12	60
comp102806_c1_seq1	708	C	G	31	DP=34;VDB=0.0335;AF1=0.1707;AC1=2;DP4=16,4,11,1;MQ=60;FQ=31.9;PV4=0.63,6.8e-26,1,1	20	12	52
comp102806_c1_seq1	609	T	G	999	DP=42;VDB=0.0310;AF1=0.5795;AC1=9;DP4=4,11,4,19;MQ=60;FQ=999;PV4=0.69,1,1,0.054	15	23	53
comp102808_c0_seq1	3256	T	C	159	DP=46;VDB=0.0093;AF1=0.4616;AC1=7;DP4=5,23,0,17;MQ=60;FQ=162;PV4=0.14,1.1e-65,1,0.004	28	17	73
comp102809_c0_seq2	4393	C	G	107	DP=46;VDB=0.0334;AF1=0.2553;AC1=4;DP4=20,12,7,6;MQ=60;FQ=108;PV4=0.74,5.2e-51,1,0.44	32	13	77
comp102810_c0_seq2	205	G	T	110	DP=27;VDB=0.0269;AF1=0.3712;AC1=6;DP4=10,6,8,3;MQ=60;FQ=112;PV4=0.69,4.3e-12,1,0.064	16	11	43
comp102815_c0_seq1	213	C	G	999	DP=26;VDB=0.0323;AF1=0.1532;AC1=2;DP4=0,16,0,9;MQ=60;FQ=999;PV4=1,1,1,0.011	16	9	41
comp102818_c1_seq1	2469	A	T	999	DP=97;VDB=0.0312;AF1=0.336;AC1=5;DP4=53,6,35,2;MQ=60;FQ=999;PV4=0.48,1.1e-95,1,1	59	37	155
comp102823_c0_seq1	173	G	A	150	DP=74;VDB=0.0129;AF1=0.1273;AC1=2;DP4=26,35,8,5;MQ=60;FQ=151;PV4=0.24,9.2e-29,1,0.47	61	13	135
comp102823_c0_seq1	196	G	A	999	DP=81;VDB=0.0295;AF1=0.3101;AC1=5;DP4=30,29,10,11;MQ=60;FQ=999;PV4=1,1,1,1	59	21	139
comp102823_c1_seq1	158	A	T	206	DP=17;VDB=0.0142;AF1=0.7611;AC1=12;DP4=2,3,5,7;MQ=60;FQ=130;PV4=1,0.0012,1,0.29	5	12	22
comp102829_c1_seq2	1189	G	A	120	DP=20;VDB=0.0322;AF1=0.1691;AC1=2;DP4=4,11,2,3;MQ=60;FQ=121;PV4=0.61,1,1,1	15	5	35
comp102832_c0_seq1	1263	G	A	999	DP=82;VDB=0.0125;AF1=0.1276;AC1=2;DP4=33,33,15,1;MQ=60;FQ=999;PV4=0.0014,1,1,1	66	16	148
comp102835_c1_seq1	131	T	A	118	DP=36;VDB=0.0264;AF1=0.4635;AC1=7;DP4=17,6,6,5;MQ=60;FQ=121;PV4=0.43,1.6e-11,1,0.26	23	11	57
comp102835_c1_seq1	52	T	C	47.2	DP=15;VDB=0.0163;AF1=0.3516;AC1=6;DP4=9,1,4,1;MQ=60;FQ=49;PV4=1,0.0016,1,0.004	10	5	25
comp102836_c0_seq1	276	G	T	999	DP=64;VDB=0.0324;AF1=0.06413;AC1=1;DP4=31,22,6,5;MQ=60;FQ=999;PV4=1,1,1,1	53	11	117
comp102836_c0_seq1	327	C	T	999	DP=50;VDB=0.0290;AF1=0.3729;AC1=6;DP4=18,15,9,8;MQ=60;FQ=999;PV4=1,5.5e-52,1,1	33	17	83
comp102836_c1_seq1	533	G	T	144	DP=42;VDB=0.0214;AF1=0.3561;AC1=6;DP4=12,16,4,8;MQ=60;FQ=146;PV4=0.73,2.8e-35,1,1	28	12	68
comp102838_c0_seq1	314	A	G	89.5	DP=18;VDB=0.0143;AF1=0.3901;AC1=6;DP4=9,3,5,1;MQ=60;FQ=91.7;PV4=1,0.00014,1,1	12	6	30
comp102838_c0_seq1	357	A	G	116	DP=17;VDB=0.0184;AF1=0.4432;AC1=7;DP4=7,2,4,4;MQ=60;FQ=118;PV4=0.33,1e-06,1,0.26	9	8	26
comp102839_c0_seq1	536	T	C	99.9	DP=20;VDB=0.0149;AF1=0.4286;AC1=7;DP4=8,7,3,2;MQ=60;FQ=102;PV4=1,0.009,1,1	15	5	35
comp102839_c0_seq1	545	C	T	120	DP=19;VDB=0.0149;AF1=0.4292;AC1=7;DP4=8,6,3,2;MQ=60;FQ=122;PV4=1,1,1,1	14	5	33
comp102839_c0_seq1	489	T	A	53.2	DP=25;VDB=0.0103;AF1=0.491;AC1=8;DP4=7,7,4,6;MQ=60;FQ=56.1;PV4=0.7,2.9e-18,1,1	14	10	38
comp102839_c0_seq1	604	A	T	87.6	DP=18;VDB=0.0242;AF1=0.5563;AC1=9;DP4=4,6,5,3;MQ=60;FQ=91.1;PV4=0.64,4.7e-05,1,1	10	8	28
comp102840_c1_seq1	94	T	A	80.9	DP=25;VDB=0.0398;AF1=0.1638;G3=0.8333,5.026e-06,0.1667;HWE=0.0357;AC1=2;DP4=16,4,3,2;MQ=60;FQ=81.6;PV4=0.56,1.2e-05,1,0.33	20	5	45
comp102845_c0_seq1	726	G	A	999	DP=19;VDB=0.0164;AF1=0.2131;G3=0.8333,8.128e-06,0.1667;HWE=0.0427;AC1=3;DP4=7,5,3,4;MQ=60;FQ=999;PV4=0.65,1,1,1	12	7	31
comp102849_c2_seq1	207	C	T	60.5	DP=16;VDB=0.0218;AF1=0.1394;AC1=2;DP4=3,10,1,2;MQ=60;FQ=61.1;PV4=1,1,1,1	13	3	29
comp102852_c0_seq1	35	T	C	999	DP=37;VDB=0.0110;AF1=0.3089;AC1=5;DP4=24,3,8,2;MQ=60;FQ=999;PV4=0.6,1,1,1	27	10	64
comp102857_c0_seq1	394	C	T	29.2	DP=15;VDB=0.0153;AF1=0.2372;AC1=4;DP4=5,7,3,0;MQ=60;FQ=30.3;PV4=0.2,0.00027,1,1	12	3	27
comp102857_c0_seq1	476	A	G	47.3	DP=22;VDB=0.0159;AF1=0.2759;G3=0.6667,4.292e-06,0.3333;HWE=0.0331;AC1=4;DP4=7,10,0,5;MQ=60;FQ=48.7;PV4=0.13,1.3e-07,1,1	17	5	39
comp102858_c0_seq1	954	A	G	999	DP=19;VDB=0.0210;AF1=0.6236;AC1=10;DP4=2,5,10,0;MQ=60;FQ=999;PV4=0.0034,1,1,0.14	7	10	24
comp102858_c3_seq2	1513	A	C	999	DP=57;VDB=0.0102;AF1=0.422;AC1=7;DP4=13,21,6,17;MQ=60;FQ=999;PV4=0.4,0.041,1,1	34	23	91
comp102862_c1_seq1	290	G	T	999	DP=77;VDB=0.0151;AF1=0.1986;AC1=3;DP4=5,40,6,25;MQ=60;FQ=999;PV4=0.34,0.012,1,0.15	45	31	121
comp102862_c1_seq1	70	A	C	154	DP=17;VDB=0.0096;AF1=0.3525;AC1=6;DP4=9,0,7,1;MQ=60;FQ=156;PV4=0.47,0.023,1,1	9	8	26
comp102863_c0_seq1	586	T	C	62.5	DP=29;VDB=0.0163;AF1=0.2586;AC1=4;DP4=9,12,5,2;MQ=60;FQ=63.8;PV4=0.38,3.2e-19,1,1	21	7	49
comp102864_c0_seq4	302	G	A	71.9	DP=21;VDB=0.0099;AF1=0.2104;AC1=3;DP4=6,9,2,4;MQ=60;FQ=73;PV4=1,5.4e-08,1,1	15	6	36
comp102864_c0_seq4	189	T	A	108	DP=17;VDB=0.0264;AF1=0.4605;AC1=7;DP4=6,4,3,3;MQ=60;FQ=111;PV4=1,0.00046,1,1	10	6	26
comp102864_c0_seq4	332	A	G	999	DP=23;VDB=0.0319;AF1=0.4461;AC1=7;DP4=5,9,3,6;MQ=60;FQ=999;PV4=1,0.11,1,0.22	14	9	37
comp102866_c0_seq2	264	C	T	86.2	DP=17;VDB=0.0170;AF1=0.4518;AC1=7;DP4=6,4,4,1;MQ=60;FQ=88.8;PV4=0.6,0.021,1,1	10	5	25
comp102866_c0_seq2	283	C	A	72.1	DP=17;VDB=0.0194;AF1=0.4787;AC1=8;DP4=7,4,4,2;MQ=60;FQ=74.9;PV4=1,0.00026,1,1	11	6	28
comp102868_c1_seq2	1511	A	T	57.2	DP=51;VDB=0.0118;AF1=0.1296;AC1=2;DP4=34,6,9,2;MQ=60;FQ=57.8;PV4=1,5.9e-50,1,1	40	11	91
comp102870_c0_seq1	991	C	A	33	DP=32;VDB=0.0275;AF1=0.3284;AC1=5;DP4=13,7,7,4;MQ=60;FQ=34.7;PV4=1,4.6e-37,1,0.46	20	11	51
comp102870_c2_seq1	390	C	T	999	DP=20;VDB=0.0119;AF1=0.5514;AC1=9;DP4=5,4,9,2;MQ=60;FQ=999;PV4=0.34,1,1,1	9	11	29
comp102872_c2_seq1	508	C	T	999	DP=24;VDB=0.0187;AF1=0.3789;AC1=6;DP4=4,11,3,6;MQ=60;FQ=999;PV4=1,1,1,1	15	9	39
comp102873_c1_seq2	737	C	T	999	DP=28;VDB=0.0380;AF1=0.2005;AC1=3;DP4=7,8,7,6;MQ=60;FQ=999;PV4=1,0.15,1,0.23	15	13	43
comp102873_c2_seq1	89	T	C	999	DP=52;VDB=0.0285;AF1=0.1568;AC1=2;DP4=29,6,11,6;MQ=60;FQ=999;PV4=0.17,2.6e-12,1,0.5	35	17	87
comp102875_c1_seq1	177	G	A	999	DP=87;VDB=0.0333;AF1=0.1963;AC1=3;DP4=13,37,11,24;MQ=60;FQ=999;PV4=0.63,8e-99,1,1	50	35	135
comp102876_c2_seq1	230	G	C	26.3	DP=15;VDB=0.0052;AF1=0.3013;AC1=5;DP4=3,9,1,2;MQ=60;FQ=27.9;PV4=1,0.00053,1,1	12	3	27
comp102876_c2_seq1	160	A	G	107	DP=20;VDB=0.0124;AF1=0.4663;AC1=7;DP4=7,8,3,2;MQ=60;FQ=109;PV4=1,1,1,1	15	5	35
comp102883_c0_seq1	221	T	C	115	DP=27;VDB=0.0260;AF1=0.4894;AC1=8;DP4=10,7,6,3;MQ=60;FQ=118;PV4=1,6e-08,1,0.3	17	9	43
comp102883_c0_seq1	146	G	A	175	DP=24;VDB=0.0277;AF1=0.4852;G3=0.5714,6.452e-06,0.4286;HWE=0.0162;AC1=8;DP4=7,3,5,7;MQ=60;FQ=178;PV4=0.23,2.1e-05,1,1	10	12	32
comp102889_c0_seq1	153	A	G	177	DP=78;VDB=0.0199;AF1=0.2831;AC1=4;DP4=39,21,13,5;MQ=60;FQ=179;PV4=0.78,3.4e-59,1,1	60	18	138
comp102889_c0_seq1	334	C	T	90.4	DP=28;VDB=0.0306;AF1=0.2253;AC1=3;DP4=9,10,4,4;MQ=60;FQ=91.5;PV4=1,9.5e-28,1,1	19	8	46
comp102889_c0_seq1	504	T	C	73.7	DP=22;VDB=0.0332;AF1=0.3889;G3=0.6291,5.278e-06,0.3709;HWE=0.0269;AC1=6;DP4=2,9,4,5;MQ=60;FQ=75.8;PV4=0.34,1.8e-11,1,1	11	9	31
comp102891_c0_seq3	564	G	A	68.6	DP=18;VDB=0.0149;AF1=0.1398;AC1=2;DP4=9,6,2,1;MQ=60;FQ=69.3;PV4=1,1,1,1	15	3	33
comp102891_c0_seq3	235	A	T	65.8	DP=16;VDB=0.0154;AF1=0.1158;AC1=2;DP4=6,7,1,2;MQ=60;FQ=66.3;PV4=1,0.00015,1,0.36	13	3	29
comp102895_c2_seq1	833	G	A	68.8	DP=15;VDB=0.0189;AF1=0.1447;AC1=2;DP4=6,6,1,2;MQ=60;FQ=69.4;PV4=1,1,1,1	12	3	27
comp102896_c0_seq1	2488	C	T	76.1	DP=24;VDB=0.0154;AF1=0.3;AC1=5;DP4=9,10,2,3;MQ=60;FQ=77.6;PV4=1,0.014,1,0.24	19	5	43
comp102896_c0_seq1	2746	T	C	109	DP=20;VDB=0.0060;AF1=0.2302;AC1=3;DP4=6,7,4,1;MQ=60;FQ=110;PV4=0.31,1,1,0.22	13	5	31
comp102896_c0_seq1	3047	C	T	62.7	DP=36;VDB=0.0168;AF1=0.3136;AC1=5;DP4=13,12,6,5;MQ=60;FQ=64.3;PV4=1,1.2e-29,1,1	25	11	61
comp102897_c0_seq1	647	A	G	999	DP=54;VDB=0.0117;AF1=0.2913;AC1=4;DP4=23,14,10,6;MQ=60;FQ=999;PV4=1,0.065,1,1	37	16	90
comp102897_c0_seq1	651	A	G	113	DP=70;VDB=0.0184;AF1=0.3333;AC1=5;DP4=27,15,12,7;MQ=60;FQ=115;PV4=1,9e-45,1,1	42	19	103
comp102898_c3_seq1	306	A	C	125	DP=18;VDB=0.0116;AF1=0.3937;AC1=6;DP4=10,3,3,2;MQ=60;FQ=128;PV4=0.58,0.054,1,0.23	13	5	31
comp102898_c3_seq1	765	A	G	92	DP=16;VDB=0.0163;AF1=0.3797;AC1=6;DP4=3,6,3,4;MQ=60;FQ=94;PV4=1,3.8e-06,1,1	9	7	25
comp102898_c3_seq1	747	A	G	213	DP=17;VDB=0.0199;AF1=0.3798;AC1=6;DP4=4,5,2,6;MQ=60;FQ=215;PV4=0.62,1,1,0.39	9	8	26
comp102905_c1_seq2	163	G	C	34.2	DP=28;VDB=0.0211;AF1=0.2706;G3=0.6688,7.003e-06,0.3312;HWE=0.0419;AC1=4;DP4=21,1,5,0;MQ=60;FQ=35.5;PV4=1,5.5e-26,1,1	22	5	49
comp102905_c1_seq2	59	C	T	88	DP=18;VDB=0.0099;AF1=0.334;AC1=5;DP4=12,1,4,0;MQ=60;FQ=89.8;PV4=1,1,1,0.47	13	4	30
comp102906_c0_seq1	87	C	T	64.8	DP=35;VDB=0.0003;AF1=0.1335;AC1=2;DP4=29,0,6,0;MQ=60;FQ=65.5;PV4=1,8.5e-09,1,1	29	6	64
comp102906_c0_seq1	964	C	A	37.3	DP=29;VDB=0.0287;AF1=0.1628;AC1=2;DP4=10,7,3,8;MQ=60;FQ=38;PV4=0.14,1e-11,1,1	17	11	45
comp102910_c0_seq1	38	G	A	999	DP=30;VDB=0.0076;AF1=0.5911;AC1=10;DP4=14,0,16,0;MQ=60;FQ=999;PV4=1,1,1,1	14	16	44
comp102912_c0_seq1	108	T	C	110	DP=17;VDB=0.0141;AF1=0.3611;AC1=6;DP4=10,2,0,5;MQ=60;FQ=112;PV4=0.0034,1,1,1	12	5	29
comp102914_c0_seq1	669	C	T	130	DP=15;VDB=0.0155;AF1=0.4099;AC1=6;DP4=4,6,2,3;MQ=60;FQ=132;PV4=1,1,1,0.38	10	5	25
comp102917_c0_seq1	129	T	G	83.4	DP=52;VDB=0.0215;AF1=0.1933;AC1=3;DP4=33,7,12,0;MQ=60;FQ=84.3;PV4=0.18,6.9e-15,1,0.38	40	12	92
comp102917_c0_seq1	189	C	T	999	DP=81;VDB=0.0230;AF1=0.4373;G3=0.1242,0.8758,9.989e-36;HWE=0.0128;AC1=7;DP4=50,5,25,1;MQ=60;FQ=999;PV4=0.66,1,1,1	55	26	136
comp102918_c0_seq1	380	G	A	25	DP=28;VDB=0.0269;AF1=0.1695;AC1=2;DP4=18,1,5,0;MQ=60;FQ=25.8;PV4=1,1.9e-13,1,1	19	5	43
comp102924_c1_seq1	365	C	A	57	DP=19;VDB=0.0275;AF1=0.2477;AC1=4;DP4=10,5,3,1;MQ=60;FQ=58.3;PV4=1,0.00098,1,0.31	15	4	34
comp102926_c0_seq1	152	T	G	999	DP=38;VDB=0.0256;AF1=0.4721;AC1=8;DP4=14,12,5,6;MQ=60;FQ=999;PV4=0.73,1,1,1	26	11	63
comp102926_c0_seq1	69	G	A	141	DP=19;VDB=0.0148;AF1=0.5277;AC1=8;DP4=10,3,5,1;MQ=60;FQ=144;PV4=1,0.073,1,1	13	6	32
comp102926_c1_seq1	262	G	C	101	DP=29;VDB=0.0318;AF1=0.2024;AC1=3;DP4=10,14,1,4;MQ=60;FQ=102;PV4=0.62,1,1,0.49	24	5	53
comp102926_c2_seq1	379	T	C	72.5	DP=17;VDB=0.0130;AF1=0.6278;AC1=10;DP4=5,3,6,1;MQ=60;FQ=76.7;PV4=0.57,1.1e-05,1,0.17	8	7	23
comp102927_c0_seq1	144	C	T	999	DP=57;VDB=0.0169;AF1=0.08139;AC1=1;DP4=26,19,7,5;MQ=60;FQ=999;PV4=1,1,1,0.45	45	12	102
comp102927_c0_seq1	82	T	A	999	DP=33;VDB=0.0094;AF1=0.5133;AC1=8;DP4=19,2,10,1;MQ=60;FQ=999;PV4=1,1,1,1	21	11	53
comp102927_c0_seq1	448	G	C	999	DP=87;VDB=0.0306;AF1=0.3226;AC1=5;DP4=36,12,19,18;MQ=60;FQ=999;PV4=0.039,4.2e-99,1,1	48	37	133
comp102927_c2_seq1	785	A	G	999	DP=45;VDB=0.0118;AF1=0.273;AC1=4;DP4=6,31,1,7;MQ=60;FQ=999;PV4=1,1,1,1	37	8	82
comp102927_c3_seq1	1102	C	A	999	DP=78;VDB=0.0198;AF1=0.3224;AC1=5;DP4=21,41,0,14;MQ=60;FQ=999;PV4=0.008,1,1,0.26	62	14	138
comp102927_c3_seq1	404	A	T	999	DP=93;VDB=0.0273;AF1=0.2266;AC1=3;DP4=21,45,12,15;MQ=60;FQ=999;PV4=0.34,0.009,1,1	66	27	159
comp102929_c0_seq1	217	G	A	55.4	DP=17;VDB=0.0053;AF1=0.2717;AC1=4;DP4=7,6,2,2;MQ=60;FQ=56.7;PV4=1,0.033,1,0.034	13	4	30
comp102929_c0_seq1	331	G	T	70.9	DP=22;VDB=0.0166;AF1=0.2218;AC1=3;DP4=4,12,2,4;MQ=60;FQ=72;PV4=1,2.1e-08,1,1	16	6	38
comp102934_c1_seq1	157	G	C	39.9	DP=40;VDB=0.0136;AF1=0.27;AC1=4;DP4=22,10,4,4;MQ=60;FQ=41.2;PV4=0.42,5.6e-11,1,1	32	8	72
comp102934_c2_seq1	164	C	G	999	DP=64;VDB=0.0205;AF1=0.4336;AC1=7;DP4=37,0,19,1;MQ=60;FQ=999;PV4=0.35,1,1,0.48	37	20	94
comp102940_c0_seq1	92	T	A	48.9	DP=18;VDB=0.0090;AF1=0.1887;AC1=3;DP4=10,5,2,1;MQ=60;FQ=49.9;PV4=1,1,1,1	15	3	33
comp102940_c0_seq1	100	C	T	110	DP=18;VDB=0.0120;AF1=0.3045;AC1=5;DP4=9,4,3,2;MQ=60;FQ=111;PV4=1,0.054,1,1	13	5	31
comp102940_c0_seq1	85	C	T	999	DP=17;VDB=0.0350;AF1=0.2517;AC1=4;DP4=7,3,4,3;MQ=60;FQ=999;PV4=0.64,1,1,0.1	10	7	27
comp102946_c2_seq1	326	A	T	58.6	DP=18;VDB=0.0161;AF1=0.2256;AC1=3;DP4=6,9,2,1;MQ=60;FQ=59.7;PV4=0.56,1,1,1	15	3	33
comp102946_c2_seq1	225	T	G	32.2	DP=15;VDB=0.0225;AF1=0.2419;AC1=4;DP4=7,4,2,2;MQ=60;FQ=33.4;PV4=1,0.00026,1,1	11	4	26
comp102946_c2_seq1	400	A	T	62.4	DP=23;VDB=0.0186;AF1=0.4368;AC1=7;DP4=7,8,6,2;MQ=60;FQ=64.9;PV4=0.38,1.4e-09,1,0.28	15	8	38
comp102946_c2_seq1	505	C	A	999	DP=21;VDB=0.0169;AF1=0.469;AC1=7;DP4=7,6,2,5;MQ=60;FQ=999;PV4=0.37,0.09,1,1	13	7	33
comp102946_c2_seq1	405	A	T	106	DP=25;VDB=0.0253;AF1=0.4402;AC1=7;DP4=7,9,7,2;MQ=60;FQ=109;PV4=0.21,8e-11,1,0.21	16	9	41
comp102946_c2_seq1	496	T	A	48.1	DP=19;VDB=0.0150;AF1=0.4716;AC1=8;DP4=7,5,3,4;MQ=60;FQ=50.8;PV4=0.65,2.5e-30,1,0.12	12	7	31
comp102947_c1_seq1	1672	T	C	106	DP=76;VDB=0.0028;AF1=0.3302;AC1=5;DP4=0,49,3,24;MQ=60;FQ=107;PV4=0.042,4.2e-55,1,1	49	27	125
comp102952_c0_seq1	322	A	C	82.3	DP=86;VDB=0.0111;AF1=0.1262;AC1=2;DP4=55,16,11,4;MQ=60;FQ=82.9;PV4=0.74,3.8e-58,1,1	71	15	157
comp102955_c1_seq1	138	C	T	57.5	DP=20;VDB=0.0301;AF1=0.1394;AC1=2;DP4=7,9,3,1;MQ=60;FQ=58.1;PV4=0.58,4.4e-12,1,0.33	16	4	36
comp102955_c1_seq1	174	C	G	61.9	DP=20;VDB=0.0161;AF1=0.4069;AC1=6;DP4=5,11,1,3;MQ=60;FQ=64.2;PV4=1,1,1,1	16	4	36
comp102955_c1_seq1	153	G	A	999	DP=25;VDB=0.0267;AF1=0.3626;AC1=6;DP4=5,7,6,7;MQ=60;FQ=999;PV4=1,1,1,1	12	13	37
comp102958_c3_seq2	275	T	C	103	DP=24;VDB=0.0258;AF1=0.3212;G3=0.7143,2.855e-06,0.2857;HWE=0.0121;AC1=5;DP4=8,6,4,6;MQ=60;FQ=105;PV4=0.68,2.5e-26,1,0.49	14	10	38
comp102960_c0_seq1	777	A	C	999	DP=23;VDB=0.0215;AF1=0.5166;AC1=8;DP4=4,7,4,6;MQ=60;FQ=999;PV4=1,0.066,1,0.24	11	10	32
comp102960_c0_seq1	1499	T	C	999	DP=35;VDB=0.0396;AF1=0.4347;AC1=7;DP4=7,11,12,5;MQ=60;FQ=999;PV4=0.092,0.16,1,0.16	18	17	53
comp102961_c0_seq1	170	C	A	47.1	DP=16;VDB=0.0161;AF1=0.402;AC1=6;DP4=7,4,3,2;MQ=60;FQ=49.3;PV4=1,2.6e-05,1,1	11	5	27
comp102961_c0_seq1	205	T	C	999	DP=18;VDB=0.0390;AF1=0.5612;AC1=9;DP4=3,3,6,6;MQ=60;FQ=159;PV4=1,0.24,1,0.28	6	12	24
comp102962_c0_seq2	199	T	C	89.8	DP=15;VDB=0.0189;AF1=0.2303;AC1=3;DP4=6,5,3,1;MQ=60;FQ=90.9;PV4=0.6,6.6e-05,1,1	11	4	26
comp102962_c1_seq1	302	T	C	86.9	DP=18;VDB=0.0249;AF1=0.1888;AC1=3;DP4=5,9,1,3;MQ=60;FQ=87.9;PV4=1,0.014,1,1	14	4	32
comp102962_c1_seq1	200	C	T	43.9	DP=20;VDB=0.0333;AF1=0.3255;AC1=5;DP4=6,8,2,4;MQ=60;FQ=45.5;PV4=1,2.1e-07,1,0.13	14	6	34
comp102966_c0_seq1	152	G	A	122	DP=23;VDB=0.0104;AF1=0.389;AC1=6;DP4=8,9,2,4;MQ=60;FQ=124;PV4=0.66,0.0055,1,1	17	6	40
comp102971_c0_seq1	292	T	C	29.1	DP=15;VDB=0.0141;AF1=0.2294;AC1=3;DP4=4,7,3,1;MQ=60;FQ=30.2;PV4=0.28,6.6e-05,1,1	11	4	26
comp102971_c0_seq1	851	G	T	79	DP=18;VDB=0.0177;AF1=0.5711;AC1=9;DP4=2,9,1,6;MQ=60;FQ=82.7;PV4=1,1.8e-17,1,1	11	7	29
comp102979_c1_seq1	557	G	A	44.4	DP=32;VDB=0.0242;AF1=0.1591;AC1=2;DP4=22,3,7,0;MQ=60;FQ=45.1;PV4=1,1.1e-17,1,0.18	25	7	57
comp102984_c2_seq1	626	G	A	72	DP=23;VDB=0.0104;AF1=0.2475;AC1=4;DP4=9,10,2,2;MQ=60;FQ=73.3;PV4=1,1,1,0.32	19	4	42
comp102984_c2_seq1	256	G	A	68.2	DP=21;VDB=0.0108;AF1=0.2849;AC1=4;DP4=7,9,4,0;MQ=60;FQ=69.6;PV4=0.094,0.021,1,1	16	4	36
comp102985_c0_seq1	150	G	A	67.5	DP=32;VDB=0.0152;AF1=0.1602;AC1=2;DP4=20,6,4,2;MQ=60;FQ=68.2;PV4=0.62,2.2e-12,1,0.084	26	6	58
comp102985_c0_seq1	180	G	A	134	DP=34;VDB=0.0164;AF1=0.4665;AC1=8;DP4=15,9,5,5;MQ=60;FQ=137;PV4=0.7,1.7e-10,1,1	24	10	58
comp102987_c0_seq1	167	C	T	115	DP=18;VDB=0.0239;AF1=0.3325;AC1=5;DP4=6,6,0,5;MQ=60;FQ=117;PV4=0.1,1,1,1	12	5	29
comp102987_c0_seq1	199	T	C	147	DP=17;VDB=0.0190;AF1=0.3516;AC1=6;DP4=2,8,1,6;MQ=60;FQ=149;PV4=1,0.04,1,0.27	10	7	27
comp102988_c1_seq1	253	C	T	47.7	DP=16;VDB=0.0257;AF1=0.1156;AC1=1;DP4=9,4,2,1;MQ=60;FQ=48.2;PV4=1,0.00055,1,1	13	3	29
comp102991_c0_seq1	137	G	A	77.5	DP=16;VDB=0.0318;AF1=0.2735;AC1=4;DP4=5,6,3,2;MQ=60;FQ=78.9;PV4=1,0.00098,1,0.44	11	5	27
comp102992_c0_seq1	313	T	C	143	DP=31;VDB=0.0351;AF1=0.2581;AC1=4;DP4=8,13,4,6;MQ=60;FQ=145;PV4=1,4.7e-10,1,0.001	21	10	52
comp102992_c0_seq1	282	G	A	71.3	DP=20;VDB=0.0398;AF1=0.2132;AC1=3;DP4=12,0,2,6;MQ=60;FQ=72.4;PV4=0.00072,7e-20,1,0.2	12	8	32
comp102994_c0_seq1	90	G	C	63	DP=18;VDB=0.0160;AF1=0.2321;AC1=3;DP4=12,3,2,1;MQ=60;FQ=64.1;PV4=1,1,1,1	15	3	33
comp102994_c0_seq1	111	G	A	999	DP=20;VDB=0.0289;AF1=0.3188;AC1=5;DP4=5,5,7,3;MQ=60;FQ=999;PV4=0.65,0.00012,1,0.37	10	10	30
comp102996_c0_seq1	142	C	A	126	DP=27;VDB=0.0098;AF1=0.3334;AC1=5;DP4=15,5,6,1;MQ=60;FQ=128;PV4=1,0.0005,1,0.45	20	7	47
comp102996_c0_seq1	265	T	A	53.1	DP=30;VDB=0.0295;AF1=0.2982;AC1=5;DP4=4,11,5,9;MQ=60;FQ=54.6;PV4=0.7,1.6e-24,1,0.28	15	14	44
comp102996_c0_seq1	285	C	T	999	DP=22;VDB=0.0325;AF1=0.4759;AC1=8;DP4=3,7,3,8;MQ=60;FQ=999;PV4=1,1,1,0.027	10	11	31
comp103000_c0_seq1	1116	G	A	98.7	DP=43;VDB=0.0256;AF1=0.2377;AC1=4;DP4=13,18,4,7;MQ=60;FQ=99.9;PV4=1,9.3e-11,1,1	31	11	73
comp103000_c0_seq1	798	C	A	999	DP=56;VDB=0.0260;AF1=0.4994;AC1=8;DP4=16,17,12,11;MQ=60;FQ=999;PV4=1,2.9e-77,1,1	33	23	89
comp103007_c0_seq1	249	A	G	116	DP=15;VDB=0.0091;AF1=0.278;AC1=4;DP4=6,4,5,0;MQ=60;FQ=118;PV4=0.23,0.082,1,0.04	10	5	25
comp103010_c2_seq3	483	A	G	999	DP=67;VDB=0.0268;AF1=0.2021;AC1=3;DP4=40,13,12,1;MQ=60;FQ=999;PV4=0.27,0.021,1,1	53	13	119
comp103011_c1_seq1	304	G	A	257	DP=26;VDB=0.0332;AF1=0.4552;AC1=7;DP4=9,6,7,3;MQ=60;FQ=260;PV4=0.69,0.11,1,0.46	15	10	40
comp103011_c1_seq1	277	A	C	153	DP=20;VDB=0.0243;AF1=0.318;AC1=5;DP4=7,4,6,3;MQ=60;FQ=155;PV4=1,0.00015,1,0.29	11	9	31
comp103018_c0_seq1	642	A	G	999	DP=52;VDB=0.0400;AF1=0.1364;AC1=2;DP4=8,32,5,7;MQ=60;FQ=999;PV4=0.15,1,1,0.26	40	12	92
comp103018_c0_seq1	363	C	G	26.4	DP=19;VDB=0.0017;AF1=0.3851;AC1=6;DP4=10,0,6,0;MQ=60;FQ=28.5;PV4=1,1e-10,1,1	10	6	26
comp103022_c0_seq1	2545	C	T	53.4	DP=30;VDB=0.0167;AF1=0.384;AC1=6;DP4=11,7,5,7;MQ=60;FQ=55.5;PV4=0.46,1.2e-31,1,0.31	18	12	48
comp103022_c5_seq1	76	T	G	999	DP=32;VDB=0.0201;AF1=0.5085;AC1=8;DP4=16,0,16,0;MQ=60;FQ=999;PV4=1,0.00027,1,0.049	16	16	48
comp103025_c0_seq1	156	A	C	36.9	DP=15;VDB=0.0202;AF1=0.3525;AC1=6;DP4=7,4,3,1;MQ=60;FQ=38.6;PV4=1,0.0043,1,0.45	11	4	26
comp103026_c0_seq3	417	C	T	50.3	DP=26;VDB=0.0094;AF1=0.3188;AC1=5;DP4=8,10,4,4;MQ=60;FQ=52;PV4=1,2.4e-23,1,0.42	18	8	44
comp103032_c0_seq3	754	A	G	25.7	DP=46;VDB=0.0003;AF1=0.1425;AC1=2;DP4=1,33,1,10;MQ=60;FQ=26.3;PV4=0.43,1.1e-20,1,1	34	11	79
comp103039_c0_seq1	1304	A	G	999	DP=20;VDB=0.0178;AF1=0.457;AC1=7;DP4=1,10,0,9;MQ=60;FQ=999;PV4=1,0.02,1,0.26	11	9	31
comp103047_c2_seq1	161	C	T	64.2	DP=15;VDB=0.0120;AF1=0.1942;AC1=3;DP4=6,6,2,1;MQ=60;FQ=65.1;PV4=1,1,1,1	12	3	27
comp103047_c2_seq1	925	G	A	999	DP=39;VDB=0.0254;AF1=0.4669;AC1=7;DP4=12,9,9,7;MQ=60;FQ=999;PV4=1,8.9e-42,1,0.27	21	16	58
comp103047_c2_seq1	1016	C	T	999	DP=32;VDB=0.0324;AF1=0.5172;AC1=8;DP4=6,8,11,7;MQ=60;FQ=999;PV4=0.48,1,1,1	14	18	46
comp103048_c0_seq1	383	A	G	132	DP=18;VDB=0.0229;AF1=0.4433;AC1=7;DP4=2,5,4,7;MQ=60;FQ=134;PV4=1,3.7e-05,1,0.075	7	11	25
comp103051_c1_seq1	1064	T	C	98.8	DP=21;VDB=0.0107;AF1=0.3092;AC1=5;DP4=5,11,1,4;MQ=60;FQ=100;PV4=1,0.036,1,0.24	16	5	37
comp103051_c1_seq1	843	C	T	146	DP=18;VDB=0.0322;AF1=0.4999;AC1=8;DP4=8,4,4,2;MQ=60;FQ=149;PV4=1,0.12,1,0.37	12	6	30
comp103054_c0_seq1	131	T	A	999	DP=22;VDB=0.0199;AF1=0.2682;AC1=4;DP4=7,8,3,4;MQ=60;FQ=999;PV4=1,1,1,1	15	7	37
comp103056_c0_seq1	409	A	G	85	DP=24;VDB=0.0138;AF1=0.1695;AC1=2;DP4=10,10,2,2;MQ=60;FQ=85.8;PV4=1,1,1,0.09	20	4	44
comp103058_c1_seq1	675	A	G	128	DP=17;VDB=0.0043;AF1=0.3437;AC1=5;DP4=6,4,3,3;MQ=60;FQ=130;PV4=1,0.022,1,0.33	10	6	26
comp103063_c2_seq2	199	A	G	96.2	DP=16;VDB=0.0102;AF1=0.2373;AC1=4;DP4=7,5,3,1;MQ=60;FQ=97.3;PV4=1,1,1,1	12	4	28
comp103064_c0_seq1	460	T	C	121	DP=16;VDB=0.0400;AF1=0.1842;AC1=3;DP4=6,5,2,3;MQ=60;FQ=122;PV4=1,1,1,0.37	11	5	27
comp103071_c2_seq1	243	A	G	999	DP=33;VDB=0.0215;AF1=0.2104;AC1=3;DP4=16,9,4,4;MQ=60;FQ=999;PV4=0.68,1,1,1	25	8	58
comp103071_c2_seq1	175	G	A	63.1	DP=16;VDB=0.0014;AF1=0.1713;AC1=3;DP4=9,3,3,1;MQ=60;FQ=63.9;PV4=1,0.003,1,0.011	12	4	28
comp103073_c2_seq6	1343	C	A	42.1	DP=65;VDB=0.0362;AF1=0.2657;AC1=4;DP4=17,31,10,6;MQ=60;FQ=43.5;PV4=0.081,9.2e-63,1,1	48	16	112
comp103075_c1_seq1	220	C	A	112	DP=18;VDB=0.0217;AF1=0.2724;AC1=4;DP4=5,8,0,5;MQ=60;FQ=113;PV4=0.25,1,1,1	13	5	31
comp103075_c1_seq1	143	G	A	115	DP=22;VDB=0.0203;AF1=0.3359;AC1=5;DP4=7,7,6,2;MQ=60;FQ=117;PV4=0.38,4.7e-06,1,0.46	14	8	36
comp103076_c0_seq1	8	T	C	78.4	DP=20;VDB=0.0123;AF1=0.3225;AC1=5;DP4=11,0,4,0;MQ=60;FQ=80.1;PV4=1,1,1,1	11	4	26
comp103078_c0_seq1	457	A	G	40.3	DP=59;VDB=0.0308;AF1=0.1339;AC1=2;DP4=33,16,6,4;MQ=60;FQ=40.9;PV4=0.72,1.1e-37,1,1	49	10	108
comp103078_c0_seq1	343	A	T	999	DP=46;VDB=0.0360;AF1=0.625;AC1=10;DP4=12,10,15,8;MQ=60;FQ=999;PV4=0.55,1,1,0.49	22	23	67
comp103079_c0_seq1	536	C	G	999	DP=25;VDB=0.0127;AF1=0.6075;AC1=10;DP4=5,10,2,6;MQ=60;FQ=999;PV4=1,1,1,0.35	15	8	38
comp103079_c0_seq1	372	C	T	88	DP=21;VDB=0.0151;AF1=0.7286;AC1=12;DP4=2,10,1,7;MQ=60;FQ=93.7;PV4=1,4e-08,1,1	12	8	32
comp103083_c0_seq1	664	T	A	999	DP=45;VDB=0.0217;AF1=0.2962;AC1=4;DP4=14,18,4,8;MQ=60;FQ=999;PV4=0.73,1,1,1	32	12	76
comp103083_c2_seq1	792	C	T	63.3	DP=20;VDB=0.0175;AF1=0.2998;AC1=5;DP4=6,6,4,4;MQ=60;FQ=64.9;PV4=1,1e-14,1,1	12	8	32
comp103083_c2_seq1	669	T	C	999	DP=28;VDB=0.0273;AF1=0.3459;AC1=5;DP4=10,6,7,4;MQ=60;FQ=999;PV4=1,1,1,1	16	11	43
comp103083_c2_seq1	142	T	C	172	DP=26;VDB=0.0163;AF1=0.5544;AC1=9;DP4=9,3,10,1;MQ=60;FQ=175;PV4=0.59,0.00079,1,1	12	11	35
comp103084_c0_seq1	329	C	G	999	DP=24;VDB=0.0192;AF1=0.543;AC1=9;DP4=2,11,3,8;MQ=60;FQ=999;PV4=0.63,1,1,1	13	11	37
comp103084_c0_seq1	182	G	T	143	DP=18;VDB=0.0175;AF1=0.4289;AC1=7;DP4=5,4,5,3;MQ=60;FQ=145;PV4=1,0.0012,1,1	9	8	26
comp103085_c0_seq1	171	T	C	151	DP=27;VDB=0.0405;AF1=0.2527;G3=0.8,7.442e-06,0.2;HWE=0.0496;AC1=4;DP4=4,10,7,1;MQ=60;FQ=152;PV4=0.024,0.096,1,1	14	8	36
comp103085_c0_seq1	199	C	G	999	DP=26;VDB=0.0284;AF1=0.6235;AC1=10;DP4=3,6,5,11;MQ=60;FQ=999;PV4=1,1,1,1	9	16	34
comp103085_c0_seq1	234	C	A	90.3	DP=15;VDB=0.0075;AF1=0.475;AC1=8;DP4=1,4,2,8;MQ=60;FQ=93.1;PV4=1,2.5e-05,1,1	5	10	20
comp103086_c3_seq1	314	G	A	999	DP=30;VDB=0.0298;AF1=0.4325;AC1=7;DP4=9,5,11,5;MQ=60;FQ=999;PV4=1,0.26,1,1	14	16	44
comp103088_c0_seq1	207	G	T	121	DP=16;VDB=0.0027;AF1=0.1763;AC1=2;DP4=7,4,2,3;MQ=60;FQ=122;PV4=0.6,1,1,1	11	5	27
comp103092_c0_seq1	54	C	G	999	DP=29;VDB=0.0033;AF1=0.2843;G3=0.7143,8.989e-06,0.2857;HWE=0.0393;AC1=4;DP4=15,1,11,2;MQ=60;FQ=999;PV4=0.57,1,1,0.14	16	13	45
comp103095_c0_seq1	204	A	G	43.7	DP=27;VDB=0.0111;AF1=0.2888;AC1=5;DP4=6,14,5,2;MQ=60;FQ=45.1;PV4=0.084,5.5e-11,1,1	20	7	47
comp103095_c0_seq1	250	G	A	46.7	DP=17;VDB=0.0070;AF1=0.3791;AC1=6;DP4=1,10,2,3;MQ=60;FQ=48.8;PV4=0.21,0.00063,1,0.46	11	5	27
comp103095_c0_seq1	162	G	T	999	DP=27;VDB=0.0223;AF1=0.5715;AC1=9;DP4=8,5,9,5;MQ=60;FQ=999;PV4=1,0.17,1,0.011	13	14	40
comp103096_c0_seq1	31	A	G	126	DP=42;VDB=0.0025;AF1=0.212;AC1=3;DP4=30,0,8,0;MQ=60;FQ=127;PV4=1,0.00025,1,1	30	8	68
comp103110_c0_seq1	1235	C	T	999	DP=30;VDB=0.0325;AF1=0.2211;AC1=3;DP4=15,7,5,3;MQ=60;FQ=999;PV4=1,0.38,1,0.44	22	8	52
comp103112_c1_seq1	451	C	T	143	DP=27;VDB=0.0197;AF1=0.6702;AC1=11;DP4=2,18,2,5;MQ=60;FQ=148;PV4=0.27,3.7e-05,1,1	20	7	47
comp103113_c0_seq1	68	A	C	999	DP=79;VDB=0.0083;AF1=0.3601;AC1=6;DP4=45,4,23,4;MQ=60;FQ=999;PV4=0.44,9.4e-19,1,1	49	27	125
comp103113_c1_seq1	67	C	T	999	DP=85;VDB=0.0126;AF1=0.5622;AC1=9;DP4=36,3,37,9;MQ=60;FQ=999;PV4=0.21,1,1,1	39	46	124
comp103114_c2_seq1	137	G	A	999	DP=63;VDB=0.0294;AF1=0.447;AC1=7;DP4=14,16,13,18;MQ=60;FQ=999;PV4=0.8,1.6e-27,1,1	30	31	91
comp103115_c0_seq1	920	G	T	31.6	DP=25;VDB=0.0128;AF1=0.4821;AC1=8;DP4=1,13,1,9;MQ=60;FQ=34.4;PV4=1,6.7e-42,1,1	14	10	38
comp103117_c0_seq1	64	T	C	108	DP=40;VDB=0.0042;AF1=0.226;G3=0.75,3.606e-06,0.25;HWE=0.0254;AC1=3;DP4=29,3,6,2;MQ=60;FQ=109;PV4=0.26,6.9e-07,1,1	32	8	72
comp103117_c0_seq1	448	A	G	999	DP=28;VDB=0.0224;AF1=0.4201;AC1=7;DP4=3,16,2,7;MQ=60;FQ=999;PV4=1,1,1,1	19	9	47
comp103117_c0_seq1	397	T	C	105	DP=25;VDB=0.0272;AF1=0.4765;AC1=8;DP4=3,10,2,9;MQ=60;FQ=107;PV4=1,1.9e-13,1,1	13	11	37
comp103117_c0_seq1	469	G	T	100	DP=22;VDB=0.0119;AF1=0.58;AC1=9;DP4=0,10,1,9;MQ=60;FQ=104;PV4=1,7.3e-17,1,0.22	10	10	30
comp103121_c1_seq1	124	T	C	95.7	DP=15;VDB=0.0170;AF1=0.3322;AC1=5;DP4=11,0,4,0;MQ=60;FQ=97.4;PV4=1,1,1,0.1	11	4	26
comp103132_c0_seq3	303	T	A	999	DP=25;VDB=0.0302;AF1=0.1839;AC1=3;DP4=7,9,2,7;MQ=60;FQ=999;PV4=0.4,1,1,0.46	16	9	41
comp103132_c0_seq3	336	G	A	58.6	DP=27;VDB=0.0146;AF1=0.3375;AC1=5;DP4=4,12,3,8;MQ=60;FQ=60.4;PV4=1,2.8e-29,1,1	16	11	43
comp103134_c0_seq1	648	A	G	130	DP=19;VDB=0.0170;AF1=0.2286;AC1=3;DP4=9,5,3,2;MQ=60;FQ=131;PV4=1,1,1,1	14	5	33
comp103134_c0_seq1	654	C	T	228	DP=19;VDB=0.0237;AF1=0.4999;AC1=8;DP4=6,4,5,3;MQ=60;FQ=231;PV4=1,1,1,1	10	8	28
comp103141_c1_seq1	939	G	A	999	DP=34;VDB=0.0189;AF1=0.5024;AC1=8;DP4=12,9,8,4;MQ=60;FQ=999;PV4=0.72,5.8e-42,1,1	21	12	54
comp103143_c0_seq3	4434	C	T	115	DP=37;VDB=0.0315;AF1=0.3123;AC1=5;DP4=13,9,7,8;MQ=60;FQ=116;PV4=0.52,4.5e-32,1,0.48	22	15	59
comp103143_c0_seq3	3873	A	G	69.9	DP=23;VDB=0.0305;AF1=0.2776;AC1=4;DP4=6,4,9,4;MQ=60;FQ=71.3;PV4=0.69,2.2e-15,1,0.21	10	13	33
comp103148_c2_seq1	161	G	A	183	DP=20;VDB=0.0104;AF1=0.3891;AC1=6;DP4=2,11,2,5;MQ=60;FQ=185;PV4=0.59,1,1,0.098	13	7	33
comp103148_c2_seq1	191	A	G	83.8	DP=17;VDB=0.0070;AF1=0.4414;AC1=7;DP4=3,7,2,5;MQ=60;FQ=86.3;PV4=1,6.3e-06,1,0.34	10	7	27
comp103148_c2_seq1	101	C	T	173	DP=19;VDB=0.0226;AF1=0.4171;AC1=7;DP4=7,3,7,2;MQ=60;FQ=175;PV4=1,0.013,1,1	10	9	29
comp103151_c0_seq1	108	A	G	54.3	DP=19;VDB=0.0333;AF1=0.1332;AC1=2;DP4=11,4,3,1;MQ=60;FQ=54.9;PV4=1,0.00096,1,1	15	4	34
comp103153_c0_seq1	194	T	C	79.2	DP=16;VDB=0.0217;AF1=0.2524;AC1=4;DP4=7,5,3,1;MQ=60;FQ=80.4;PV4=1,0.041,1,0.33	12	4	28
comp103154_c1_seq1	504	T	C	35.7	DP=18;VDB=0.0171;AF1=0.2446;AC1=4;DP4=10,5,2,1;MQ=60;FQ=36.9;PV4=1,0.014,1,0.49	15	3	33
comp103154_c3_seq1	349	C	T	84.5	DP=19;VDB=0.0082;AF1=0.2413;AC1=4;DP4=7,7,1,4;MQ=60;FQ=85.7;PV4=0.34,0.019,1,1	14	5	33
comp103154_c4_seq1	510	T	C	126	DP=30;VDB=0.0308;AF1=0.2019;AC1=3;DP4=11,14,3,2;MQ=60;FQ=127;PV4=0.64,1,1,1	25	5	55
comp103154_c4_seq1	247	C	A	48.6	DP=26;VDB=0.0149;AF1=0.3735;AC1=6;DP4=14,4,3,4;MQ=60;FQ=50.6;PV4=0.16,9e-14,1,1	18	7	43
comp103155_c0_seq1	704	C	T	999	DP=41;VDB=0.0393;AF1=0.1432;G3=0.875,5.487e-07,0.125;HWE=0.0206;AC1=2;DP4=22,10,6,3;MQ=60;FQ=999;PV4=1,1,1,1	32	9	73
comp103155_c2_seq1	339	C	A	34.5	DP=17;VDB=0.0057;AF1=0.394;AC1=6;DP4=5,5,2,5;MQ=60;FQ=36.7;PV4=0.62,5.6e-18,1,1	10	7	27
comp103158_c1_seq1	156	C	T	83.5	DP=38;VDB=0.0380;AF1=0.1438;AC1=2;DP4=15,16,4,3;MQ=60;FQ=84.2;PV4=1,2.1e-07,1,1	31	7	69
comp103158_c1_seq1	92	C	T	210	DP=24;VDB=0.0137;AF1=0.3962;AC1=6;DP4=13,2,9,0;MQ=60;FQ=212;PV4=0.51,0.041,1,0.33	15	9	39
comp103162_c1_seq2	944	C	T	999	DP=61;VDB=0.0179;AF1=0.4444;AC1=7;DP4=17,16,7,19;MQ=60;FQ=999;PV4=0.067,7.8e-05,1,0.32	33	26	92
comp103164_c1_seq1	490	A	G	999	DP=15;VDB=0.0137;AF1=0.4999;AC1=8;DP4=5,3,4,3;MQ=60;FQ=233;PV4=1,1,1,1	8	7	23
comp103165_c0_seq1	113	T	G	151	DP=34;VDB=0.0116;AF1=0.2563;AC1=4;DP4=22,1,7,2;MQ=60;FQ=153;PV4=0.18,1e-05,1,1	23	9	55
comp103167_c0_seq1	2445	G	A	38.1	DP=17;VDB=0.0147;AF1=0.3725;AC1=6;DP4=5,7,2,3;MQ=60;FQ=40.2;PV4=1,5.1e-21,1,0.18	12	5	29
comp103168_c0_seq1	1138	A	G	101	DP=44;VDB=0.0279;AF1=0.2515;AC1=4;DP4=3,24,3,8;MQ=60;FQ=102;PV4=0.33,1.4e-29,1,1	27	11	65
comp103168_c1_seq1	1035	C	G	142	DP=74;VDB=0.0323;AF1=0.2471;AC1=4;DP4=41,17,8,7;MQ=60;FQ=143;PV4=0.23,9.6e-88,1,1	58	15	131
comp103168_c1_seq1	1241	G	A	999	DP=64;VDB=0.0258;AF1=0.2435;AC1=4;DP4=4,43,1,15;MQ=60;FQ=999;PV4=1,1,1,1	47	16	110
comp103168_c1_seq1	822	C	A	61.3	DP=28;VDB=0.0249;AF1=0.2252;AC1=3;DP4=9,9,3,5;MQ=60;FQ=62.4;PV4=0.68,2.2e-22,1,1	18	8	44
comp103170_c0_seq1	142	A	T	37.5	DP=17;VDB=0.0078;AF1=0.1794;AC1=3;DP4=11,3,2,1;MQ=60;FQ=38.4;PV4=1,0.013,1,0.27	14	3	31
comp103170_c0_seq1	284	T	C	105	DP=17;VDB=0.0135;AF1=0.5697;AC1=9;DP4=2,6,2,7;MQ=60;FQ=109;PV4=1,3.8e-15,1,0.13	8	9	25
comp103171_c0_seq1	252	C	G	60.7	DP=38;VDB=0.0354;AF1=0.3125;AC1=5;DP4=15,14,6,3;MQ=60;FQ=62.3;PV4=0.48,9.5e-34,1,1	29	9	67
comp103171_c0_seq1	1044	C	T	999	DP=16;VDB=0.0066;AF1=0.171;AC1=2;DP4=1,7,3,5;MQ=60;FQ=999;PV4=0.57,1,1,1	8	8	24
comp103174_c0_seq1	336	A	G	999	DP=69;VDB=0.0057;AF1=0.3531;AC1=6;DP4=13,40,1,14;MQ=60;FQ=999;PV4=0.17,1,1,1	53	15	121
comp103174_c0_seq1	235	T	C	146	DP=42;VDB=0.0200;AF1=0.3158;AC1=5;DP4=28,1,12,1;MQ=60;FQ=147;PV4=0.53,1.7e-15,1,0.0049	29	13	71
comp103174_c2_seq1	63	A	G	999	DP=80;VDB=0.0094;AF1=0.292;AC1=5;DP4=62,0,18,0;MQ=60;FQ=999;PV4=1,8.5e-18,1,1	62	18	142
comp103174_c2_seq1	37	A	C	90.7	DP=23;VDB=0.0003;AF1=0.1692;G3=0.8571,2.738e-06,0.1429;HWE=0.0348;AC1=2;DP4=16,0,6,0;MQ=60;FQ=91.5;PV4=1,0.007,1,0.42	16	6	38
comp103174_c3_seq1	80	G	T	86	DP=17;VDB=0.0177;AF1=0.3588;AC1=6;DP4=8,4,4,1;MQ=60;FQ=87.9;PV4=1,0.012,1,0.24	12	5	29
comp103176_c0_seq1	457	C	T	160	DP=34;VDB=0.0190;AF1=0.1383;G3=0.875,7.487e-07,0.125;HWE=0.0222;AC1=2;DP4=17,10,5,2;MQ=60;FQ=161;PV4=1,1,1,1	27	7	61
comp103176_c0_seq1	466	C	G	160	DP=34;VDB=0.0190;AF1=0.1383;G3=0.875,7.487e-07,0.125;HWE=0.0222;AC1=2;DP4=16,11,5,2;MQ=60;FQ=161;PV4=0.68,1,1,1	27	7	61
comp103178_c0_seq1	400	A	G	180	DP=26;VDB=0.0264;AF1=0.2566;AC1=4;DP4=4,14,1,7;MQ=60;FQ=181;PV4=1,1,1,0.35	18	8	44
comp103180_c0_seq1	299	A	G	38.2	DP=37;VDB=0.0239;AF1=0.1468;AC1=2;DP4=19,10,4,4;MQ=60;FQ=38.8;PV4=0.44,9.4e-24,1,1	29	8	66
comp103181_c0_seq1	101	C	T	85.5	DP=19;VDB=0.0090;AF1=0.1993;AC1=3;DP4=14,1,4,0;MQ=60;FQ=86.5;PV4=1,1,1,0.46	15	4	34
comp103181_c0_seq1	118	G	A	71.4	DP=20;VDB=0.0054;AF1=0.2978;AC1=5;DP4=13,2,5,0;MQ=60;FQ=73;PV4=1,0.0038,1,1	15	5	35
comp103181_c0_seq1	483	C	G	115	DP=22;VDB=0.0057;AF1=0.302;G3=0.625,7.587e-06,0.375;HWE=0.0407;AC1=5;DP4=8,6,1,4;MQ=60;FQ=116;PV4=0.3,0.023,1,0.18	14	5	33
comp103181_c0_seq1	131	G	C	103	DP=18;VDB=0.0101;AF1=0.3575;AC1=6;DP4=10,2,5,1;MQ=60;FQ=105;PV4=1,0.0024,1,0.037	12	6	30
comp103182_c1_seq1	1361	A	T	88.6	DP=27;VDB=0.0042;AF1=0.1134;AC1=1;DP4=0,22,0,5;MQ=60;FQ=89.1;PV4=1,1,1,1	22	5	49
comp103184_c0_seq1	351	T	G	999	DP=18;VDB=0.0255;AF1=0.3189;AC1=5;DP4=5,6,4,3;MQ=60;FQ=999;PV4=1,1,1,1	11	7	29
comp103186_c0_seq1	204	A	G	62.8	DP=16;VDB=0.0147;AF1=0.3755;AC1=6;DP4=10,2,3,1;MQ=60;FQ=64.9;PV4=1,0.003,1,1	12	4	28
comp103194_c0_seq2	185	A	T	57.5	DP=15;VDB=0.0153;AF1=0.2488;AC1=4;DP4=9,3,3,0;MQ=60;FQ=58.7;PV4=1,1,1,0.1	12	3	27
comp103196_c0_seq2	475	A	C	79.8	DP=23;VDB=0.0270;AF1=0.3843;AC1=6;DP4=3,11,3,6;MQ=60;FQ=81.9;PV4=0.64,9.6e-22,1,0.39	14	9	37
comp103196_c1_seq1	444	T	A	63.1	DP=34;VDB=0.0159;AF1=0.2208;AC1=3;DP4=13,15,4,2;MQ=60;FQ=64.2;PV4=0.66,5.6e-11,1,1	28	6	62
comp103200_c1_seq1	63	G	C	131	DP=24;VDB=0.0174;AF1=0.2828;G3=0.625,5.254e-06,0.375;HWE=0.0314;AC1=4;DP4=15,4,4,1;MQ=60;FQ=132;PV4=1,1,1,1	19	5	43
comp103206_c2_seq1	347	T	C	53.7	DP=58;VDB=0.0400;AF1=0.09268;AC1=1;DP4=31,17,7,3;MQ=60;FQ=54.1;PV4=1,3.5e-45,1,1	48	10	106
comp103207_c0_seq2	133	T	A	28.2	DP=22;VDB=0.0287;AF1=0.1297;AC1=2;DP4=11,7,4,0;MQ=60;FQ=28.8;PV4=0.26,4.2e-07,1,1	18	4	40
comp103208_c0_seq1	20	A	C	31.3	DP=16;VDB=0.0196;AF1=0.2184;AC1=3;DP4=11,0,4,0;MQ=60;FQ=32.3;PV4=1,0.049,1,0.095	11	4	26
comp103209_c0_seq1	717	T	C	999	DP=39;VDB=0.0171;AF1=0.2465;AC1=4;DP4=14,16,5,3;MQ=60;FQ=999;PV4=0.69,1,1,1	30	8	68
comp103209_c0_seq1	430	T	A	136	DP=32;VDB=0.0200;AF1=0.3365;AC1=5;DP4=10,11,5,6;MQ=60;FQ=138;PV4=1,5.1e-15,1,1	21	11	53
comp103214_c0_seq1	431	C	T	999	DP=54;VDB=0.0121;AF1=0.4034;AC1=6;DP4=6,25,3,20;MQ=60;FQ=999;PV4=0.72,0.12,1,0.31	31	23	85
comp103215_c0_seq1	287	C	G	158	DP=17;VDB=0.0322;AF1=0.2606;AC1=4;DP4=4,6,4,3;MQ=60;FQ=160;PV4=0.64,1,1,1	10	7	27
comp103218_c1_seq2	570	T	C	41.2	DP=24;VDB=0.0000;AF1=0.2353;AC1=3;DP4=9,8,2,4;MQ=60;FQ=42.4;PV4=0.64,1.7e-22,1,0.19	17	6	40
comp103220_c1_seq1	1041	A	G	64.5	DP=20;VDB=0.0065;AF1=0.5909;AC1=10;DP4=7,4,3,5;MQ=60;FQ=68.3;PV4=0.37,9.1e-07,1,0.39	11	8	30
comp103221_c0_seq1	238	A	T	999	DP=19;VDB=0.0091;AF1=0.4635;AC1=7;DP4=0,10,0,9;MQ=60;FQ=999;PV4=1,1,1,1	10	9	29
comp103221_c1_seq1	462	G	T	142	DP=22;VDB=0.0490;AF1=0.1395;AC1=2;DP4=7,9,2,4;MQ=60;FQ=143;PV4=1,1,1,1	16	6	38
comp103225_c1_seq1	96	T	C	53.4	DP=18;AF1=0.261;AC1=4;DP4=14,1,3,0;MQ=60;FQ=54.7;PV4=1,1,1,1	15	3	33
comp103225_c1_seq1	522	A	G	137	DP=43;VDB=0.0273;AF1=0.206;AC1=3;DP4=6,29,1,6;MQ=60;FQ=138;PV4=1,1,1,0.34	35	7	77
comp103226_c0_seq1	77	C	A	999	DP=28;VDB=0.0162;AF1=0.9218;AC1=15;DP4=4,1,18,5;MQ=60;FQ=98.3;PV4=1,0.32,1,0.092	5	23	33
comp103236_c1_seq2	391	T	G	146	DP=93;VDB=0.0215;AF1=0.3;AC1=5;DP4=35,37,14,7;MQ=60;FQ=148;PV4=0.21,1.8e-57,1,1	72	21	165
comp103239_c0_seq1	553	C	G	999	DP=27;VDB=0.0275;AF1=0.6187;AC1=10;DP4=7,6,8,5;MQ=60;FQ=999;PV4=1,1,1,0.16	13	13	39
comp103242_c0_seq2	476	C	G	45.5	DP=30;VDB=0.0087;AF1=0.08768;AC1=1;DP4=10,14,4,2;MQ=60;FQ=45.9;PV4=0.38,1.4e-21,1,0.067	24	6	54
comp103244_c0_seq4	279	A	G	55.4	DP=18;VDB=0.0141;AF1=0.3561;AC1=6;DP4=10,0,7,0;MQ=60;FQ=57.3;PV4=1,0.00014,1,1	10	7	27
comp103244_c0_seq4	1311	T	A	136	DP=45;VDB=0.0304;AF1=0.5446;AC1=9;DP4=10,12,7,13;MQ=60;FQ=140;PV4=0.54,1.3e-30,1,1	22	20	64
comp103248_c0_seq1	147	G	A	53.3	DP=16;VDB=0.0177;AF1=0.1309;AC1=2;DP4=7,6,2,1;MQ=60;FQ=53.9;PV4=1,0.016,1,1	13	3	29
comp103249_c0_seq1	658	C	T	49.7	DP=17;VDB=0.0060;AF1=0.09258;AC1=1;DP4=0,14,0,3;MQ=60;FQ=50.1;PV4=1,1,1,1	14	3	31
comp103249_c0_seq1	174	G	T	999	DP=19;VDB=0.0264;AF1=0.4058;AC1=6;DP4=8,2,7,2;MQ=60;FQ=999;PV4=1,0.008,1,1	10	9	29
comp103252_c0_seq2	143	G	C	35	DP=42;VDB=0.0192;AF1=0.2802;AC1=4;DP4=31,1,10,0;MQ=60;FQ=36.5;PV4=1,6.6e-46,1,0.18	32	10	74
comp103252_c0_seq2	212	C	G	999	DP=36;VDB=0.0115;AF1=0.2314;G3=0.8,7.514e-06,0.2;HWE=0.039;AC1=3;DP4=4,14,4,14;MQ=60;FQ=999;PV4=1,4e-05,1,1	18	18	54
comp103253_c3_seq1	172	T	G	39.6	DP=17;VDB=0.0254;AF1=0.1857;AC1=3;DP4=6,7,2,2;MQ=60;FQ=40.4;PV4=1,1.6e-05,1,1	13	4	30
comp103253_c3_seq1	163	G	A	112	DP=18;VDB=0.0188;AF1=0.2057;AC1=3;DP4=5,8,4,1;MQ=60;FQ=113;PV4=0.29,1,1,1	13	5	31
comp103253_c4_seq1	310	C	G	999	DP=34;VDB=0.0314;AF1=0.3826;AC1=6;DP4=13,8,5,6;MQ=60;FQ=999;PV4=0.47,0.085,1,1	21	11	53
comp103253_c4_seq1	144	C	T	999	DP=49;VDB=0.0382;AF1=0.6799;AC1=11;DP4=13,6,20,10;MQ=60;FQ=999;PV4=1,0.22,1,0.1	19	30	68
comp103257_c0_seq3	879	A	C	219	DP=41;VDB=0.0395;AF1=0.1222;AC1=2;DP4=14,13,8,5;MQ=60;FQ=219;PV4=0.74,1,1,0.22	27	13	67
comp103258_c0_seq2	461	A	G	999	DP=41;VDB=0.0400;AF1=0.1032;AC1=1;DP4=18,14,4,5;MQ=60;FQ=999;PV4=0.71,0.029,1,0.33	32	9	73
comp103258_c4_seq2	384	C	T	73.3	DP=18;VDB=0.0126;AF1=0.1326;AC1=2;DP4=3,11,0,4;MQ=60;FQ=73.9;PV4=1,1,1,1	14	4	32
comp103261_c1_seq2	502	A	G	47.4	DP=18;VDB=0.0288;AF1=0.2568;AC1=4;DP4=7,6,2,3;MQ=60;FQ=48.6;PV4=1,2.1e-06,1,0.049	13	5	31
comp103261_c1_seq2	168	G	C	187	DP=31;VDB=0.0315;AF1=0.4959;AC1=8;DP4=5,11,6,9;MQ=60;FQ=190;PV4=0.72,4.2e-15,1,1	16	15	47
comp103261_c1_seq2	175	T	C	187	DP=31;VDB=0.0315;AF1=0.4959;AC1=8;DP4=5,11,6,9;MQ=60;FQ=190;PV4=0.72,4.2e-15,1,1	16	15	47
comp103263_c0_seq1	534	G	A	144	DP=23;VDB=0.0263;AF1=0.1633;AC1=2;DP4=6,11,2,4;MQ=60;FQ=144;PV4=1,1,1,1	17	6	40
comp103263_c0_seq1	463	A	T	79.2	DP=18;VDB=0.0125;AF1=0.4766;AC1=8;DP4=7,4,5,2;MQ=60;FQ=82;PV4=1,4.9e-07,1,1	11	7	29
comp103263_c0_seq1	472	A	T	94.5	DP=19;VDB=0.0125;AF1=0.4666;AC1=7;DP4=8,3,5,2;MQ=60;FQ=97.2;PV4=1,4.9e-07,1,1	11	7	29
comp103264_c0_seq1	116	A	T	999	DP=24;VDB=0.0175;AF1=0.4086;AC1=7;DP4=10,5,4,5;MQ=60;FQ=999;PV4=0.4,0.0016,1,1	15	9	39
comp103268_c0_seq1	1112	G	A	254	DP=37;VDB=0.0276;AF1=0.3213;AC1=5;DP4=11,14,11,1;MQ=60;FQ=256;PV4=0.011,1,1,1	25	12	62
comp103269_c0_seq1	699	T	C	60.9	DP=21;VDB=0.0033;AF1=0.3935;AC1=6;DP4=10,5,2,4;MQ=60;FQ=63;PV4=0.33,1.1e-14,1,1	15	6	36
comp103269_c0_seq1	629	C	T	62.1	DP=21;VDB=0.0127;AF1=0.3399;AC1=5;DP4=6,7,4,4;MQ=60;FQ=63.8;PV4=1,1.6e-21,1,0.32	13	8	34
comp103272_c0_seq1	112	C	A	42.2	DP=17;VDB=0.0222;AF1=0.1288;AC1=2;DP4=9,5,3,0;MQ=60;FQ=42.8;PV4=0.51,0.013,1,0.35	14	3	31
comp103272_c0_seq1	204	T	G	39.7	DP=18;VDB=0.0305;AF1=0.3241;AC1=5;DP4=6,5,5,1;MQ=60;FQ=41.4;PV4=0.33,3.6e-21,1,0.016	11	6	28
comp103272_c0_seq1	428	A	C	100	DP=26;VDB=0.0236;AF1=0.466;AC1=7;DP4=5,8,5,7;MQ=60;FQ=103;PV4=1,1e-11,1,0.48	13	12	38
comp103274_c1_seq1	49	G	A	999	DP=82;VDB=0.0191;AF1=0.3141;AC1=5;DP4=51,5,19,2;MQ=60;FQ=999;PV4=1,4.1e-18,1,1	56	21	133
comp103278_c0_seq1	338	A	G	45.6	DP=20;VDB=0.0161;AF1=0.1981;AC1=3;DP4=11,4,3,1;MQ=60;FQ=46.6;PV4=1,0.006,1,1	15	4	34
comp103278_c0_seq1	1356	C	T	124	DP=26;VDB=0.0099;AF1=0.08238;AC1=1;DP4=5,15,1,5;MQ=60;FQ=125;PV4=1,1,1,1	20	6	46
comp103278_c0_seq1	498	G	T	40.7	DP=36;VDB=0.0235;AF1=0.3482;AC1=6;DP4=17,6,11,1;MQ=60;FQ=42.5;PV4=0.38,2.3e-46,1,1	23	12	58
comp103281_c3_seq1	79	C	T	27.5	DP=26;VDB=0.0066;AF1=0.08792;AC1=1;DP4=17,4,4,1;MQ=60;FQ=27.9;PV4=1,1.4e-21,1,1	21	5	47
comp103284_c0_seq1	1616	T	C	101	DP=20;VDB=0.0376;AF1=0.1836;AC1=3;DP4=9,7,2,2;MQ=60;FQ=101;PV4=1,1,1,0.47	16	4	36
comp103291_c0_seq2	257	G	A	118	DP=23;VDB=0.0056;AF1=0.2809;AC1=4;DP4=14,3,0,6;MQ=60;FQ=119;PV4=0.00083,1,1,0.00012	17	6	40
comp103291_c0_seq2	276	A	G	999	DP=36;VDB=0.0053;AF1=0.5308;G3=5.295e-07,0.9148,0.08519;HWE=0.0347;AC1=9;DP4=13,0,8,11;MQ=60;FQ=999;PV4=0.00063,1.6e-11,1,0.0017	13	19	45
comp103292_c0_seq2	1186	C	T	228	DP=78;VDB=0.0441;AF1=0.3746;AC1=6;DP4=45,1,30,2;MQ=60;FQ=231;PV4=0.56,1e-49,1,0.45	46	32	124
comp103292_c1_seq2	858	A	T	114	DP=24;VDB=0.0179;AF1=0.459;AC1=7;DP4=9,6,3,6;MQ=60;FQ=117;PV4=0.4,5.5e-10,1,1	15	9	39
comp103292_c1_seq2	1062	T	C	66.8	DP=17;VDB=0.0143;AF1=0.5868;AC1=10;DP4=8,1,5,2;MQ=60;FQ=70.6;PV4=0.55,3e-05,1,0.46	9	7	25
comp103294_c0_seq1	95	A	G	146	DP=17;VDB=0.0151;AF1=0.3698;AC1=6;DP4=10,0,6,1;MQ=60;FQ=148;PV4=0.41,0.07,1,1	10	7	27
comp103299_c0_seq2	312	C	T	113	DP=21;VDB=0.0214;AF1=0.3622;AC1=6;DP4=10,6,4,1;MQ=60;FQ=115;PV4=0.62,0.036,1,1	16	5	37
comp103299_c0_seq2	463	T	C	68.6	DP=19;VDB=0.0166;AF1=0.4146;AC1=7;DP4=9,5,2,3;MQ=60;FQ=70.9;PV4=0.6,9.3e-07,1,1	14	5	33
comp103299_c0_seq2	526	T	C	45.2	DP=15;VDB=0.0197;AF1=0.3656;AC1=6;DP4=0,11,0,4;MQ=60;FQ=47.1;PV4=1,6.6e-05,1,1	11	4	26
comp103302_c2_seq1	431	G	A	999	DP=46;VDB=0.0320;AF1=0.1967;AC1=3;DP4=11,24,5,6;MQ=60;FQ=999;PV4=0.48,1,1,1	35	11	81
comp103302_c2_seq1	83	G	A	170	DP=29;VDB=0.0125;AF1=0.4147;AC1=7;DP4=13,6,9,1;MQ=60;FQ=173;PV4=0.37,0.00013,1,1	19	10	48
comp103302_c2_seq1	63	A	G	145	DP=19;VDB=0.0071;AF1=0.379;AC1=6;DP4=10,2,6,1;MQ=60;FQ=147;PV4=1,0.027,1,0.5	12	7	31
comp103303_c1_seq2	667	G	T	999	DP=33;VDB=0.0252;AF1=0.44;AC1=7;DP4=4,15,6,8;MQ=60;FQ=999;PV4=0.26,0.36,1,1	19	14	52
comp103308_c0_seq2	1328	C	T	38.1	DP=30;VDB=0.0253;AF1=0.2756;AC1=4;DP4=19,2,6,2;MQ=60;FQ=39.5;PV4=0.3,3.3e-19,1,1	21	8	50
comp103308_c0_seq2	1965	G	T	100	DP=20;VDB=0.0086;AF1=0.4256;AC1=7;DP4=5,6,4,5;MQ=60;FQ=102;PV4=1,1.4e-15,1,1	11	9	31
comp103312_c2_seq1	509	C	T	95.2	DP=16;VDB=0.0121;AF1=0.378;AC1=6;DP4=6,5,1,4;MQ=60;FQ=97.3;PV4=0.31,0.072,1,1	11	5	27
comp103313_c0_seq1	7	G	T	108	DP=19;VDB=0.0011;AF1=0.2156;AC1=3;DP4=11,0,6,0;MQ=60;FQ=109;PV4=1,1,1,1	11	6	28
comp103313_c1_seq1	15	T	C	87.7	DP=23;VDB=0.0066;AF1=0.2817;AC1=4;DP4=15,1,4,0;MQ=60;FQ=89.2;PV4=1,1,1,1	16	4	36
comp103313_c1_seq1	1608	G	A	999	DP=92;VDB=0.0077;AF1=0.1263;AC1=2;DP4=18,54,7,13;MQ=60;FQ=999;PV4=0.4,1,1,1	72	20	164
comp103322_c0_seq1	611	A	T	80.5	DP=22;VDB=0.0290;AF1=0.5252;G3=0.5,1.368e-05,0.5;HWE=0.037;AC1=8;DP4=7,6,5,4;MQ=60;FQ=83.7;PV4=1,1.7e-24,1,1	13	9	35
comp103322_c1_seq1	488	C	A	41.2	DP=25;VDB=0.0244;AF1=0.1308;AC1=2;DP4=8,11,2,4;MQ=60;FQ=41.8;PV4=1,1.3e-24,1,1	19	6	44
comp103323_c1_seq1	295	G	A	78	DP=20;VDB=0.0071;AF1=0.3396;AC1=5;DP4=1,11,3,3;MQ=60;FQ=79.8;PV4=0.083,0.00014,1,0.052	12	6	30
comp103325_c2_seq1	71	G	T	37	DP=18;VDB=0.0196;AF1=0.19;AC1=3;DP4=13,2,2,1;MQ=60;FQ=37.9;PV4=0.44,0.01,1,0.14	15	3	33
comp103325_c2_seq1	116	A	C	72	DP=26;VDB=0.0269;AF1=0.1883;AC1=3;DP4=15,5,4,2;MQ=60;FQ=72.9;PV4=1,1.4e-06,1,1	20	6	46
comp103326_c0_seq1	174	G	A	92	DP=22;VDB=0.0126;AF1=0.2837;AC1=4;DP4=12,5,3,2;MQ=60;FQ=93.4;PV4=1,0.0022,1,0.24	17	5	39
comp103327_c0_seq1	783	G	A	80.6	DP=39;VDB=0.0146;AF1=0.2501;AC1=4;DP4=23,7,3,6;MQ=60;FQ=81.8;PV4=0.039,1.6e-47,1,1	30	9	69
comp103327_c0_seq1	147	G	A	999	DP=66;VDB=0.0268;AF1=0.3054;G3=0.6667,3.223e-06,0.3333;HWE=0.0167;AC1=5;DP4=11,31,8,16;MQ=60;FQ=999;PV4=0.58,1.9e-30,1,0.32	42	24	108
comp103327_c0_seq1	279	C	T	999	DP=83;VDB=0.0415;AF1=0.2446;AC1=4;DP4=22,24,19,18;MQ=60;FQ=999;PV4=0.83,1.5e-84,1,0.11	46	37	129
comp103327_c1_seq1	285	T	G	81.4	DP=36;VDB=0.0056;AF1=0.2174;AC1=3;DP4=7,22,3,4;MQ=60;FQ=82.4;PV4=0.37,2.1e-09,1,1	29	7	65
comp103329_c0_seq2	528	G	A	135	DP=23;VDB=0.0180;AF1=0.5789;AC1=9;DP4=5,6,5,6;MQ=60;FQ=138;PV4=1,9.5e-35,1,0.43	11	11	33
comp103329_c1_seq1	252	G	C	30.9	DP=17;VDB=0.0135;AF1=0.09733;AC1=1;DP4=3,11,1,2;MQ=60;FQ=31.4;PV4=1,1,1,0.15	14	3	31
comp103339_c0_seq1	487	T	C	999	DP=17;VDB=0.0298;AF1=0.5261;G3=0.5,8.508e-06,0.5;HWE=0.0377;AC1=8;DP4=2,5,3,7;MQ=60;FQ=999;PV4=1,1,1,1	7	10	24
comp103342_c2_seq1	109	G	A	999	DP=45;VDB=0.0378;AF1=0.2627;AC1=4;DP4=21,13,7,4;MQ=60;FQ=999;PV4=1,3.6e-12,1,0.095	34	11	79
comp103342_c2_seq1	547	T	G	999	DP=69;VDB=0.0393;AF1=0.427;AC1=7;DP4=22,19,17,10;MQ=60;FQ=999;PV4=0.47,2.5e-68,1,0.42	41	27	109
comp103342_c3_seq1	110	T	G	75.1	DP=23;VDB=0.0040;AF1=0.2216;AC1=3;DP4=16,2,5,0;MQ=60;FQ=76.2;PV4=1,0.0017,1,1	18	5	41
comp103342_c3_seq1	478	T	G	89.3	DP=37;VDB=0.0222;AF1=0.4056;AC1=6;DP4=20,8,6,3;MQ=60;FQ=91.6;PV4=1,1.5e-39,1,1	28	9	65
comp103348_c0_seq1	889	A	T	59	DP=50;VDB=0.0216;AF1=0.1251;AC1=2;DP4=10,30,6,4;MQ=60;FQ=59.6;PV4=0.056,1.2e-44,1,1	40	10	90
comp103349_c0_seq1	933	A	T	46	DP=19;VDB=0.0145;AF1=0.2252;AC1=3;DP4=4,10,2,3;MQ=60;FQ=47.1;PV4=1,7.3e-18,1,1	14	5	33
comp103350_c0_seq1	1909	G	A	54.6	DP=52;VDB=0.0013;AF1=0.4536;G3=0.07641,0.9236,2.251e-09;HWE=0.0224;AC1=7;DP4=0,31,0,20;MQ=60;FQ=57.2;PV4=1,3.7e-31,1,1	31	20	82
comp103353_c0_seq1	3277	G	C	999	DP=51;VDB=0.0491;AF1=0.1288;AC1=2;DP4=33,8,8,1;MQ=60;FQ=999;PV4=1,0.016,1,0.33	41	9	91
comp103353_c0_seq1	4341	T	C	51.4	DP=88;VDB=0.0286;AF1=0.1274;AC1=2;DP4=15,51,6,9;MQ=60;FQ=52;PV4=0.2,1.5e-88,1,1	66	15	147
comp103362_c0_seq1	382	A	G	58.6	DP=15;VDB=0.0143;AF1=0.2031;AC1=3;DP4=4,8,1,2;MQ=60;FQ=59.6;PV4=1,1,1,1	12	3	27
comp103362_c0_seq1	372	A	T	31.5	DP=19;VDB=0.0329;AF1=0.1539;AC1=2;DP4=7,8,2,2;MQ=60;FQ=32.2;PV4=1,1.7e-23,1,0.19	15	4	34
comp103363_c2_seq1	102	A	G	999	DP=35;VDB=0.0150;AF1=0.3244;AC1=5;DP4=20,4,10,1;MQ=60;FQ=999;PV4=1,1,1,0.46	24	11	59
comp103366_c0_seq1	170	T	C	83.7	DP=43;VDB=0.0096;AF1=0.2902;AC1=5;DP4=30,3,9,0;MQ=60;FQ=85.2;PV4=1,2.6e-13,1,1	33	9	75
comp103366_c0_seq1	217	C	T	999	DP=74;VDB=0.0169;AF1=0.1903;AC1=3;DP4=51,7,12,4;MQ=60;FQ=999;PV4=0.24,0.028,1,1	58	16	132
comp103366_c0_seq1	383	A	G	999	DP=60;VDB=0.0411;AF1=0.5046;AC1=8;DP4=12,19,14,15;MQ=60;FQ=999;PV4=0.6,0.034,1,0.088	31	29	91
comp103368_c0_seq1	206	G	C	162	DP=25;VDB=0.0098;AF1=0.5201;AC1=8;DP4=8,10,5,2;MQ=60;FQ=165;PV4=0.38,1,1,1	18	7	43
comp103368_c0_seq1	201	A	G	999	DP=25;VDB=0.0059;AF1=0.2419;AC1=4;DP4=9,7,3,5;MQ=60;FQ=999;PV4=0.67,1,1,1	16	8	40
comp103368_c0_seq1	234	G	T	65.6	DP=21;VDB=0.0132;AF1=0.4613;AC1=7;DP4=5,8,5,2;MQ=60;FQ=68.2;PV4=0.35,3.7e-05,1,1	13	7	33
comp103374_c1_seq1	281	T	G	133	DP=53;VDB=0.0138;AF1=0.4181;AC1=7;DP4=1,34,0,16;MQ=60;FQ=135;PV4=1,4.5e-75,1,1	35	16	86
comp103377_c0_seq3	293	G	T	58.5	DP=16;VDB=0.0302;AF1=0.3677;AC1=6;DP4=4,6,4,2;MQ=60;FQ=60.5;PV4=0.61,8.7e-06,1,1	10	6	26
comp103381_c0_seq1	155	G	A	96	DP=69;VDB=0.0293;AF1=0.1901;AC1=3;DP4=41,16,11,1;MQ=60;FQ=96.9;PV4=0.27,2.2e-79,1,1	57	12	126
comp103381_c0_seq1	1029	T	G	54.6	DP=42;VDB=0.0085;AF1=0.4411;G3=0.02369,0.9763,4.469e-29;HWE=0.0209;AC1=7;DP4=15,13,13,0;MQ=60;FQ=57.1;PV4=0.003,2.7e-48,1,0.36	28	13	69
comp103383_c0_seq1	1163	T	C	133	DP=31;VDB=0.0044;AF1=0.2778;AC1=4;DP4=2,20,0,7;MQ=60;FQ=135;PV4=1,0.00076,1,1	22	7	51
comp103383_c0_seq1	848	G	A	999	DP=31;VDB=0.0080;AF1=0.2663;AC1=4;DP4=20,2,7,2;MQ=60;FQ=999;PV4=0.56,0.011,1,0.29	22	9	53
comp103386_c1_seq1	140	T	G	84.9	DP=24;VDB=0.0273;AF1=0.2726;G3=0.7143,4.768e-06,0.2857;HWE=0.0228;AC1=4;DP4=12,5,4,3;MQ=60;FQ=86.3;PV4=0.65,1.4e-06,1,0.11	17	7	41
comp103387_c2_seq1	355	G	A	999	DP=52;VDB=0.0203;AF1=0.2004;AC1=3;DP4=23,15,6,6;MQ=60;FQ=999;PV4=0.74,0.15,1,1	38	12	88
comp103390_c0_seq1	2214	G	A	999	DP=60;VDB=0.0064;AF1=0.5463;AC1=9;DP4=1,30,3,25;MQ=60;FQ=999;PV4=0.34,7.3e-38,1,0.34	31	28	90
comp103392_c0_seq1	258	C	A	999	DP=65;VDB=0.0075;AF1=0.07394;AC1=1;DP4=32,17,11,3;MQ=60;FQ=999;PV4=0.52,1,1,1	49	14	112
comp103392_c0_seq1	159	A	T	134	DP=57;VDB=0.0344;AF1=0.1326;AC1=2;DP4=43,1,13,0;MQ=60;FQ=134;PV4=1,3.9e-17,1,0.075	44	13	101
comp103392_c0_seq1	488	A	C	182	DP=23;VDB=0.0147;AF1=0.3638;AC1=6;DP4=2,14,1,6;MQ=60;FQ=184;PV4=1,0.067,1,1	16	7	39
comp103394_c1_seq1	504	T	C	150	DP=29;VDB=0.0298;AF1=0.2505;AC1=4;DP4=12,10,2,4;MQ=60;FQ=151;PV4=0.65,0.0015,1,1	22	6	50
comp103397_c1_seq1	927	A	C	69.4	DP=51;VDB=0.0244;AF1=0.09763;AC1=2;DP4=16,26,4,5;MQ=60;FQ=69.8;PV4=0.72,1.7e-55,1,1	42	9	93
comp103397_c1_seq1	741	T	C	67.6	DP=30;VDB=0.0165;AF1=0.1793;AC1=3;DP4=18,4,6,2;MQ=60;FQ=68.5;PV4=0.65,4.2e-31,1,1	22	8	52
comp103399_c0_seq1	514	A	T	999	DP=83;VDB=0.0324;AF1=0.2911;AC1=5;DP4=26,27,13,13;MQ=60;FQ=999;PV4=1,0.077,1,0.32	53	26	132
comp103401_c1_seq2	264	C	G	118	DP=17;VDB=0.0011;AF1=0.2566;AC1=4;DP4=5,7,4,1;MQ=60;FQ=119;PV4=0.29,1,1,1	12	5	29
comp103403_c0_seq2	2121	G	A	143	DP=37;VDB=0.0392;AF1=0.1122;AC1=1;DP4=5,23,1,8;MQ=60;FQ=143;PV4=1,1,1,1	28	9	65
comp103403_c0_seq2	1285	C	T	27.9	DP=25;VDB=0.0333;AF1=0.1222;AC1=2;DP4=8,9,0,7;MQ=60;FQ=28.5;PV4=0.054,5e-24,1,1	17	7	41
comp103403_c0_seq2	2241	A	G	999	DP=36;VDB=0.0350;AF1=0.2088;AC1=3;DP4=3,18,6,9;MQ=60;FQ=999;PV4=0.12,0.36,1,1	21	15	57
comp103405_c0_seq1	1961	G	T	82.6	DP=62;VDB=0.0346;AF1=0.1978;AC1=3;DP4=38,8,10,3;MQ=60;FQ=83.5;PV4=0.69,1.6e-33,1,1	46	13	105
comp103406_c0_seq1	252	A	T	199	DP=16;VDB=0.0184;AF1=0.5716;G3=0.4,9.135e-06,0.6;HWE=0.0436;AC1=9;DP4=1,8,1,6;MQ=60;FQ=203;PV4=1,1,1,0.14	9	7	25
comp103410_c0_seq5	799	A	G	999	DP=31;VDB=0.0193;AF1=0.5006;AC1=8;DP4=6,9,3,11;MQ=60;FQ=999;PV4=0.43,3.9e-15,1,1	15	14	44
comp103412_c0_seq1	400	C	T	999	DP=16;VDB=0.0168;AF1=0.3549;AC1=6;DP4=0,9,2,4;MQ=60;FQ=999;PV4=0.14,1,1,1	9	6	24
comp103415_c0_seq1	2747	A	T	53.1	DP=75;VDB=0.0244;AF1=0.06403;AC1=1;DP4=17,44,4,10;MQ=60;FQ=53.4;PV4=1,1.1e-97,1,1	61	14	136
comp103416_c0_seq1	135	G	A	999	DP=23;VDB=0.0167;AF1=0.485;AC1=8;DP4=9,4,6,3;MQ=60;FQ=999;PV4=1,1,1,0.27	13	9	35
comp103418_c0_seq1	103	A	C	999	DP=17;VDB=0.0208;AF1=0.5906;G3=0.4286,8.562e-06,0.5714;HWE=0.0398;AC1=10;DP4=5,2,6,4;MQ=60;FQ=999;PV4=1,0.062,1,1	7	10	24
comp103418_c0_seq1	109	T	G	999	DP=18;VDB=0.0190;AF1=0.6949;G3=0.2857,6.407e-06,0.7143;HWE=0.0443;AC1=11;DP4=4,2,8,1;MQ=60;FQ=999;PV4=0.53,1,1,1	6	9	21
comp103423_c0_seq1	613	T	C	999	DP=70;VDB=0.0081;AF1=0.202;AC1=3;DP4=33,11,22,3;MQ=60;FQ=999;PV4=0.23,1,1,1	44	25	113
comp103425_c1_seq1	401	G	A	144	DP=18;VDB=0.0300;AF1=0.464;AC1=7;DP4=7,4,7,0;MQ=60;FQ=147;PV4=0.12,0.11,1,0.39	11	7	29
comp103425_c1_seq1	1811	C	T	999	DP=43;VDB=0.0207;AF1=0.4479;AC1=7;DP4=3,17,4,18;MQ=60;FQ=999;PV4=1,0.17,1,1	20	22	62
comp103427_c1_seq1	705	C	A	999	DP=56;VDB=0.0214;AF1=0.3744;G3=0.2258,0.7742,4.428e-46;HWE=0.0451;AC1=6;DP4=33,8,12,2;MQ=60;FQ=999;PV4=1,1,1,0.42	41	14	96
comp103427_c2_seq1	77	G	T	999	DP=72;VDB=0.0241;AF1=0.356;AC1=6;DP4=36,9,22,5;MQ=60;FQ=999;PV4=1,1.6e-17,1,0.25	45	27	117
comp103427_c3_seq1	111	T	C	999	DP=88;VDB=0.0320;AF1=0.2254;AC1=4;DP4=60,10,16,2;MQ=60;FQ=999;PV4=1,6e-23,1,1	70	18	158
comp103434_c2_seq1	22	A	G	52.7	DP=48;VDB=0.0039;AF1=0.2884;AC1=5;DP4=35,0,7,0;MQ=60;FQ=54.1;PV4=1,4.2e-07,1,0.38	35	7	77
comp103435_c4_seq1	60	C	T	165	DP=45;VDB=0.0123;AF1=0.1302;AC1=2;DP4=34,3,8,0;MQ=60;FQ=165;PV4=1,1,1,1	37	8	82
comp103435_c7_seq2	313	T	C	70.6	DP=18;VDB=0.0173;AF1=0.2897;AC1=5;DP4=10,2,4,1;MQ=60;FQ=72;PV4=1,0.009,1,0.13	12	5	29
comp103439_c0_seq2	81	C	T	40.3	DP=19;VDB=0.0020;AF1=0.1071;AC1=1;DP4=10,4,5,0;MQ=60;FQ=40.8;PV4=0.53,9.3e-07,1,1	14	5	33
comp103441_c0_seq1	442	A	C	73.4	DP=24;VDB=0.0246;AF1=0.3323;AC1=5;DP4=6,10,4,2;MQ=60;FQ=75.2;PV4=0.35,2.1e-08,1,0.36	16	6	38
comp103441_c0_seq1	403	A	T	59.1	DP=21;VDB=0.0145;AF1=0.3751;AC1=6;DP4=9,5,4,2;MQ=60;FQ=61.2;PV4=1,1.5e-06,1,1	14	6	34
comp103441_c0_seq1	363	G	A	112	DP=25;VDB=0.0066;AF1=0.3651;AC1=6;DP4=8,8,6,3;MQ=60;FQ=114;PV4=0.68,8e-11,1,0.47	16	9	41
comp103441_c0_seq1	312	C	T	999	DP=20;VDB=0.0153;AF1=0.3861;AC1=6;DP4=4,8,3,4;MQ=60;FQ=999;PV4=1,1,1,1	12	7	31
comp103441_c0_seq1	508	G	A	999	DP=20;VDB=0.0081;AF1=0.3993;AC1=6;DP4=0,12,2,6;MQ=60;FQ=999;PV4=0.15,1,1,1	12	8	32
comp103441_c0_seq1	527	C	G	999	DP=16;VDB=0.0081;AF1=0.3854;AC1=6;DP4=0,9,2,5;MQ=60;FQ=999;PV4=0.17,1,1,1	9	7	25
comp103446_c1_seq1	233	T	C	85.8	DP=68;VDB=0.0051;AF1=0.3038;AC1=5;DP4=13,36,3,13;MQ=60;FQ=87.4;PV4=0.74,5.8e-46,1,1	49	16	114
comp103446_c1_seq1	157	C	G	999	DP=34;VDB=0.0250;AF1=0.3027;AC1=5;DP4=3,20,3,8;MQ=60;FQ=999;PV4=0.36,1,1,0.35	23	11	57
comp103446_c1_seq1	146	G	A	104	DP=32;VDB=0.0250;AF1=0.3115;AC1=5;DP4=1,20,3,8;MQ=60;FQ=105;PV4=0.11,1.1e-38,1,0.033	21	11	53
comp103446_c4_seq1	317	C	T	63.1	DP=86;VDB=0.0134;AF1=0.308;AC1=5;DP4=65,0,19,0;MQ=60;FQ=64.7;PV4=1,1.1e-87,1,1	65	19	149
comp103447_c0_seq1	122	G	C	999	DP=80;VDB=0.0034;AF1=0.1912;AC1=3;DP4=57,0,23,0;MQ=60;FQ=999;PV4=1,4.7e-27,1,1	57	23	137
comp103447_c3_seq2	107	C	T	126	DP=15;VDB=0.0017;AF1=0.4057;AC1=6;DP4=10,0,4,1;MQ=60;FQ=129;PV4=0.33,1,1,0.23	10	5	25
comp103450_c0_seq1	551	C	T	999	DP=64;VDB=0.0379;AF1=0.441;AC1=7;DP4=1,33,5,25;MQ=60;FQ=999;PV4=0.09,5.9e-65,1,1	34	30	98
comp103450_c4_seq1	325	C	T	999	DP=94;VDB=0.0241;AF1=0.4363;AC1=7;DP4=50,5,38,1;MQ=60;FQ=999;PV4=0.4,6.3e-53,1,1	55	39	149
comp103450_c5_seq1	696	T	C	999	DP=53;VDB=0.0061;AF1=0.5685;AC1=9;DP4=17,11,16,8;MQ=60;FQ=999;PV4=0.78,3.5e-30,1,1	28	24	80
comp103451_c0_seq1	252	C	T	999	DP=36;VDB=0.0269;AF1=0.2963;AC1=4;DP4=8,17,3,7;MQ=60;FQ=999;PV4=1,0.046,1,0.16	25	10	60
comp103451_c0_seq1	340	G	T	999	DP=21;VDB=0.0232;AF1=0.5403;AC1=9;DP4=0,9,2,9;MQ=60;FQ=999;PV4=0.48,1,1,1	9	11	29
comp103454_c0_seq1	342	C	A	72.1	DP=18;VDB=0.0181;AF1=0.3983;AC1=6;DP4=9,3,5,1;MQ=60;FQ=74.3;PV4=1,8.9e-07,1,1	12	6	30
comp103454_c0_seq1	349	A	G	119	DP=18;VDB=0.0377;AF1=0.4857;AC1=8;DP4=7,2,6,2;MQ=60;FQ=122;PV4=1,1e-06,1,0.37	9	8	26
comp103458_c0_seq1	78	A	T	999	DP=47;VDB=0.0163;AF1=0.3383;AC1=5;DP4=20,0,9,0;MQ=60;FQ=999;PV4=1,1,1,1	20	9	49
comp103459_c0_seq1	171	T	C	93	DP=18;VDB=0.0263;AF1=0.2001;G3=0.8333,4.051e-06,0.1667;HWE=0.0416;AC1=3;DP4=6,6,3,3;MQ=60;FQ=93.9;PV4=1,0.00014,1,0.46	12	6	30
comp103463_c3_seq1	709	T	C	104	DP=18;VDB=0.0114;AF1=0.4969;G3=4.83e-06,1,3.774e-06;HWE=0.0191;AC1=8;DP4=10,3,3,2;MQ=60;FQ=107;PV4=0.58,1,1,1	13	5	31
comp103464_c0_seq1	505	C	T	999	DP=15;VDB=0.0267;AF1=0.306;AC1=5;DP4=5,3,3,4;MQ=60;FQ=999;PV4=0.62,1,1,1	8	7	23
comp103465_c0_seq1	1465	C	T	999	DP=34;VDB=0.0216;AF1=0.5922;AC1=10;DP4=0,19,0,15;MQ=60;FQ=999;PV4=1,0.13,1,0.14	19	15	53
comp103466_c0_seq1	324	A	G	105	DP=17;VDB=0.0130;AF1=0.5568;AC1=9;DP4=6,3,1,5;MQ=60;FQ=108;PV4=0.12,0.00083,1,0.37	9	6	24
comp103467_c1_seq1	150	C	T	39.1	DP=19;VDB=0.0225;AF1=0.2099;AC1=3;DP4=10,5,2,2;MQ=60;FQ=40.1;PV4=0.6,3.7e-06,1,1	15	4	34
comp103471_c0_seq1	55	A	G	82.4	DP=42;VDB=0.0161;AF1=0.1421;AC1=2;DP4=35,0,7,0;MQ=60;FQ=83.1;PV4=1,2.7e-08,1,1	35	7	77
comp103478_c0_seq1	1023	A	C	149	DP=51;VDB=0.0271;AF1=0.3875;AC1=6;DP4=16,18,9,8;MQ=60;FQ=151;PV4=0.77,1.2e-38,1,1	34	17	85
comp103478_c0_seq1	946	T	C	999	DP=38;VDB=0.0243;AF1=0.3329;AC1=5;DP4=12,11,7,6;MQ=60;FQ=999;PV4=1,8.9e-30,1,1	23	13	59
comp103478_c0_seq1	1129	C	T	34.9	DP=19;VDB=0.0125;AF1=0.3771;G3=0.6255,7.692e-06,0.3745;HWE=0.0358;AC1=6;DP4=0,12,0,7;MQ=60;FQ=36.9;PV4=1,1.1e-20,1,0.39	12	7	31
comp103479_c0_seq2	395	G	A	999	DP=18;VDB=0.0145;AF1=0.5134;AC1=8;DP4=3,4,6,5;MQ=60;FQ=999;PV4=1,1,1,0.25	7	11	25
comp103480_c0_seq2	185	C	T	54.6	DP=37;VDB=0.0398;AF1=0.1446;AC1=2;DP4=9,17,4,5;MQ=60;FQ=55.3;PV4=0.7,1.1e-21,1,0.45	26	9	61
comp103480_c1_seq2	1243	T	C	51	DP=16;VDB=0.0098;AF1=0.4308;AC1=7;DP4=0,11,0,5;MQ=60;FQ=53.4;PV4=1,1.1e-05,1,1	11	5	27
comp103482_c0_seq1	355	T	G	999	DP=27;VDB=0.0138;AF1=0.3154;AC1=5;DP4=2,17,3,4;MQ=60;FQ=999;PV4=0.1,1,1,1	19	7	45
comp103482_c1_seq1	156	C	T	57	DP=21;VDB=0.0155;AF1=0.1895;AC1=3;DP4=9,7,4,1;MQ=60;FQ=58;PV4=0.61,1,1,0.33	16	5	37
comp103486_c1_seq1	915	G	A	999	DP=41;VDB=0.0300;AF1=0.2301;AC1=3;DP4=9,15,9,8;MQ=60;FQ=999;PV4=0.36,0.052,1,0.48	24	17	65
comp103486_c2_seq1	194	T	C	103	DP=21;VDB=0.0365;AF1=0.1394;AC1=2;DP4=5,10,2,3;MQ=60;FQ=104;PV4=1,1,1,1	15	5	35
comp103486_c3_seq1	1498	T	C	999	DP=31;VDB=0.0345;AF1=0.3336;AC1=5;DP4=9,10,6,6;MQ=60;FQ=999;PV4=1,1,1,1	19	12	50
comp103486_c3_seq1	1018	A	C	58.1	DP=16;VDB=0.0380;AF1=0.484;AC1=8;DP4=5,4,1,6;MQ=60;FQ=60.9;PV4=0.15,3.8e-06,1,0.33	9	7	25
comp103486_c3_seq1	745	A	G	999	DP=43;VDB=0.0371;AF1=0.5;G3=8.079e-06,1,8.078e-06;HWE=0.0414;AC1=8;DP4=8,12,9,12;MQ=60;FQ=999;PV4=1,1.5e-52,1,0.26	20	21	61
comp103486_c3_seq1	1784	A	G	79.1	DP=27;VDB=0.0392;AF1=0.4782;AC1=8;DP4=7,5,7,7;MQ=60;FQ=81.9;PV4=0.71,5.6e-31,1,0.12	12	14	38
comp103487_c1_seq1	957	G	T	33.2	DP=29;VDB=0.0159;AF1=0.224;AC1=3;DP4=0,23,0,6;MQ=60;FQ=34.3;PV4=1,9.5e-19,1,1	23	6	52
comp103489_c0_seq2	491	T	C	215	DP=37;VDB=0.0240;AF1=0.474;AC1=8;DP4=22,0,13,0;MQ=60;FQ=218;PV4=1,9.8e-07,1,1	22	13	57
comp103489_c1_seq2	1145	A	C	37.7	DP=24;VDB=0.0140;AF1=0.146;AC1=2;DP4=5,12,3,4;MQ=60;FQ=38.4;PV4=0.65,2.6e-26,1,0.43	17	7	41
comp103490_c0_seq1	862	T	C	999	DP=100;VDB=0.0180;AF1=0.594;AC1=10;DP4=31,36,20,11;MQ=60;FQ=999;PV4=0.13,2e-71,1,1	67	31	165
comp103490_c1_seq1	275	A	G	999	DP=47;VDB=0.0047;AF1=0.3335;AC1=5;DP4=1,34,0,12;MQ=60;FQ=999;PV4=1,1,1,1	35	12	82
comp103496_c0_seq1	458	T	A	82.9	DP=18;VDB=0.0161;AF1=0.3483;AC1=5;DP4=3,10,1,3;MQ=60;FQ=84.8;PV4=1,1,1,0.14	13	4	30
comp103496_c0_seq1	381	C	T	63.7	DP=17;VDB=0.0098;AF1=0.43;AC1=7;DP4=5,5,4,3;MQ=60;FQ=66.1;PV4=1,2.2e-05,1,1	10	7	27
comp103497_c0_seq1	811	A	G	999	DP=62;VDB=0.0282;AF1=0.2517;AC1=4;DP4=25,22,6,9;MQ=60;FQ=999;PV4=0.55,0.065,1,0.33	47	15	109
comp103497_c0_seq1	658	T	A	999	DP=72;VDB=0.0337;AF1=0.2947;AC1=5;DP4=30,19,11,11;MQ=60;FQ=999;PV4=0.44,5.4e-85,1,1	49	22	120
comp103499_c1_seq1	278	G	A	145	DP=23;VDB=0.0327;AF1=0.1012;AC1=1;DP4=4,12,5,2;MQ=60;FQ=146;PV4=0.066,1,1,1	16	7	39
comp103502_c0_seq1	60	T	C	58.5	DP=17;VDB=0.0076;AF1=0.2228;AC1=3;DP4=9,2,5,0;MQ=60;FQ=59.6;PV4=1,0.00098,1,1	11	5	27
comp103502_c0_seq1	120	T	C	124	DP=27;VDB=0.0241;AF1=0.2292;AC1=3;DP4=7,8,5,6;MQ=60;FQ=125;PV4=1,1.4e-06,1,1	15	11	41
comp103502_c0_seq1	80	C	T	999	DP=26;VDB=0.0152;AF1=0.3282;AC1=5;DP4=8,6,7,5;MQ=60;FQ=999;PV4=1,0.00014,1,1	14	12	40
comp103502_c0_seq1	97	T	G	999	DP=28;VDB=0.0229;AF1=0.3282;AC1=5;DP4=8,6,7,7;MQ=60;FQ=999;PV4=1,2.6e-05,1,1	14	14	42
comp103505_c0_seq1	242	G	A	999	DP=18;VDB=0.0401;AF1=0.2347;AC1=3;DP4=4,6,4,4;MQ=60;FQ=999;PV4=1,1,1,0.075	10	8	28
comp103508_c1_seq1	1586	C	T	80.2	DP=21;VDB=0.0300;AF1=0.1035;AC1=1;DP4=13,4,3,1;MQ=60;FQ=80.7;PV4=1,0.018,1,1	17	4	38
comp103508_c1_seq1	797	C	T	67	DP=39;VDB=0.0136;AF1=0.3475;AC1=5;DP4=15,16,4,4;MQ=60;FQ=68.8;PV4=1,3.8e-41,1,1	31	8	70
comp103513_c0_seq1	1181	A	T	129	DP=40;VDB=0.0354;AF1=0.09447;AC1=1;DP4=16,17,4,3;MQ=60;FQ=129;PV4=1,0.0015,1,1	33	7	73
comp103516_c0_seq1	432	G	C	62	DP=17;VDB=0.0192;AF1=0.3999;AC1=6;DP4=6,8,2,1;MQ=60;FQ=64.2;PV4=0.58,1,1,0.26	14	3	31
comp103518_c2_seq1	468	C	T	112	DP=29;VDB=0.0143;AF1=0.2856;AC1=4;DP4=13,11,2,3;MQ=60;FQ=113;PV4=0.65,1,1,1	24	5	53
comp103519_c0_seq1	317	A	G	66.2	DP=19;VDB=0.0195;AF1=0.4351;AC1=7;DP4=3,8,3,4;MQ=60;FQ=68.6;PV4=0.63,9.3e-24,1,1	11	7	29
comp103520_c2_seq1	136	C	A	27.5	DP=23;VDB=0.0282;AF1=0.2454;AC1=4;DP4=9,6,0,8;MQ=60;FQ=28.7;PV4=0.0072,1.1e-24,1,0.48	15	8	38
comp103520_c2_seq1	157	C	T	999	DP=21;VDB=0.0345;AF1=0.4637;AC1=7;DP4=4,8,2,7;MQ=60;FQ=999;PV4=0.66,1,1,1	12	9	33
comp103522_c0_seq1	1106	C	A	999	DP=74;VDB=0.0319;AF1=0.4849;AC1=8;DP4=12,25,8,23;MQ=60;FQ=999;PV4=0.6,2.4e-93,1,0.14	37	31	105
comp103529_c1_seq1	480	T	C	999	DP=62;VDB=0.0253;AF1=0.5961;AC1=10;DP4=0,25,0,36;MQ=60;FQ=999;PV4=1,8.8e-83,1,0.22	25	36	86
comp103531_c1_seq2	400	A	C	119	DP=15;VDB=0.0147;AF1=0.5552;AC1=9;DP4=2,5,4,4;MQ=60;FQ=123;PV4=0.61,9.8e-06,1,1	7	8	22
comp103533_c0_seq1	553	C	T	999	DP=92;VDB=0.0287;AF1=0.3838;G3=0.2056,0.7944,1.832e-54;HWE=0.038;AC1=6;DP4=31,20,21,19;MQ=60;FQ=999;PV4=0.52,1.3e-68,1,0.49	51	40	142
comp103539_c0_seq5	173	C	T	90.9	DP=18;VDB=0.0131;AF1=0.2937;AC1=5;DP4=9,4,4,1;MQ=60;FQ=92.4;PV4=1,0.0068,1,0.07	13	5	31
comp103539_c0_seq5	268	C	T	165	DP=25;VDB=0.0075;AF1=0.4243;AC1=7;DP4=9,9,3,4;MQ=60;FQ=167;PV4=1,0.035,1,1	18	7	43
comp103540_c0_seq1	794	C	T	52.8	DP=26;VDB=0.0079;AF1=0.2413;AC1=4;DP4=4,14,3,4;MQ=60;FQ=54;PV4=0.36,2.8e-16,1,1	18	7	43
comp103541_c0_seq1	1500	A	G	106	DP=17;VDB=0.0172;AF1=0.219;AC1=3;DP4=4,8,1,4;MQ=60;FQ=107;PV4=1,0.21,1,0.36	12	5	29
comp103543_c0_seq1	168	G	A	999	DP=82;VDB=0.0332;AF1=0.1963;AC1=3;DP4=54,14,11,3;MQ=60;FQ=999;PV4=1,1,1,0.19	68	14	150
comp103546_c1_seq1	195	G	A	31.6	DP=35;VDB=0.0005;AF1=0.2265;AC1=3;DP4=0,25,0,7;MQ=60;FQ=32.8;PV4=1,1.2e-12,1,1	25	7	57
comp103546_c1_seq1	86	T	G	999	DP=66;VDB=0.0100;AF1=0.3976;AC1=6;DP4=36,10,15,4;MQ=60;FQ=999;PV4=1,6.9e-17,1,1	46	19	111
comp103547_c0_seq1	186	C	T	80.4	DP=16;VDB=0.0112;AF1=0.362;AC1=6;DP4=7,5,2,2;MQ=60;FQ=82.4;PV4=1,0.11,1,1	12	4	28
comp103547_c1_seq1	446	G	T	32.7	DP=17;VDB=0.0059;AF1=0.2554;AC1=4;DP4=7,5,1,4;MQ=60;FQ=34;PV4=0.29,0.0006,1,0.092	12	5	29
comp103547_c1_seq1	489	T	C	96	DP=18;VDB=0.0178;AF1=0.3439;AC1=5;DP4=4,8,4,2;MQ=60;FQ=97.8;PV4=0.32,0.00014,1,1	12	6	30
comp103549_c0_seq1	122	A	G	56.6	DP=16;VDB=0.0070;AF1=0.3122;AC1=5;DP4=5,4,5,1;MQ=60;FQ=58.2;PV4=0.58,1.5e-05,1,1	9	6	24
comp103553_c0_seq1	199	G	A	153	DP=36;VDB=0.0182;AF1=0.1615;AC1=3;DP4=23,7,3,3;MQ=60;FQ=154;PV4=0.32,0.012,1,1	30	6	66
comp103553_c1_seq1	242	T	C	999	DP=44;VDB=0.0248;AF1=0.308;AC1=5;DP4=20,14,7,3;MQ=60;FQ=999;PV4=0.72,1,1,0.4	34	10	78
comp103554_c0_seq1	313	G	A	26.3	DP=16;VDB=0.0309;AF1=0.2637;AC1=4;DP4=7,4,4,1;MQ=60;FQ=27.6;PV4=1,1.2e-19,1,1	11	5	27
comp103555_c0_seq1	297	T	C	54.7	DP=17;VDB=0.0124;AF1=0.2765;AC1=4;DP4=13,1,2,1;MQ=60;FQ=56.1;PV4=0.33,1,1,0.43	14	3	31
comp103556_c0_seq2	481	A	C	49.3	DP=17;VDB=0.0087;AF1=0.2726;AC1=4;DP4=1,13,2,1;MQ=60;FQ=50.7;PV4=0.063,1,1,1	14	3	31
comp103556_c0_seq2	461	C	T	52.9	DP=15;VDB=0.0087;AF1=0.2893;AC1=4;DP4=0,12,2,1;MQ=60;FQ=54.4;PV4=0.029,1,1,0.27	12	3	27
comp103557_c1_seq1	265	A	C	57.9	DP=45;VDB=0.0263;AF1=0.232;AC1=4;DP4=20,15,4,6;MQ=60;FQ=59.1;PV4=0.48,1.6e-48,1,1	35	10	80
comp103558_c0_seq1	1028	G	C	112	DP=38;VDB=0.0138;AF1=0.1619;G3=0.8571,3.338e-06,0.1429;HWE=0.027;AC1=2;DP4=30,1,7,0;MQ=60;FQ=112;PV4=1,0.00033,1,1	31	7	69
comp103559_c0_seq1	531	C	T	999	DP=70;VDB=0.0462;AF1=0.1281;G3=0.875,1.089e-07,0.125;HWE=0.0149;AC1=2;DP4=25,31,13,1;MQ=60;FQ=999;PV4=0.0018,0.022,1,1	56	14	126
comp103559_c0_seq1	519	A	G	47.2	DP=59;VDB=0.0425;AF1=0.06518;AC1=1;DP4=8,38,9,4;MQ=60;FQ=47.5;PV4=0.00073,3.5e-74,1,1	46	13	105
comp103559_c0_seq1	17	T	C	999	DP=48;VDB=0.0019;AF1=0.3907;G3=0.1736,0.8264,5.711e-33;HWE=0.0306;AC1=6;DP4=27,0,11,0;MQ=60;FQ=999;PV4=1,1,1,1	27	11	65
comp103559_c0_seq1	94	T	C	999	DP=80;VDB=0.0176;AF1=0.2508;AC1=4;DP4=31,24,15,9;MQ=60;FQ=999;PV4=0.8,0.0011,1,0.35	55	24	134
comp103561_c0_seq1	55	A	G	36	DP=47;VDB=0.0180;AF1=0.4288;G3=1.617e-05,1,2.937e-11;HWE=0.0233;AC1=7;DP4=39,0,8,0;MQ=60;FQ=38.4;PV4=1,2.5e-10,1,1	39	8	86
comp103561_c0_seq1	61	G	A	999	DP=48;VDB=0.0132;AF1=0.5555;G3=2.244e-10,1,1.316e-05;HWE=0.0197;AC1=9;DP4=30,1,16,0;MQ=60;FQ=999;PV4=1,0.016,1,1	31	16	78
comp103561_c0_seq1	656	C	A	142	DP=76;VDB=0.0185;AF1=0.2001;AC1=3;DP4=2,44,5,23;MQ=60;FQ=143;PV4=0.097,6.6e-58,1,1	46	28	120
comp103564_c0_seq1	932	A	G	130	DP=22;VDB=0.0298;AF1=0.1944;G3=0.8333,6.479e-06,0.1667;HWE=0.0396;AC1=3;DP4=4,12,3,3;MQ=60;FQ=131;PV4=0.33,0.0069,1,0.12	16	6	38
comp103564_c0_seq1	627	A	G	94.9	DP=24;VDB=0.0143;AF1=0.4616;AC1=7;DP4=8,7,5,3;MQ=60;FQ=97.6;PV4=1,6.4e-17,1,1	15	8	38
comp103564_c0_seq1	588	A	T	66.8	DP=28;VDB=0.0304;AF1=0.2443;G3=0.7502,2.114e-06,0.2498;HWE=0.0149;AC1=4;DP4=5,12,5,5;MQ=60;FQ=68.1;PV4=0.42,1.5e-19,1,1	17	10	44
comp103564_c0_seq1	581	T	C	999	DP=28;VDB=0.0232;AF1=0.3199;AC1=5;DP4=4,12,4,7;MQ=60;FQ=999;PV4=0.68,1,1,1	16	11	43
comp103565_c1_seq1	86	C	T	999	DP=24;VDB=0.0242;AF1=0.4098;G3=0.5714,7.893e-06,0.4286;HWE=0.03;AC1=6;DP4=10,2,7,2;MQ=60;FQ=999;PV4=1,0.03,1,1	12	9	33
comp103567_c0_seq4	360	A	T	29.8	DP=18;VDB=0.0092;AF1=0.3324;AC1=5;DP4=6,6,0,5;MQ=60;FQ=31.5;PV4=0.1,4.9e-06,1,1	12	5	29
comp103568_c0_seq2	235	A	G	999	DP=16;VDB=0.0164;AF1=0.9021;AC1=15;DP4=1,2,11,2;MQ=60;FQ=65.4;PV4=0.14,0.078,1,0.24	3	13	19
comp103571_c1_seq1	420	T	C	34.3	DP=15;VDB=0.0161;AF1=0.1342;AC1=2;DP4=5,6,3,1;MQ=60;FQ=34.9;PV4=0.57,0.00021,1,1	11	4	26
comp103571_c1_seq1	436	C	G	147	DP=15;VDB=0.0092;AF1=0.5936;AC1=10;DP4=6,4,2,3;MQ=60;FQ=151;PV4=0.61,1,1,1	10	5	25
comp103572_c0_seq1	109	A	G	44.1	DP=15;VDB=0.0214;AF1=0.1552;AC1=2;DP4=10,2,2,1;MQ=60;FQ=44.8;PV4=0.52,0.02,1,1	12	3	27
comp103572_c1_seq1	597	G	T	47.1	DP=25;VDB=0.0263;AF1=0.244;G3=0.7165,1.025e-05,0.2835;HWE=0.0461;AC1=4;DP4=7,13,2,3;MQ=60;FQ=48.2;PV4=1,1e-20,1,1	20	5	45
comp103572_c1_seq1	932	G	C	94.9	DP=18;VDB=0.0143;AF1=0.2068;AC1=3;DP4=5,9,1,3;MQ=60;FQ=95.9;PV4=1,1,1,1	14	4	32
comp103573_c0_seq1	176	A	T	149	DP=31;VDB=0.0080;AF1=0.4057;AC1=6;DP4=8,9,8,6;MQ=60;FQ=151;PV4=0.72,5e-15,1,1	17	14	48
comp103575_c0_seq1	997	A	G	999	DP=93;VDB=0.0151;AF1=0.1915;AC1=3;DP4=35,40,8,10;MQ=60;FQ=999;PV4=1,0.018,1,1	75	18	168
comp103576_c0_seq1	1237	T	C	169	DP=83;VDB=0.0318;AF1=0.2303;G3=0.8,5.015e-06,0.2;HWE=0.0363;AC1=3;DP4=18,29,8,25;MQ=60;FQ=170;PV4=0.23,1e-78,1,0.11	47	33	127
comp103577_c1_seq1	2004	G	A	109	DP=24;VDB=0.0281;AF1=0.08996;AC1=1;DP4=17,2,3,2;MQ=60;FQ=109;PV4=0.18,0.024,1,1	19	5	43
comp103577_c1_seq1	2205	T	C	58.2	DP=21;VDB=0.0064;AF1=0.3656;AC1=6;DP4=6,6,4,2;MQ=60;FQ=60.2;PV4=0.64,1.2e-05,1,1	12	6	30
comp103585_c0_seq1	390	C	A	148	DP=28;VDB=0.0301;AF1=0.3225;AC1=5;DP4=8,8,7,5;MQ=60;FQ=149;PV4=0.72,5.8e-13,1,0.2	16	12	44
comp103587_c0_seq1	213	G	A	91.4	DP=17;VDB=0.0290;AF1=0.1374;AC1=2;DP4=7,6,1,3;MQ=60;FQ=92.1;PV4=0.58,1,1,0.096	13	4	30
comp103588_c0_seq1	177	T	C	34.9	DP=37;VDB=0.0114;AF1=0.2367;AC1=4;DP4=16,14,3,3;MQ=60;FQ=36.1;PV4=1,1.5e-33,1,1	30	6	66
comp103588_c0_seq1	681	C	T	999	DP=52;VDB=0.0256;AF1=0.2634;AC1=4;DP4=14,27,4,7;MQ=60;FQ=999;PV4=1,1,1,1	41	11	93
comp103588_c0_seq1	899	G	A	128	DP=40;VDB=0.0059;AF1=0.2568;G3=0.75,4.498e-06,0.25;HWE=0.018;AC1=4;DP4=8,18,3,9;MQ=60;FQ=130;PV4=1,4.2e-42,1,1	26	12	64
comp103589_c0_seq2	182	A	C	43.1	DP=23;VDB=0.0374;AF1=0.2009;AC1=3;DP4=9,4,3,6;MQ=60;FQ=44;PV4=0.19,1.7e-24,1,1	13	9	35
comp103589_c3_seq1	82	G	T	44	DP=18;VDB=0.0138;AF1=0.1874;AC1=3;DP4=14,1,3,0;MQ=60;FQ=44.9;PV4=1,0.01,1,1	15	3	33
comp103589_c3_seq1	465	T	A	92.2	DP=26;VDB=0.0164;AF1=0.172;G3=0.8333,4.943e-06,0.1667;HWE=0.0392;AC1=3;DP4=3,17,0,5;MQ=60;FQ=93;PV4=1,1,1,0.47	20	5	45
comp103591_c0_seq1	164	T	C	61.8	DP=22;VDB=0.0202;AF1=0.2062;AC1=3;DP4=9,9,3,1;MQ=60;FQ=62.8;PV4=0.59,0.00085,1,1	18	4	40
comp103592_c2_seq1	759	G	A	87.9	DP=16;VDB=0.0208;AF1=0.5098;AC1=8;DP4=5,3,5,3;MQ=60;FQ=90.9;PV4=1,8.9e-20,1,0.2	8	8	24
comp103593_c0_seq1	102	A	G	34.5	DP=16;VDB=0.0334;AF1=0.1401;AC1=2;DP4=8,4,2,2;MQ=60;FQ=35.2;PV4=0.6,3.2e-05,1,1	12	4	28
comp103593_c0_seq1	364	G	A	95.8	DP=15;VDB=0.0225;AF1=0.294;AC1=5;DP4=7,4,2,2;MQ=60;FQ=97.3;PV4=1,1,1,0.38	11	4	26
comp103593_c0_seq1	439	T	G	38.8	DP=17;VDB=0.0165;AF1=0.3159;AC1=5;DP4=4,3,5,5;MQ=60;FQ=40.5;PV4=1,1.5e-07,1,1	7	10	24
comp103598_c1_seq1	669	C	T	109	DP=30;VDB=0.0221;AF1=0.1532;AC1=2;DP4=11,13,1,4;MQ=60;FQ=110;PV4=0.37,1,1,1	24	5	53
comp103601_c0_seq1	831	C	T	71.9	DP=31;VDB=0.0251;AF1=0.3046;AC1=5;DP4=3,18,2,7;MQ=60;FQ=73.5;PV4=0.62,9.8e-25,1,1	21	9	51
comp103601_c1_seq1	595	C	A	112	DP=49;VDB=0.0202;AF1=0.4482;AC1=7;DP4=15,15,9,7;MQ=60;FQ=115;PV4=0.76,3.3e-39,1,0.48	30	16	76
comp103601_c1_seq1	618	C	T	999	DP=52;VDB=0.0349;AF1=0.4797;AC1=8;DP4=17,14,12,8;MQ=60;FQ=999;PV4=0.78,1.1e-53,1,1	31	20	82
comp103601_c1_seq1	1290	G	A	169	DP=23;VDB=0.0204;AF1=0.6331;G3=0.3765,4.535e-06,0.6235;HWE=0.0243;AC1=10;DP4=2,9,2,10;MQ=60;FQ=173;PV4=1,4.2e-22,1,0.34	11	12	34
comp103603_c0_seq1	866	A	T	108	DP=63;VDB=0.0031;AF1=0.1898;AC1=3;DP4=45,5,11,2;MQ=60;FQ=108;PV4=0.63,1.9e-32,1,1	50	13	113
comp103603_c0_seq1	1299	T	C	100	DP=32;VDB=0.0090;AF1=0.3706;AC1=6;DP4=6,14,2,10;MQ=60;FQ=102;PV4=0.68,2e-35,1,1	20	12	52
comp103603_c0_seq1	1262	C	G	999	DP=49;VDB=0.0322;AF1=0.5276;G3=0.4286,3.759e-06,0.5714;HWE=0.00802;AC1=8;DP4=12,17,6,13;MQ=60;FQ=999;PV4=0.55,1,1,1	29	19	77
comp103603_c0_seq1	784	C	T	89.7	DP=55;VDB=0.0002;AF1=0.4115;AC1=6;DP4=0,31,0,21;MQ=60;FQ=92;PV4=1,9.3e-22,1,0.45	31	21	83
comp103605_c0_seq2	158	G	A	999	DP=95;VDB=0.0320;AF1=0.3103;AC1=5;DP4=14,50,7,19;MQ=60;FQ=999;PV4=0.59,1.9e-19,1,1	64	26	154
comp103607_c0_seq1	437	G	A	25	DP=28;VDB=0.0168;AF1=0.3173;AC1=5;DP4=10,11,3,4;MQ=60;FQ=26.6;PV4=1,2.9e-40,1,0.27	21	7	49
comp103607_c0_seq1	567	T	A	999	DP=22;VDB=0.0225;AF1=0.3773;AC1=6;DP4=2,7,3,9;MQ=60;FQ=999;PV4=1,1,1,0.055	9	12	30
comp103608_c1_seq1	499	T	C	92	DP=22;VDB=0.0098;AF1=0.2926;AC1=4;DP4=10,7,3,2;MQ=60;FQ=93.6;PV4=1,1,1,1	17	5	39
comp103608_c1_seq1	474	C	A	105	DP=23;VDB=0.0330;AF1=0.2929;AC1=4;DP4=8,4,7,4;MQ=60;FQ=107;PV4=1,2.5e-30,1,0.25	12	11	35
comp103613_c4_seq1	1423	A	T	999	DP=95;VDB=0.0292;AF1=0.496;AC1=8;DP4=22,24,22,26;MQ=60;FQ=999;PV4=1,0.17,1,1	46	48	140
comp103615_c0_seq1	314	G	A	67	DP=61;VDB=0.0132;AF1=0.1507;AC1=2;DP4=29,19,6,4;MQ=60;FQ=67.7;PV4=1,1.6e-34,1,1	48	10	106
comp103615_c0_seq1	156	G	T	37.8	DP=17;VDB=0.0192;AF1=0.09419;AC1=1;DP4=11,2,3,1;MQ=60;FQ=38.2;PV4=1,2.7e-05,1,0.43	13	4	30
comp103617_c0_seq1	307	T	C	36.6	DP=22;VDB=0.0123;AF1=0.3157;AC1=5;DP4=6,12,4,0;MQ=60;FQ=38.2;PV4=0.029,4.2e-07,1,0.012	18	4	40
comp103617_c0_seq1	416	C	A	81.8	DP=33;VDB=0.0192;AF1=0.3002;AC1=5;DP4=18,4,9,2;MQ=60;FQ=83.3;PV4=1,4.4e-53,1,1	22	11	55
comp103617_c0_seq1	516	T	C	999	DP=50;VDB=0.0221;AF1=0.4041;AC1=6;DP4=10,17,12,11;MQ=60;FQ=401;PV4=0.39,1,1,1	27	23	77
comp103617_c0_seq1	332	A	G	58.8	DP=17;VDB=0.0271;AF1=0.3557;AC1=6;DP4=2,7,1,7;MQ=60;FQ=60.6;PV4=1,1e-06,1,1	9	8	26
comp103618_c3_seq1	299	G	A	322	DP=89;VDB=0.0187;AF1=0.3133;AC1=5;DP4=50,20,14,4;MQ=60;FQ=323;PV4=0.77,0.017,1,1	70	18	158
comp103622_c0_seq1	250	C	T	106	DP=18;VDB=0.0271;AF1=0.4575;AC1=7;DP4=6,5,4,3;MQ=60;FQ=109;PV4=1,0.0001,1,0.14	11	7	29
comp103624_c1_seq1	270	A	G	41.3	DP=18;VDB=0.0095;AF1=0.2486;AC1=4;DP4=9,5,2,2;MQ=60;FQ=42.5;PV4=1,2.4e-05,1,1	14	4	32
comp103624_c1_seq1	250	A	T	41.4	DP=16;VDB=0.0095;AF1=0.2512;AC1=4;DP4=8,4,2,2;MQ=60;FQ=42.5;PV4=0.6,3.2e-05,1,1	12	4	28
comp103625_c1_seq3	267	C	T	999	DP=52;VDB=0.0313;AF1=0.2224;AC1=3;DP4=15,27,3,7;MQ=60;FQ=999;PV4=1,1,1,0.33	42	10	94
comp103625_c1_seq3	411	C	T	999	DP=26;VDB=0.0142;AF1=0.2951;AC1=4;DP4=11,4,6,5;MQ=60;FQ=999;PV4=0.42,1,1,1	15	11	41
comp103626_c0_seq1	396	A	G	108	DP=27;VDB=0.0288;AF1=0.4282;AC1=7;DP4=7,8,4,5;MQ=60;FQ=111;PV4=1,7.3e-07,1,1	15	9	39
comp103626_c0_seq1	353	G	T	999	DP=23;VDB=0.0257;AF1=0.4451;AC1=7;DP4=5,8,6,3;MQ=60;FQ=999;PV4=0.39,1,1,1	13	9	35
comp103626_c0_seq1	298	G	T	194	DP=23;VDB=0.0223;AF1=0.6491;AC1=11;DP4=4,6,8,5;MQ=60;FQ=199;PV4=0.41,3.6e-07,1,0.27	10	13	33
comp103633_c0_seq1	968	A	C	90.9	DP=17;VDB=0.0226;AF1=0.4817;AC1=8;DP4=4,4,4,4;MQ=60;FQ=93.8;PV4=1,7.4e-16,1,0.034	8	8	24
comp103634_c0_seq1	34	A	C	55.1	DP=18;VDB=0.0000;AF1=0.125;AC1=2;DP4=15,0,3,0;MQ=60;FQ=55.7;PV4=1,1,1,1	15	3	33
comp103634_c2_seq2	4663	T	C	999	DP=90;VDB=0.0336;AF1=0.1876;AC1=3;DP4=35,40,7,8;MQ=60;FQ=999;PV4=1,0.00058,1,0.014	75	15	165
comp103636_c0_seq1	385	C	T	68.5	DP=17;VDB=0.0100;AF1=0.1354;AC1=2;DP4=6,8,1,2;MQ=60;FQ=69.1;PV4=1,1,1,0.016	14	3	31
comp103636_c0_seq1	157	C	T	49.4	DP=15;VDB=0.0143;AF1=0.197;AC1=3;DP4=12,0,2,1;MQ=60;FQ=50.3;PV4=0.2,1,1,1	12	3	27
comp103636_c0_seq1	433	G	T	133	DP=23;VDB=0.0182;AF1=0.2277;AC1=3;DP4=7,11,2,3;MQ=60;FQ=134;PV4=1,1,1,1	18	5	41
comp103636_c2_seq1	320	G	C	111	DP=30;VDB=0.0148;AF1=0.1123;AC1=1;DP4=7,10,1,4;MQ=60;FQ=111;PV4=0.61,1,1,1	17	5	39
comp103636_c2_seq1	194	T	A	999	DP=23;VDB=0.0165;AF1=0.6436;AC1=10;DP4=5,2,12,3;MQ=60;FQ=180;PV4=1,0.00096,1,1	7	15	29
comp103637_c4_seq1	1049	C	T	63.1	DP=32;VDB=0.0242;AF1=0.3684;AC1=6;DP4=10,10,8,3;MQ=60;FQ=65.1;PV4=0.28,1.8e-36,1,1	20	11	51
comp103642_c0_seq1	199	T	C	999	DP=24;VDB=0.0088;AF1=0.5927;AC1=10;DP4=8,3,9,4;MQ=60;FQ=999;PV4=1,0.0012,1,0.39	11	13	35
comp103642_c0_seq1	219	C	T	999	DP=28;VDB=0.0121;AF1=0.6025;AC1=10;DP4=9,3,9,7;MQ=60;FQ=999;PV4=0.43,0.00041,1,0.35	12	16	40
comp103643_c0_seq1	470	A	C	28.3	DP=28;VDB=0.0091;AF1=0.2116;AC1=3;DP4=16,5,5,1;MQ=60;FQ=29.3;PV4=1,1e-26,1,0.39	21	6	48
comp103643_c0_seq1	741	G	T	999	DP=28;VDB=0.0214;AF1=0.3465;AC1=5;DP4=11,7,7,3;MQ=60;FQ=999;PV4=0.7,1,1,0.49	18	10	46
comp103654_c0_seq1	700	G	C	999	DP=64;VDB=0.0097;AF1=0.3415;AC1=5;DP4=0,31,0,33;MQ=60;FQ=999;PV4=1,1,1,1	31	33	95
comp103657_c0_seq2	923	A	G	48.9	DP=21;VDB=0.0019;AF1=0.2237;G3=0.8,5.114e-06,0.2;HWE=0.0431;AC1=3;DP4=7,7,1,5;MQ=60;FQ=49.9;PV4=0.32,2.5e-22,1,0.42	14	6	34
comp103657_c2_seq1	652	T	C	999	DP=23;VDB=0.0144;AF1=0.7242;AC1=12;DP4=7,9,5,2;MQ=60;FQ=999;PV4=0.37,1,1,1	16	7	39
comp103663_c1_seq1	2320	G	A	54.7	DP=47;VDB=0.0050;AF1=0.1818;AC1=3;DP4=6,32,0,8;MQ=60;FQ=55.5;PV4=0.57,6e-49,1,1	38	8	84
comp103663_c1_seq1	861	C	T	188	DP=50;VDB=0.0285;AF1=0.3734;AC1=6;DP4=20,12,13,5;MQ=60;FQ=191;PV4=0.55,9.1e-36,1,1	32	18	82
comp103663_c1_seq1	435	A	G	999	DP=55;VDB=0.0224;AF1=0.425;AC1=7;DP4=19,9,18,6;MQ=60;FQ=999;PV4=0.76,1.8e-54,1,1	28	24	80
comp103665_c1_seq1	159	A	G	57	DP=24;VDB=0.0173;AF1=0.2463;AC1=4;DP4=12,7,4,1;MQ=60;FQ=58.2;PV4=0.63,2e-05,1,1	19	5	43
comp103680_c1_seq2	317	G	C	66.2	DP=18;VDB=0.0221;AF1=0.2288;AC1=3;DP4=4,10,1,3;MQ=60;FQ=67.3;PV4=1,0.0021,1,1	14	4	32
comp103681_c0_seq1	82	C	T	39.2	DP=16;VDB=0.0225;AF1=0.105;AC1=1;DP4=12,1,3,0;MQ=60;FQ=39.7;PV4=1,0.016,1,0.49	13	3	29
comp103681_c0_seq1	271	C	T	33.8	DP=22;VDB=0.0400;AF1=0.163;AC1=2;DP4=14,2,2,2;MQ=60;FQ=34.6;PV4=0.16,9.2e-16,1,1	16	4	36
comp103685_c0_seq1	339	G	A	999	DP=36;VDB=0.0099;AF1=0.2198;AC1=3;DP4=14,14,7,1;MQ=60;FQ=999;PV4=0.1,1,1,1	28	8	64
comp103685_c0_seq1	102	C	T	999	DP=53;VDB=0.0191;AF1=0.5522;AC1=9;DP4=27,9,13,4;MQ=60;FQ=999;PV4=1,1,1,1	36	17	89
comp103686_c1_seq1	763	G	A	999	DP=38;VDB=0.0149;AF1=0.5997;AC1=10;DP4=5,13,5,15;MQ=60;FQ=999;PV4=1,0.032,1,0.28	18	20	56
comp103689_c0_seq1	285	T	C	114	DP=33;VDB=0.0066;AF1=0.2255;AC1=3;DP4=15,9,4,4;MQ=60;FQ=116;PV4=0.68,7.3e-09,1,1	24	8	56
comp103689_c0_seq1	268	A	G	145	DP=20;VDB=0.0019;AF1=0.1775;AC1=2;DP4=7,7,3,3;MQ=60;FQ=146;PV4=1,1.4e-07,1,0.47	14	6	34
comp103690_c0_seq1	2243	G	C	999	DP=64;VDB=0.0260;AF1=0.1344;AC1=2;DP4=39,6,15,4;MQ=60;FQ=999;PV4=0.47,0.0029,1,0.46	45	19	109
comp103692_c1_seq1	1106	G	A	68.9	DP=54;VDB=0.0244;AF1=0.07733;AC1=1;DP4=5,39,2,8;MQ=60;FQ=69.3;PV4=0.6,2e-30,1,1	44	10	98
comp103696_c0_seq1	208	C	A	125	DP=15;VDB=0.0135;AF1=0.5172;AC1=8;DP4=4,5,3,3;MQ=60;FQ=128;PV4=1,0.035,1,0.35	9	6	24
comp103698_c0_seq1	1024	T	C	56.9	DP=50;VDB=0.0225;AF1=0.1486;AC1=2;DP4=18,20,3,8;MQ=60;FQ=57.6;PV4=0.31,4.8e-87,1,1	38	11	87
comp103698_c0_seq1	850	T	C	999	DP=63;VDB=0.0213;AF1=0.4191;AC1=7;DP4=27,11,11,12;MQ=60;FQ=999;PV4=0.1,1,1,1	38	23	99
comp103702_c2_seq1	126	G	A	30.7	DP=17;AF1=0.2567;AC1=4;DP4=13,1,2,1;MQ=60;FQ=31.9;PV4=0.33,0.013,1,1	14	3	31
comp103703_c1_seq1	1	A	C	170	DP=49;VDB=0.0000;AF1=0.3949;G3=0.1388,0.8612,7.445e-94;HWE=0.0254;AC1=6;DP4=34,0,15,0;MQ=60;FQ=172;PV4=1,1,1,1	34	15	83
comp103704_c2_seq1	594	T	C	999	DP=97;VDB=0.0321;AF1=0.438;AC1=7;DP4=22,33,23,17;MQ=60;FQ=999;PV4=0.1,0.12,1,0.046	55	40	150
comp103706_c0_seq1	116	C	T	999	DP=49;VDB=0.0104;AF1=0.4675;AC1=8;DP4=31,2,14,1;MQ=60;FQ=999;PV4=1,3e-07,1,1	33	15	81
comp103709_c1_seq1	1049	G	T	79.6	DP=62;VDB=0.0394;AF1=0.09146;AC1=1;DP4=38,11,5,6;MQ=60;FQ=80.1;PV4=0.059,2.6e-19,1,0.49	49	11	109
comp103709_c1_seq1	995	A	G	253	DP=85;VDB=0.0170;AF1=0.4455;AC1=7;DP4=11,34,7,28;MQ=60;FQ=256;PV4=0.79,2.3e-90,1,1	45	35	125
comp103709_c1_seq1	86	G	A	999	DP=24;VDB=0.0060;AF1=0.8123;AC1=13;DP4=3,1,20,0;MQ=60;FQ=94.8;PV4=0.17,0.023,1,0.011	4	20	28
comp103710_c1_seq1	151	T	C	999	DP=23;VDB=0.0305;AF1=0.34;AC1=5;DP4=8,6,5,4;MQ=60;FQ=999;PV4=1,1,1,0.28	14	9	37
[truncated: 83,190 more rows]

## Sheet: TableS5. STRs
Seq_ID	unit length	# of units	start	stop	length	norm_length	score	%perfect	mis	ins	del	ns	motif	seq
comp50515_c0_seq1	8	2	57	79	15	16	9	95.833	0	0	1	0	AAAATGTT	AAAATGTTAAAATGTAAAATGTT
comp50533_c0_seq1	5	4	84	103	19	20	9	95.238	0	0	1	0	TTTGT	TGTTTTGTTTTGTTTGTTTT
comp50941_c0_seq1	2	10	1	21	20	20	19	100	0	0	0	0	GA	GAGAGAGAGAGAGAGAGAGAG
comp50941_c0_seq1	5	4	416	435	20	20	15	100	0	0	0	0	AGGAG	AGGAGAGGAGAGGAGAGGAG
comp51053_c0_seq1	3	8	468	491	24	24	14	95.833	1	0	0	0	TAT	TATTATTATTATGATTATTATTAT
comp51137_c0_seq1	6	3	436	456	18	18	15	100	0	0	0	0	ATAAAA	ATAAAAATAAAAATAAAAATA
comp51492_c0_seq1	3	7	1	21	21	21	18	100	0	0	0	0	ATA	ATAATAATAATAATAATAATA
comp51492_c0_seq1	9	2	172	191	18	18	11	100	0	0	0	0	CTCATCCTC	CTCATCCTCCTCATCCTCCT
comp51625_c0_seq1	3	7	1	22	21	21	19	100	0	0	0	0	TAA	TAATAATAATAATAATAATAAT
comp51645_c0_seq1	10	2	831	852	20	20	12	100	0	0	0	0	TCAGCTCAGT	TCAGCTCAGTTCAGCTCAGTTC
comp53065_c0_seq1	3	7	719	740	21	21	12	95.455	1	0	0	0	TCA	TCATCATCGTCATCATCATCAT
comp53307_c1_seq1	8	2	524	546	16	16	8	95.652	1	0	0	0	TATTGTAG	TATTGTAGTATTATAGTATTGTA
comp53612_c0_seq1	8	2	7	29	15	16	9	95.833	0	0	1	0	AAACAAAA	AAACAAAAAAAAAAAAAACAAAA
comp53709_c0_seq1	3	7	346	368	21	21	13	95.652	1	0	0	0	TTG	TTGTTGTTGTTGTTATTGTTGTT
comp53728_c0_seq1	3	7	388	410	21	21	20	100	0	0	0	0	AGA	AGAAGAAGAAGAAGAAGAAGAAG
comp53859_c0_seq1	3	6	1	20	18	18	17	100	0	0	0	0	GCT	GCTGCTGCTGCTGCTGCTGC
comp53859_c0_seq1	2	11	217	239	22	22	14	95.652	1	0	0	0	GT	GTGTGTGCGTGTGTGTGTGTGTG
comp53876_c0_seq1	2	10	1	21	20	20	12	95.238	1	0	0	0	GA	GAGAGAGCGAGAGAGAGAGAG
comp53916_c0_seq1	2	11	253	275	22	22	14	95.652	1	0	0	0	TG	TGTGTGTGTGTGTGTTTGTGTGT
comp53941_c0_seq1	6	3	2572	2594	18	18	10	95.652	1	0	0	0	CTCTTC	CTCTTCCTCCTCCTCTTCCTCTT
comp53949_c0_seq1	4	5	2	22	20	20	17	100	0	0	0	0	GAGT	GAGTGAGTGAGTGAGTGAGTG
comp53951_c0_seq1	5	4	171	190	20	20	15	100	0	0	0	0	AGAAA	AGAAAAGAAAAGAAAAGAAA
comp53955_c0_seq1	2	10	1	20	20	20	18	100	0	0	0	0	AT	ATATATATATATATATATAT
comp53958_c0_seq1	3	8	1	24	24	24	14	95.833	1	0	0	0	GCA	GCAGCAGCAGCAACAGCAGCAGCA
comp53958_c1_seq1	3	7	691	712	21	21	12	95.455	1	0	0	0	CAG	CAGCAGCAGCAGCAACAGCAGC
comp53961_c0_seq1	6	3	644	663	18	18	7	95	1	0	0	0	CAGGTT	CAGGTTCTGGTTCAGGTTCA
comp53969_c1_seq1	2	10	475	495	20	20	19	100	0	0	0	0	TA	TATATATATATATATATATAT
comp53980_c0_seq1	3	7	1	21	21	21	11	95.238	1	0	0	0	AGG	AGGAGGAGGCGGAGGAGGAGG
comp53990_c0_seq1	9	2	748	772	18	18	9	96	1	0	0	0	GTGTGAGAT	GTGTGAGATGTGTGAGACGTGTGAG
comp54011_c0_seq1	6	3	2521	2540	17	18	8	95.238	0	0	1	0	TTTTGT	TTTGTTTTTGTTTTGTTTTT
comp54012_c0_seq1	6	3	937	956	18	18	7	95	1	0	0	0	CTTCTC	CTTCTCCTTCTTCTTCTCCT
comp54012_c0_seq1	3	7	1005	1025	21	21	11	95.238	1	0	0	0	TCT	TCTTCTTTTTCTTCTTCTTCT
comp54015_c0_seq1	4	5	1766	1786	20	20	10	95.238	1	0	0	0	GACG	GACGGACGGATGGACGGACGG
comp54017_c0_seq1	5	3	1457	1475	14	15	8	95	0	0	1	0	TTATT	TTATTTTATTTTTTTTATT
comp54020_c0_seq1	2	11	1	23	22	22	21	100	0	0	0	0	AG	AGAGAGAGAGAGAGAGAGAGAGA
comp54020_c0_seq1	7	3	137	157	21	21	7	95.238	1	0	0	0	CAAAAAA	CAAAAAACAGAAAACAAAAAA
comp54023_c0_seq1	3	7	1	22	21	21	19	100	0	0	0	0	GAA	GAAGAAGAAGAAGAAGAAGAAG
comp54025_c0_seq1	7	3	389	412	21	21	10	95.833	1	0	0	0	CTCTTCA	CTCTTCACGCTTCACTCTTCACTC
comp54032_c0_seq1	5	5	46	71	25	25	14	96.154	1	0	0	0	GACGT	GACGTGACGTGACGTGGCGTGACGTG
comp54037_c0_seq1	3	7	1	21	21	21	18	100	0	0	0	0	AAG	AAGAAGAAGAAGAAGAAGAAG
comp54041_c0_seq1	2	12	222	245	23	24	16	96	0	0	1	0	TC	TCTCTCTTCTCTCTCTCTCTCTCT
comp54046_c0_seq1	2	11	1	22	22	22	20	100	0	0	0	0	TG	TGTGTGTGTGTGTGTGTGTGTG
comp54051_c0_seq1	10	2	1212	1231	20	20	10	100	0	0	0	0	GATTTTTTTT	GATTTTTTTTGATTTTTTTT
comp54053_c0_seq1	3	8	1	24	24	24	21	100	0	0	0	0	AGG	AGGAGGAGGAGGAGGAGGAGGAGG
comp54053_c0_seq1	6	3	514	533	17	18	8	95.238	0	0	1	0	TTTTTG	TTTTTGTTTTGTTTTTGTTT
comp54053_c0_seq1	2	10	918	937	20	20	18	100	0	0	0	0	TG	TGTGTGTGTGTGTGTGTGTG
comp54059_c0_seq1	2	11	862	884	21	22	15	95.833	0	0	1	0	GA	GAGAGAGAGAGAAGAGAGAGAGA
comp54063_c0_seq1	4	5	2257	2279	20	20	19	100	0	0	0	0	TATC	TATCTATCTATCTATCTATCTAT
comp54069_c0_seq1	10	3	229	262	31	30	10	93.939	1	1	0	0	GAGAGGGAGA	GAGAGGGAGAGAGAGAGGAGAGAGTGGGAGAGAG
comp54069_c0_seq1	2	17	295	329	34	34	19	94.286	2	0	0	0	GA	GAGAGAGAGAGCGAGAGAGAGGGAGAGAGAGAGAG
comp54088_c0_seq1	7	2	2	21	13	14	7	95.238	0	0	1	0	TTTTTTC	TTTTTTCTTTTTTTTTTTTC
comp54100_c0_seq1	5	4	256	277	20	20	10	95.455	1	0	0	0	TTTGT	TTTGTTTTTTTTTGTTTTGTTT
comp54110_c0_seq1	2	15	1	31	30	30	22	96.774	1	0	0	0	TG	TGTGTGTGTGTGTGTGTGTGTGTATGTGTGT
comp54119_c0_seq1	2	11	1	22	22	22	20	100	0	0	0	0	AC	ACACACACACACACACACACAC
comp54119_c1_seq1	2	11	1	22	22	22	20	100	0	0	0	0	TG	TGTGTGTGTGTGTGTGTGTGTG
comp54119_c1_seq1	3	8	234	258	24	24	15	96	1	0	0	0	CGT	CGTCGTCCTCGTCGTCGTCGTCGTC
comp54121_c0_seq1	3	7	1	23	21	21	13	95.652	1	0	0	0	TCC	TCCTCCTCCTCCTGCTCCTCCTC
comp54121_c0_seq1	2	15	1465	1494	30	30	14	93.333	2	0	0	0	TG	TGTGTGTATGTGTGTGTGTGTATGTGTGTG
comp54125_c0_seq1	2	14	1	28	28	28	12	92.857	2	0	0	0	GA	GAGAGAGAGAGACAGAGAGAAAGAGAGA
comp54127_c0_seq1	6	3	1560	1579	18	18	14	100	0	0	0	0	GTTTTT	GTTTTTGTTTTTGTTTTTGT
comp54143_c0_seq1	3	7	1	23	21	21	20	100	0	0	0	0	AAG	AAGAAGAAGAAGAAGAAGAAGAA
comp54146_c0_seq1	3	9	2109	2137	27	27	12	93.103	2	0	0	0	CCA	CCACCACCTCCACCGCCACCACCACCACC
comp54149_c0_seq1	3	7	1	23	21	21	20	100	0	0	0	0	TAT	TATTATTATTATTATTATTATTA
comp54149_c1_seq1	3	7	1	23	21	21	20	100	0	0	0	0	ATT	ATTATTATTATTATTATTATTAT
comp54150_c0_seq1	6	3	3081	3100	18	18	14	100	0	0	0	0	CTTGTC	CTTGTCCTTGTCCTTGTCCT
comp54154_c0_seq1	9	2	600	619	18	18	11	100	0	0	0	0	AGAAGAAGG	AGAAGAAGGAGAAGAAGGAG
comp54155_c0_seq1	2	11	244	265	22	22	20	100	0	0	0	0	TG	TGTGTGTGTGTGTGTGTGTGTG
comp54155_c1_seq1	2	10	1	20	20	20	18	100	0	0	0	0	TG	TGTGTGTGTGTGTGTGTGTG
comp54158_c0_seq1	3	7	1	22	21	21	19	100	0	0	0	0	AGG	AGGAGGAGGAGGAGGAGGAGGA
comp54180_c0_seq1	2	10	395	415	20	20	19	100	0	0	0	0	CA	CACACACACACACACACACAC
comp54180_c1_seq1	2	10	1	20	20	20	18	100	0	0	0	0	AC	ACACACACACACACACACAC
comp54184_c0_seq1	2	11	1	23	22	22	21	100	0	0	0	0	GT	GTGTGTGTGTGTGTGTGTGTGTG
comp54187_c0_seq1	4	5	761	780	20	20	9	95	1	0	0	0	TACA	TACATACATAAATACATACA
comp54195_c0_seq1	8	2	9	29	16	16	13	100	0	0	0	0	TTTTTCAC	TTTTTCACTTTTTCACTTTTT
comp54198_c0_seq1	7	4	468	497	28	28	10	93.333	0	1	1	0	ATACACA	ATACACAATACACATATAACAATACACAAT
comp54199_c0_seq1	2	14	1	28	28	28	19	96.429	1	0	0	0	AC	ACACACACACACACATACACACACACAC
comp54201_c0_seq1	2	10	270	289	20	20	18	100	0	0	0	0	TG	TGTGTGTGTGTGTGTGTGTG
comp54219_c0_seq1	10	2	540	559	20	20	10	100	0	0	0	0	AAAAAAAAAC	AAAAAAAAACAAAAAAAAAC
comp54248_c0_seq1	2	17	1	35	34	34	19	94.286	2	0	0	0	AC	ACACACACACACACTCACACACACTCACACACACA
comp54254_c0_seq1	10	2	2572	2594	20	20	13	100	0	0	0	0	AATGAAGCAT	AATGAAGCATAATGAAGCATAAT
comp54261_c0_seq1	9	3	871	897	27	27	11	96.296	1	0	0	0	AAAGGGAAA	AAAGGGAAAAAAGGGAAAGAAGGGAAA
comp54325_c0_seq1	10	2	20	39	20	20	10	100	0	0	0	0	ATAAACAAAA	ATAAACAAAAATAAACAAAA
comp54350_c0_seq1	2	10	1	21	20	20	19	100	0	0	0	0	TG	TGTGTGTGTGTGTGTGTGTGT
comp54350_c0_seq1	10	2	184	203	20	20	10	100	0	0	0	0	AAAAAAAAAG	AAAAAAAAAGAAAAAAAAAG
comp54350_c0_seq1	2	10	939	959	19	20	13	95.455	0	0	1	0	TG	TGTGTGTTGTGTGTGTGTGTG
comp54358_c0_seq1	4	5	981	1001	20	20	10	95.238	1	0	0	0	TCTG	TCTGTCTGTCAGTCTGTCTGT
comp54390_c0_seq1	2	11	1	22	22	22	20	100	0	0	0	0	AG	AGAGAGAGAGAGAGAGAGAGAG
comp54415_c0_seq1	2	10	567	587	20	20	19	100	0	0	0	0	TG	TGTGTGTGTGTGTGTGTGTGT
comp54417_c0_seq1	3	7	1	23	21	21	20	100	0	0	0	0	TCT	TCTTCTTCTTCTTCTTCTTCTTC
comp54417_c0_seq1	2	18	67	103	36	36	14	91.892	3	0	0	0	TC	TCTCTCTCTCTCTTTCTCTTTGTCTCTCTCTCTCTCT
comp54417_c0_seq1	2	10	776	796	20	20	19	100	0	0	0	0	TG	TGTGTGTGTGTGTGTGTGTGT
comp54419_c0_seq1	2	11	1	23	22	22	14	95.652	1	0	0	0	GT	GTGTGTGTGTGTGAGTGTGTGTG
comp54419_c0_seq1	10	2	755	777	20	20	13	100	0	0	0	0	GTGTGTGAGT	GTGTGTGAGTGTGTGTGAGTGTG
comp54424_c0_seq1	3	7	969	989	21	21	18	100	0	0	0	0	TGC	TGCTGCTGCTGCTGCTGCTGC
comp54428_c0_seq1	3	7	1	21	21	21	11	95.238	1	0	0	0	AGG	AGGAGGAGGAGGAAGAGGAGG
comp54439_c0_seq1	6	3	1338	1359	19	18	9	95.238	0	1	0	0	AAACAA	AAACAAAAACAACAAACAAAAA
comp54467_c0_seq1	9	2	1	23	18	18	14	100	0	0	0	0	TTTTTTTAA	TTTTTTTAATTTTTTTAATTTTT
comp54570_c0_seq1	5	4	40	59	20	20	15	100	0	0	0	0	GTTTT	GTTTTGTTTTGTTTTGTTTT
comp54698_c0_seq1	3	7	1	22	21	21	19	100	0	0	0	0	GAG	GAGGAGGAGGAGGAGGAGGAGG
comp54716_c0_seq1	4	5	596	615	20	20	16	100	0	0	0	0	GGAG	GGAGGGAGGGAGGGAGGGAG
comp54762_c0_seq1	6	3	60	81	17	18	10	95.652	0	0	1	0	ACACAT	ACACATACACATCACATACACA
comp54783_c0_seq1	2	10	1	20	20	20	18	100	0	0	0	0	GT	GTGTGTGTGTGTGTGTGTGT
comp54799_c0_seq1	9	2	269	288	18	18	11	100	0	0	0	0	TTTTTTTCT	TTTTTTTCTTTTTTTTCTTT
comp54935_c0_seq1	9	2	341	366	18	18	17	100	0	0	0	0	CTGAGGGAC	CTGAGGGACCTGAGGGACCTGAGGGA
comp55031_c0_seq1	2	10	1	20	20	20	18	100	0	0	0	0	TG	TGTGTGTGTGTGTGTGTGTG
comp55048_c0_seq1	2	11	347	369	22	22	14	95.652	1	0	0	0	GA	GAGAGAGAGCGAGAGAGAGAGAG
comp55122_c0_seq1	6	3	264	283	17	18	8	95.238	0	0	1	0	TTTTTC	TTTTTCTTTTTTTTTTCTTT
comp55225_c0_seq1	7	3	1370	1391	21	21	15	100	0	0	0	0	TCCCCTG	TCCCCTGTCCCCTGTCCCCTGT
comp55320_c0_seq1	3	7	1	22	21	21	19	100	0	0	0	0	GAA	GAAGAAGAAGAAGAAGAAGAAG
comp55463_c0_seq1	2	10	1	21	20	20	19	100	0	0	0	0	AT	ATATATATATATATATATATA
comp55476_c0_seq1	9	2	350	369	18	18	11	100	0	0	0	0	ATTTAGGAC	ATTTAGGACATTTAGGACAT
comp55506_c0_seq1	3	7	1	23	21	21	13	95.652	1	0	0	0	AAG	AAGAAGAAGAAGAAAAAGAAGAA
comp56299_c0_seq1	3	6	1	20	18	18	17	100	0	0	0	0	ATT	ATTATTATTATTATTATTAT
comp56329_c0_seq1	10	3	18	52	30	30	11	94.286	2	0	0	0	GAGAGAGCGA	GAGAGAGCGAGAGGGAGGGAGAGAGAGCGAGAGAG
comp56329_c0_seq1	2	10	343	363	20	20	12	95.238	1	0	0	0	AG	AGAGAGAGAAAGAGAGAGAGA
comp58387_c0_seq1	3	6	2	21	18	18	17	100	0	0	0	0	GAT	GATGATGATGATGATGATGA
comp58387_c0_seq1	7	3	389	409	21	21	7	95.238	1	0	0	0	TTTTTTA	TTTTTTATTTTTTGTTTTTTA
comp58387_c0_seq1	7	3	396	420	22	21	11	95.833	0	1	0	0	GTTTTTT	TTTTTTGTTTTTTAGTTTTTTGTTT
comp59296_c0_seq1	2	10	481	501	20	20	12	95.238	1	0	0	0	GT	GTGTGTGCGTGTGTGTGTGTG
comp59414_c0_seq1	4	5	1	23	20	20	19	100	0	0	0	0	GAAA	GAAAGAAAGAAAGAAAGAAAGAA
comp59823_c0_seq1	2	10	547	567	20	20	19	100	0	0	0	0	AT	ATATATATATATATATATATA
comp60259_c0_seq1	7	3	13	33	20	21	8	95.455	0	0	1	0	AAAAAGA	AAAAAAGAAAAAAGAAAAAGA
comp60266_c0_seq1	4	5	1	21	20	20	17	100	0	0	0	0	TTAT	TTATTTATTTATTTATTTATT
comp60549_c0_seq1	2	12	1	24	22	24	10	92.308	0	0	2	0	GT	GTGTGTGTGTGGTTGTGTGTGTGT
comp61270_c0_seq1	4	5	1	20	20	20	16	100	0	0	0	0	AGAA	AGAAAGAAAGAAAGAAAGAA
comp61271_c0_seq1	4	5	285	307	20	20	12	95.652	1	0	0	0	ACAG	ACAGACAGAAAGACAGACAGACA
comp61291_c0_seq1	6	3	527	548	18	18	16	100	0	0	0	0	CAGCAT	CAGCATCAGCATCAGCATCAGC
comp61482_c0_seq1	2	11	1	23	22	22	14	95.652	1	0	0	0	TG	TGTGTGTGTGTTTGTGTGTGTGT
comp62084_c0_seq1	5	4	721	741	20	20	9	95.238	1	0	0	0	ATCTC	ATCTCATCTCTTCTCATCTCA
comp62333_c0_seq1	3	9	676	703	27	27	11	92.857	2	0	0	0	GAG	GAGGAGGAGGAGAACGAGGAGGAGGAGG
comp62487_c0_seq1	6	3	467	486	18	18	7	95	1	0	0	0	AAAATA	AAAATAAATATAAAAATAAA
comp63306_c0_seq1	7	3	483	503	22	21	7	95	0	1	0	0	CCTCCCC	CCTCCCCCCTCCCTCCCTCCC
comp63723_c0_seq1	3	7	1	21	21	21	18	100	0	0	0	0	CTC	CTCCTCCTCCTCCTCCTCCTC
comp63895_c0_seq1	9	2	281	302	18	18	13	100	0	0	0	0	GATGAAGAT	GATGAAGATGATGAAGATGATG
comp64258_c0_seq1	10	2	507	527	20	20	11	100	0	0	0	0	ATATATACAC	ATATATACACATATATACACA
comp64423_c0_seq1	6	4	238	265	24	24	15	96.429	1	0	0	0	AGAACA	AGAACAAGCACAAGAACAAGAACAAGAA
comp64423_c0_seq1	6	4	262	285	24	24	11	95.833	1	0	0	0	GAGAAG	AGAAGGAGAAAGAGAAGGAGAAGG
comp64847_c0_seq1	6	3	841	862	18	18	9	95.455	1	0	0	0	AGAAGG	AGAAGGACAAGGAGAAGGAGAA
comp65801_c0_seq1	2	12	1	24	24	24	15	95.833	1	0	0	0	AG	AGAGAGAGGGAGAGAGAGAGAGAG
comp66077_c0_seq1	3	7	635	655	21	21	18	100	0	0	0	0	GGA	GGAGGAGGAGGAGGAGGAGGA
comp66115_c0_seq1	4	5	1	21	20	20	17	100	0	0	0	0	AGAT	AGATAGATAGATAGATAGATA
comp66115_c0_seq1	8	3	207	230	24	24	9	95.833	1	0	0	0	AAAGAAAA	AAAGAAAAAAAGAAGAAAAGAAAA
comp66549_c0_seq1	2	11	1	22	22	22	13	95.455	1	0	0	0	CA	CACACACGCACACACACACACA
comp66940_c1_seq1	3	8	1	24	24	24	14	95.833	1	0	0	0	GAG	GAGGAGGGGGAGGAGGAGGAGGAG
comp66940_c1_seq1	9	2	470	489	18	18	11	100	0	0	0	0	TCCAGCTGT	TCCAGCTGTTCCAGCTGTTC
comp66945_c0_seq1	3	7	1128	1149	21	21	19	100	0	0	0	0	CAG	CAGCAGCAGCAGCAGCAGCAGC
comp67182_c0_seq1	2	10	1	21	20	20	19	100	0	0	0	0	AG	AGAGAGAGAGAGAGAGAGAGA
comp67237_c0_seq1	10	2	117	140	20	20	14	100	0	0	0	0	ATGTTGCTGT	ATGTTGCTGTATGTTGCTGTATGT
comp67620_c0_seq1	2	10	1645	1664	20	20	18	100	0	0	0	0	TA	TATATATATATATATATATA
comp67699_c0_seq1	9	2	1090	1111	18	18	13	100	0	0	0	0	AAAAATGTG	AAAAATGTGAAAAATGTGAAAA
comp67699_c0_seq2	9	2	1158	1179	18	18	13	100	0	0	0	0	AAAAATGTG	AAAAATGTGAAAAATGTGAAAA
comp67742_c0_seq1	3	8	1	24	24	24	14	95.833	1	0	0	0	GCT	GCTGCTGCTGCTGCTCCTGCTGCT
comp67848_c0_seq1	6	3	140	159	17	18	8	95.238	0	0	1	0	TTTTGT	TTTTGTTTTTTTTTTGTTTT
comp67848_c1_seq1	6	3	204	223	17	18	8	95.238	0	0	1	0	CTTTTT	CTTTTTCTTTTTTTTTTCTT
comp67895_c0_seq1	2	11	1	23	22	22	14	95.652	1	0	0	0	GT	GTGTGTGTGCGTGTGTGTGTGTG
comp67981_c0_seq1	3	7	549	569	21	21	11	95.238	1	0	0	0	AGC	AGCAGCAGCTGCAGCAGCAGC
comp68327_c0_seq1	3	6	1	20	18	18	10	95	1	0	0	0	GGA	GGAGGAGGTGGAGGAGGAGG
comp68382_c0_seq1	10	2	2	28	20	20	10	96.296	1	0	0	0	TCTGTCTCTC	TCTGTCTCTCTCTCTCTCTCTCTGTCT
comp68388_c0_seq1	2	10	1	21	20	20	19	100	0	0	0	0	TC	TCTCTCTCTCTCTCTCTCTCT
comp68438_c0_seq1	6	4	1	24	24	24	18	100	0	0	0	0	TAGATA	TAGATATAGATATAGATATAGATA
comp68443_c0_seq1	2	10	1	20	20	20	18	100	0	0	0	0	TG	TGTGTGTGTGTGTGTGTGTG
comp68487_c0_seq1	5	4	650	671	21	20	10	95.238	0	1	0	0	AAAAG	AAAAGAAAAGAAAAAGAAAAGA
comp68775_c0_seq1	9	2	447	466	18	18	11	100	0	0	0	0	AGGAGAAGA	AGGAGAAGAAGGAGAAGAAG
comp68785_c0_seq1	4	5	1383	1404	20	20	18	100	0	0	0	0	GATA	GATAGATAGATAGATAGATAGA
comp68786_c0_seq1	2	11	1193	1215	22	22	14	95.652	1	0	0	0	AC	ACACACACACACAGACACACACA
comp68786_c1_seq1	2	10	318	337	20	20	18	100	0	0	0	0	TG	TGTGTGTGTGTGTGTGTGTG
comp68788_c0_seq1	5	4	893	916	21	20	12	95.652	0	1	0	0	CCTGT	CCTGTCCTGTCCTGTTCCTGTCCT
comp68808_c0_seq1	2	10	1	21	20	20	19	100	0	0	0	0	GT	GTGTGTGTGTGTGTGTGTGTG
comp68866_c1_seq1	9	2	1395	1416	18	18	13	100	0	0	0	0	TCTGCAGAT	TCTGCAGATTCTGCAGATTCTG
comp68869_c0_seq1	2	11	1	22	22	22	20	100	0	0	0	0	TA	TATATATATATATATATATATA
comp68870_c0_seq1	3	7	1	21	21	21	18	100	0	0	0	0	AGC	AGCAGCAGCAGCAGCAGCAGC
comp68870_c0_seq1	6	3	156	175	18	18	7	95	1	0	0	0	CCCCCA	CCCCCACCCCCGCCCCCACC
comp68876_c1_seq1	2	10	1	20	20	20	18	100	0	0	0	0	AT	ATATATATATATATATATAT
comp68899_c1_seq1	6	3	2454	2474	18	18	8	95.238	1	0	0	0	TCCAGC	TCCAGCTCCAGCTGCAGCTCC
comp68909_c0_seq1	9	2	1212	1231	18	18	11	100	0	0	0	0	AAACAACAG	AAACAACAGAAACAACAGAA
comp68917_c0_seq1	2	10	1	20	20	20	18	100	0	0	0	0	GT	GTGTGTGTGTGTGTGTGTGT
comp68923_c1_seq1	3	7	1	21	21	21	18	100	0	0	0	0	GGA	GGAGGAGGAGGAGGAGGAGGA
comp68925_c1_seq1	9	2	234	253	18	18	11	100	0	0	0	0	ACTACTGTG	ACTACTGTGACTACTGTGAC
comp68947_c0_seq1	9	2	2527	2548	18	18	13	100	0	0	0	0	CTCCACCAG	CTCCACCAGCTCCACCAGCTCC
comp68967_c1_seq1	3	7	6	27	21	21	19	100	0	0	0	0	CTG	CTGCTGCTGCTGCTGCTGCTGC
comp68979_c0_seq1	2	10	548	567	20	20	18	100	0	0	0	0	GA	GAGAGAGAGAGAGAGAGAGA
comp68989_c0_seq1	2	10	1	20	20	20	18	100	0	0	0	0	AC	ACACACACACACACACACAC
comp68996_c0_seq1	3	7	1	21	21	21	18	100	0	0	0	0	TGC	TGCTGCTGCTGCTGCTGCTGC
comp69002_c0_seq1	4	5	380	400	20	20	17	100	0	0	0	0	ACAG	ACAGACAGACAGACAGACAGA
comp69054_c0_seq1	8	2	713	735	16	16	8	95.652	1	0	0	0	ACACACAG	ACACACAGTCACACAGACACACA
comp69064_c0_seq1	4	5	274	293	20	20	16	100	0	0	0	0	GATG	GATGGATGGATGGATGGATG
comp69064_c0_seq2	4	5	274	293	20	20	16	100	0	0	0	0	GATG	GATGGATGGATGGATGGATG
comp69081_c0_seq1	2	11	1	22	22	22	20	100	0	0	0	0	AG	AGAGAGAGAGAGAGAGAGAGAG
comp69091_c0_seq1	6	3	1298	1318	18	18	15	100	0	0	0	0	AAAGAA	AAAGAAAAAGAAAAAGAAAAA
comp69109_c0_seq1	10	2	1370	1389	20	20	10	100	0	0	0	0	CTGCTTCCGG	CTGCTTCCGGCTGCTTCCGG
comp69109_c0_seq1	3	7	1786	1808	21	21	20	100	0	0	0	0	AGA	AGAAGAAGAAGAAGAAGAAGAAG
comp69113_c1_seq1	5	4	1	23	20	20	18	100	0	0	0	0	TATTT	TATTTTATTTTATTTTATTTTAT
comp69119_c0_seq1	3	7	990	1012	21	21	20	100	0	0	0	0	GAA	GAAGAAGAAGAAGAAGAAGAAGA
comp69122_c0_seq1	2	12	1	24	24	24	15	95.833	1	0	0	0	GA	GAGAGAGAGAGACAGAGAGAGAGA
comp69131_c0_seq1	2	11	1	22	22	22	20	100	0	0	0	0	TA	TATATATATATATATATATATA
comp69135_c0_seq1	2	11	1	23	22	22	21	100	0	0	0	0	GT	GTGTGTGTGTGTGTGTGTGTGTG
comp69136_c0_seq1	9	2	345	370	18	18	17	100	0	0	0	0	AGATGAGAA	AGATGAGAAAGATGAGAAAGATGAGA
comp69140_c0_seq1	3	7	1077	1098	21	21	6	90.909	0	1	1	0	GAG	GAGGAGGAGGGAGGAGAGGAGG
comp69162_c0_seq1	7	3	1432	1457	21	21	12	96.154	1	0	0	0	AAAGTCT	AAAGTCTATAGTCTAAAGTCTAAAGT
comp69162_c0_seq1	6	3	1528	1547	18	18	7	95	1	0	0	0	TAAAAG	TAAAAGTAAACGTAAAAGTA
comp69162_c0_seq1	5	4	1592	1614	20	20	18	100	0	0	0	0	TAAGG	TAAGGTAAGGTAAGGTAAGGTAA
comp69165_c0_seq1	3	7	1	23	21	21	20	100	0	0	0	0	AGA	AGAAGAAGAAGAAGAAGAAGAAG
comp69165_c1_seq1	10	2	1872	1891	20	20	10	100	0	0	0	0	GGACCCGCAC	GGACCCGCACGGACCCGCAC
comp69169_c0_seq1	2	10	1	20	20	20	18	100	0	0	0	0	GT	GTGTGTGTGTGTGTGTGTGT
comp69169_c1_seq1	2	10	832	852	20	20	19	100	0	0	0	0	GT	GTGTGTGTGTGTGTGTGTGTG
comp69179_c0_seq1	10	2	1225	1244	20	20	10	100	0	0	0	0	TATTTATTTG	TATTTATTTGTATTTATTTG
comp69201_c0_seq1	2	10	4	23	20	20	18	100	0	0	0	0	GT	GTGTGTGTGTGTGTGTGTGT
comp69201_c1_seq1	2	10	1	20	20	20	18	100	0	0	0	0	AC	ACACACACACACACACACAC
comp69240_c0_seq1	3	6	714	733	17	18	11	95.238	0	0	1	0	GCA	GCAGCAGCACAGCAGCAGCA
comp69251_c0_seq1	6	4	674	702	24	24	9	93.103	2	0	0	0	GATGAC	GATGACGATGATGACGACGATGACGATGA
comp69253_c1_seq1	5	4	196	216	20	20	16	100	0	0	0	0	GGGAG	GGGAGGGGAGGGGAGGGGAGG
comp69253_c1_seq1	9	4	212	250	37	36	16	94.737	1	1	0	0	TGGAGGAGG	GGAGGTGGAGGAGGTGGAGGAGGAGGAGGGAGGTGGAGG
comp69266_c0_seq1	7	3	2	22	20	21	8	95.455	0	0	1	0	TTTTTTG	TTTTTTGTTTTTTTTTTTTGT
comp69266_c0_seq2	7	3	2	22	20	21	8	95.455	0	0	1	0	TTTTTTG	TTTTTTGTTTTTTTTTTTTGT
comp69300_c0_seq1	2	10	463	482	20	20	11	95	1	0	0	0	TC	TCTCTCTCGCTCTCTCTCTC
comp69306_c0_seq1	9	2	914	933	18	18	11	100	0	0	0	0	AGAAGGACA	AGAAGGACAAGAAGGACAAG
comp69317_c0_seq1	9	2	17	40	17	18	9	96	0	0	1	0	TATAAACAG	TATAAACAGTAAAACAGTATAAAC
comp69327_c0_seq1	6	5	691	722	30	30	12	93.75	2	0	0	0	TCTTCC	TCTTCCTCTTCCTCCTCCTCTTCTTCTTCCTC
comp69346_c0_seq1	6	5	861	891	30	30	18	96.774	1	0	0	0	TCTGGT	TCTGGTTCAGGTTCTGGTTCTGGTTCTGGTT
comp69349_c0_seq1	8	2	1060	1081	15	16	8	95.652	0	0	1	0	AAAAAAAG	AAAAAAAAAAAAAAGAAAAAAA
comp69360_c0_seq1	3	7	2	24	21	21	20	100	0	0	0	0	AGA	AGAAGAAGAAGAAGAAGAAGAAG
comp69383_c0_seq1	2	10	1	20	20	20	18	100	0	0	0	0	TA	TATATATATATATATATATA
comp69383_c0_seq2	2	10	1	20	20	20	18	100	0	0	0	0	TA	TATATATATATATATATATA
comp69383_c0_seq3	2	10	1	20	20	20	18	100	0	0	0	0	TA	TATATATATATATATATATA
comp69390_c0_seq1	2	10	1	20	20	20	18	100	0	0	0	0	CA	CACACACACACACACACACA
comp69390_c1_seq1	2	10	1	20	20	20	18	100	0	0	0	0	GT	GTGTGTGTGTGTGTGTGTGT
comp69399_c0_seq1	5	6	195	224	30	30	18	96.667	1	0	0	0	ATTCA	ATTCAATTCAATTCAATTCAGTTCAATTCA
comp69414_c0_seq1	4	5	1	21	20	20	17	100	0	0	0	0	ATAG	ATAGATAGATAGATAGATAGA
comp69428_c0_seq1	2	10	1581	1601	20	20	19	100	0	0	0	0	GT	GTGTGTGTGTGTGTGTGTGTG
comp69434_c0_seq1	3	7	817	838	21	21	12	95.455	1	0	0	0	CTC	CTCCTCCTTCTCCTCCTCCTCC
comp69437_c0_seq1	4	5	693	715	20	20	19	100	0	0	0	0	AGAT	AGATAGATAGATAGATAGATAGA
comp69471_c0_seq1	3	7	2384	2406	21	21	20	100	0	0	0	0	CAT	CATCATCATCATCATCATCATCA
comp69471_c0_seq2	3	7	2412	2434	21	21	20	100	0	0	0	0	CAT	CATCATCATCATCATCATCATCA
comp69514_c0_seq1	3	7	1	22	21	21	19	100	0	0	0	0	TTA	TTATTATTATTATTATTATTAT
comp69514_c0_seq1	4	4	246	264	15	16	9	95	0	0	1	0	GTTT	GTTTGTTTTTTGTTTGTTT
comp69518_c0_seq1	10	2	1	24	20	20	14	100	0	0	0	0	TGTGTGTGCG	TGTGTGTGCGTGTGTGTGCGTGTG
comp69519_c0_seq1	10	3	741	771	30	30	14	96.774	1	0	0	0	AGGTGTGTGT	GTGTGTGTCGGTGTGTGTAGGTGTGTGTAGG
comp69581_c0_seq1	3	6	2927	2946	18	18	17	100	0	0	0	0	AAG	AAGAAGAAGAAGAAGAAGAA
comp69683_c0_seq1	2	11	1	22	22	22	13	95.455	1	0	0	0	TG	TGTGTGTGCGTGTGTGTGTGTG
comp69683_c1_seq1	2	11	1	23	22	22	14	95.652	1	0	0	0	AC	ACACACACACGCACACACACACA
comp69683_c1_seq1	7	3	199	219	20	21	8	95.455	0	0	1	0	AAAACAA	AAAACAAAAAAAAAAAACAAA
comp69732_c0_seq1	4	5	11	31	20	20	10	95.238	1	0	0	0	GCGG	GCGGGCGGGGGGGCGGGCGGG
comp69772_c0_seq1	4	5	236	256	20	20	10	95.238	1	0	0	0	AGAC	AGACAGACAGGCAGACAGACA
comp69772_c2_seq1	2	11	1	22	22	22	13	95.455	1	0	0	0	AC	ACACACACACAAACACACACAC
comp69772_c2_seq1	2	12	335	358	24	24	15	95.833	1	0	0	0	CA	CACACACAAACACACACACACACA
comp69790_c0_seq1	10	2	50	72	20	20	13	100	0	0	0	0	TTTCATATTT	TTTCATATTTTTTCATATTTTTT
comp69840_c0_seq1	2	11	250	272	22	22	14	95.652	1	0	0	0	AC	ACACACACACGCACACACACACA
comp69840_c1_seq1	3	7	1	22	21	21	12	95.455	1	0	0	0	AGG	AGGAGGAGCAGGAGGAGGAGGA
comp69840_c1_seq1	2	15	479	509	30	30	15	93.548	2	0	0	0	GT	GTGTGTGTTTGTGTGTGTGTGCGTGTGTGTG
comp69840_c2_seq1	2	11	1	23	22	22	14	95.652	1	0	0	0	TG	TGTGTGTGTGTGAGTGTGTGTGT
comp69900_c0_seq1	3	8	1810	1833	24	24	14	95.833	1	0	0	0	TAC	TACTACTATTACTACTACTACTAC
comp69909_c0_seq1	6	3	35	53	17	18	7	95	0	0	1	0	ACAAAA	ACAAAAACAAAACAAAAAC
comp69926_c0_seq1	10	2	521	540	20	20	10	100	0	0	0	0	TCTTGATTTT	TCTTGATTTTTCTTGATTTT
comp69935_c0_seq1	7	3	4	24	22	21	7	95	0	1	0	0	TGTGTGT	TGTGTGTGTGTGTGTTGTGTG
comp69943_c0_seq1	2	11	221	242	22	22	13	95.455	1	0	0	0	GT	GTGTGTGCGTGTGTGTGTGTGT
comp69986_c0_seq1	10	2	179	198	20	20	10	100	0	0	0	0	ACAGGTGTGG	ACAGGTGTGGACAGGTGTGG
comp70034_c1_seq1	3	8	410	433	24	24	14	95.833	1	0	0	0	GCT	GCTGCTGCTGCTGATGCTGCTGCT
comp70035_c0_seq1	2	10	197	217	20	20	19	100	0	0	0	0	TA	TATATATATATATATATATAT
comp70073_c0_seq1	2	12	230	253	24	24	15	95.833	1	0	0	0	CA	CACACACACACACACGCACACACA
comp70093_c0_seq1	3	7	1	22	21	21	19	100	0	0	0	0	TTA	TTATTATTATTATTATTATTAT
comp70093_c1_seq1	3	7	1149	1170	21	21	19	100	0	0	0	0	TTA	TTATTATTATTATTATTATTAT
comp70095_c0_seq1	9	2	7	32	18	18	10	96.154	1	0	0	0	CCACCTCCA	CCACCTCCACCACCGCCACCACCTCC
comp70106_c0_seq2	7	3	259	279	21	21	7	95.238	1	0	0	0	TCGTTTT	TCGTTTTCCGTTTTTCGTTTT
comp70149_c1_seq1	3	6	99	117	17	18	10	95	0	0	1	0	GGA	GGAGGAGAGGAGGAGGAGG
comp70149_c1_seq1	3	6	518	537	18	18	17	100	0	0	0	0	TAT	TATTATTATTATTATTATTA
comp70149_c2_seq1	2	10	1	21	20	20	19	100	0	0	0	0	GT	GTGTGTGTGTGTGTGTGTGTG
comp70149_c2_seq1	3	7	1386	1408	21	21	20	100	0	0	0	0	AAT	AATAATAATAATAATAATAATAA
comp70435_c0_seq1	2	11	1	23	22	22	14	95.652	1	0	0	0	AG	AGAGAGAGAGAGAGACAGAGAGA
comp70956_c0_seq1	2	11	8	29	21	22	14	95.652	0	0	1	0	CT	CTCTCTCTCTCCTCTCTCTCTC
comp70976_c0_seq1	3	6	1	20	18	18	17	100	0	0	0	0	TTA	TTATTATTATTATTATTATT
comp70976_c0_seq1	8	2	317	339	16	16	8	95.652	1	0	0	0	CTTCTTTT	CTTCTTTTTTTCTTTTCTTCTTT
comp70976_c0_seq1	3	7	376	398	21	21	20	100	0	0	0	0	GGT	GGTGGTGGTGGTGGTGGTGGTGG
comp71048_c0_seq1	3	7	1	22	21	21	19	100	0	0	0	0	CAG	CAGCAGCAGCAGCAGCAGCAGC
comp71048_c0_seq1	3	7	286	306	21	21	18	100	0	0	0	0	CAG	CAGCAGCAGCAGCAGCAGCAG
comp71337_c0_seq1	3	7	321	342	21	21	19	100	0	0	0	0	GCA	GCAGCAGCAGCAGCAGCAGCAG
comp71752_c0_seq1	4	5	1	21	20	20	10	95.238	1	0	0	0	ATAA	ATAAATAAATAAAAAAATAAA
comp71763_c0_seq1	4	5	3	23	20	20	17	100	0	0	0	0	TTTG	TTTGTTTGTTTGTTTGTTTGT
comp71763_c0_seq1	3	6	454	473	18	18	17	100	0	0	0	0	GAG	GAGGAGGAGGAGGAGGAGGA
comp71962_c0_seq1	3	7	259	281	21	21	13	95.652	1	0	0	0	CAG	CAGCAGCAGCAGCAACAGCAGCA
comp71962_c0_seq2	3	7	276	298	21	21	13	95.652	1	0	0	0	CAG	CAGCAGCAGCAGCAACAGCAGCA
comp72090_c0_seq1	4	5	222	243	20	20	18	100	0	0	0	0	AGAT	AGATAGATAGATAGATAGATAG
comp72152_c0_seq1	6	6	261	301	37	36	7	90	3	1	0	0	GAGGGG	GAGGGGGAGGGTGAGGGGGGAGGGAGAGGGTGAGGGGGAGG
comp72152_c0_seq1	2	10	378	398	20	20	12	95.238	1	0	0	0	TG	TGTGTGTGTGTGAGTGTGTGT
comp72259_c0_seq1	6	3	2	22	17	18	9	95.455	0	0	1	0	AAAAAC	AAAAACAAAAAAAAAACAAAA
comp72276_c1_seq1	7	3	623	643	21	21	7	95.238	1	0	0	0	AGGGAGG	AGGGAGGAGGGAAGAGGGAGG
comp72279_c0_seq1	8	2	2	24	16	16	15	100	0	0	0	0	CAGAGAGA	AGAGAGACAGAGAGACAGAGAGA
comp72279_c0_seq1	9	2	843	862	18	18	11	100	0	0	0	0	GGAGGAAGA	GGAGGAAGAGGAGGAAGAGG
comp72279_c0_seq1	3	7	944	964	21	21	18	100	0	0	0	0	AGG	AGGAGGAGGAGGAGGAGGAGG
comp72456_c0_seq1	3	7	200	220	21	21	18	100	0	0	0	0	GGA	GGAGGAGGAGGAGGAGGAGGA
comp72561_c0_seq2	3	6	217	236	18	18	17	100	0	0	0	0	AGC	AGCAGCAGCAGCAGCAGCAG
comp72564_c0_seq1	2	10	482	502	20	20	19	100	0	0	0	0	GA	GAGAGAGAGAGAGAGAGAGAG
comp73416_c0_seq2	2	10	682	701	20	20	11	95	1	0	0	0	TG	TGTGTGTGTTTGTGTGTGTG
comp73552_c0_seq1	9	2	1	21	18	18	12	100	0	0	0	0	TTTTTGTTT	TTTTTGTTTTTTTTGTTTTTT
comp73552_c0_seq1	6	3	277	297	18	18	15	100	0	0	0	0	CCCCCA	CCCCCACCCCCACCCCCACCC
comp73585_c0_seq1	10	2	9	28	20	20	10	100	0	0	0	0	AAAAATCCCC	AAAAATCCCCAAAAATCCCC
comp74656_c0_seq1	6	3	346	364	17	18	7	95	0	0	1	0	AAAACA	AAAAACAAAAACAAAACAA
comp75595_c0_seq3	2	10	1	20	20	20	18	100	0	0	0	0	TA	TATATATATATATATATATA
comp75727_c0_seq1	10	2	577	596	20	20	10	100	0	0	0	0	CTTTACAGGG	CTTTACAGGGCTTTACAGGG
comp76150_c1_seq1	3	7	37	57	21	21	11	95.238	1	0	0	0	CTA	CTACTACTATTACTACTACTA
comp76478_c0_seq1	6	3	427	447	17	18	9	95.455	0	0	1	0	TTTTAT	TTTTATTTTTATTTTATTTTT
comp79185_c0_seq1	4	5	1	21	20	20	17	100	0	0	0	0	TACA	TACATACATACATACATACAT
comp79394_c1_seq1	6	3	50	69	18	18	7	95	1	0	0	0	TTAACC	TTAACCTTAACCCTAACCTT
comp80618_c0_seq1	5	4	327	349	20	20	18	100	0	0	0	0	GAGGA	GAGGAGAGGAGAGGAGAGGAGAG
comp80816_c0_seq1	9	2	938	958	18	18	12	100	0	0	0	0	TGTAATGAC	TGTAATGACTGTAATGACTGT
comp80853_c2_seq1	2	10	1	20	20	20	18	100	0	0	0	0	AC	ACACACACACACACACACAC
comp81463_c1_seq1	5	4	2	24	19	20	12	95.833	0	0	1	0	AAAAC	AAAACAAAAAAAACAAAACAAAA
comp82194_c0_seq1	10	2	125	144	20	20	10	100	0	0	0	0	TTGCCTGCTG	TTGCCTGCTGTTGCCTGCTG
comp82357_c0_seq1	7	3	783	803	21	21	14	100	0	0	0	0	AAAAATA	AAAAATAAAAAATAAAAAATA
comp82357_c0_seq1	7	3	1126	1152	20	21	7	92.857	1	0	1	0	GAAGGAA	GAAGAAGGAAGAAGAGGAAGGAAGAAG
comp82357_c0_seq1	2	11	1473	1494	22	22	6	90.909	2	0	0	0	CT	CTCTCTCACTCTCTTTCTCTCT
comp82651_c0_seq1	3	7	335	357	21	21	13	95.652	1	0	0	0	GAA	GAAGAAGAAGAAGGAGAAGAAGA
comp83111_c0_seq1	6	3	141	160	18	18	7	95	1	0	0	0	TTATTC	TTATTCTTCTTCTTATTCTT
comp83111_c0_seq1	3	6	215	234	18	18	17	100	0	0	0	0	AAG	AAGAAGAAGAAGAAGAAGAA
comp83731_c0_seq1	3	7	1	21	21	21	18	100	0	0	0	0	GTT	GTTGTTGTTGTTGTTGTTGTT
comp83769_c0_seq1	6	3	8	28	18	18	8	95.238	1	0	0	0	GTGTGC	GTGTGCGTGTGCGCGTGCGTG
comp83817_c0_seq1	5	8	1	41	38	40	11	90.698	0	1	3	0	GAGAG	GAGAGGAGAGGAGGAGAGGAGAGGAGGAGAGAGGAGAGGAG
comp83817_c0_seq1	3	15	8	54	42	45	13	90	0	1	4	0	GAG	GAGGAGGAGAGGAGAGGAGGAGAGAGGAGAGGAGGAGAGGAGGAGGA
comp83866_c0_seq2	5	6	199	231	31	30	14	93.75	1	1	0	0	AATAA	AATAAAATAAAATAAGATAAAAATAAAATAAAA
comp83866_c0_seq2	3	7	1544	1564	21	21	18	100	0	0	0	0	TGT	TGTTGTTGTTGTTGTTGTTGT
comp84216_c2_seq1	3	7	495	515	21	21	18	100	0	0	0	0	TGA	TGATGATGATGATGATGATGA
comp84268_c0_seq1	3	7	1	22	21	21	12	95.455	1	0	0	0	GAG	GAGGAGGAAGAGGAGGAGGAGG
comp84268_c0_seq1	6	3	245	265	18	18	8	95.238	1	0	0	0	CTGGTT	CTGGTTCTGGCTCTGGTTCTG
comp84268_c1_seq1	3	6	1	20	18	18	10	95	1	0	0	0	TCC	TCCTCCTCCTCTTCCTCCTC
comp84315_c1_seq1	3	7	265	287	21	21	13	95.652	1	0	0	0	TAA	TAATAATGATAATAATAATAATA
comp84368_c1_seq1	9	2	301	320	18	18	11	100	0	0	0	0	CACCAGCAG	CACCAGCAGCACCAGCAGCA
comp84368_c1_seq1	8	2	1206	1227	15	16	8	95.652	0	0	1	0	GAGGAGAA	GAGGAGAAGAGGAAAGAGGAGA
comp84640_c0_seq1	2	10	354	374	20	20	19	100	0	0	0	0	AT	ATATATATATATATATATATA
comp85025_c1_seq1	7	3	1	21	20	21	8	95.455	0	0	1	0	TGTTTTT	TGTTTTTTGTTTTTGTTTTTT
comp85138_c0_seq1	2	10	104	123	20	20	11	95	1	0	0	0	TG	TGTGTGTGCGTGTGTGTGTG
comp85158_c0_seq1	8	2	422	444	16	16	8	95.652	1	0	0	0	TCTTTTTG	TCTTTTTGTCGTTTTGTCTTTTT
comp85373_c0_seq1	2	10	1	20	20	20	18	100	0	0	0	0	CT	CTCTCTCTCTCTCTCTCTCT
comp85499_c0_seq1	3	7	754	776	21	21	13	95.652	1	0	0	0	ATA	ATAATAAAAATAATAATAATAAT
comp85776_c0_seq1	3	7	1	23	20	21	14	95.833	0	0	1	0	TAT	ATTATTATTATTATTATATTATT
comp86096_c0_seq1	3	7	549	571	21	21	6	91.304	2	0	0	0	GGA	GGAGGAGAAGGAGGGGGAGGAGG
comp86572_c0_seq1	9	2	2245	2265	18	18	12	100	0	0	0	0	ACCTCCAGC	ACCTCCAGCACCTCCAGCACC
comp86624_c0_seq1	4	5	1	20	20	20	16	100	0	0	0	0	TACA	TACATACATACATACATACA
comp86624_c1_seq1	4	5	1	23	20	20	19	100	0	0	0	0	GATT	GATTGATTGATTGATTGATTGAT
comp86625_c0_seq1	8	2	6	28	16	16	8	95.652	1	0	0	0	GAGAGAGT	GAGAGAGTGAGTGAGTGAGAGAG
comp86626_c0_seq1	3	7	111	132	19	21	7	91.667	0	0	2	0	TGT	TGTTGTTTTGTTGTGTTGTTGT
comp86626_c0_seq2	3	7	111	132	19	21	7	91.667	0	0	2	0	TGT	TGTTGTTTTGTTGTGTTGTTGT
comp86644_c0_seq1	9	3	583	613	27	27	22	100	0	0	0	0	CTCGCTGTG	CTCGCTGTGCTCGCTGTGCTCGCTGTGCTCG
comp86659_c1_seq1	7	2	396	415	13	14	7	95.238	0	0	1	0	AAGAAAA	AAGAAAAAAAAAAAAGAAAA
comp86737_c0_seq1	2	10	1	20	20	20	18	100	0	0	0	0	CT	CTCTCTCTCTCTCTCTCTCT
comp86745_c0_seq1	2	10	4	23	20	20	18	100	0	0	0	0	GT	GTGTGTGTGTGTGTGTGTGT
comp86792_c1_seq1	8	3	166	194	24	24	8	93.103	0	1	1	0	TGTGTAGT	TGTGTAGTTGTGTGTGTGTGTAGTTGTGT
comp86925_c2_seq1	6	3	270	290	18	18	8	95.238	1	0	0	0	GGACAG	GGACAGGGATAGGGACAGGGA
comp86974_c0_seq1	2	10	1	20	20	20	18	100	0	0	0	0	GT	GTGTGTGTGTGTGTGTGTGT
comp86974_c0_seq1	10	2	129	148	20	20	10	100	0	0	0	0	CACCGAGCAG	CACCGAGCAGCACCGAGCAG
comp87026_c0_seq1	2	10	1	21	20	20	12	95.238	1	0	0	0	GT	GTGTGTGCGTGTGTGTGTGTG
comp87050_c0_seq1	9	2	1	22	18	18	13	100	0	0	0	0	AAAAAATAA	AAAAAATAAAAAAAATAAAAAA
comp87161_c0_seq1	3	9	1426	1452	27	27	17	96.296	1	0	0	0	TGG	TGGTGGTGGTGGTGGTGCTGGTGGTGG
comp87192_c0_seq1	3	6	548	567	18	18	10	95	1	0	0	0	CAG	CAGCAGCTGCAGCAGCAGCA
comp87205_c0_seq1	3	6	719	738	18	18	17	100	0	0	0	0	TTC	TTCTTCTTCTTCTTCTTCTT
comp87230_c0_seq1	8	3	1	25	24	24	10	96	1	0	0	0	AAAAACAA	AAAAAACAAAAAAAAAAAAAAACAA
comp87232_c0_seq1	6	4	831	856	24	24	13	96.154	1	0	0	0	CACCTC	CACCTCCACTTCCACCTCCACCTCCA
comp87271_c1_seq1	2	12	368	392	24	24	9	92	2	0	0	0	AC	ACACACAAACACACGCACACACACA
comp87295_c0_seq1	6	4	1055	1081	24	24	7	92.593	2	0	0	0	TTGCTG	TTGCTGTTGTTGTTGTTGTTGCTGTTG
comp87295_c1_seq1	10	2	956	978	20	20	13	100	0	0	0	0	AGAAATGAGG	AGAAATGAGGAGAAATGAGGAGA
comp87313_c1_seq1	4	6	5	28	25	24	13	95.652	0	1	0	0	TTTG	TTTGTTTGTTTGTTTTGTTTGTTT
comp87366_c0_seq1	3	7	1956	1977	21	21	12	95.455	1	0	0	0	TCT	TCTTCTTCTTTTTCTTCTTCTT
comp87449_c0_seq1	4	5	1	22	20	20	18	100	0	0	0	0	GATA	GATAGATAGATAGATAGATAGA
comp87534_c0_seq1	5	15	1	78	73	75	26	91.25	5	0	2	0	TCTGT	TCTGTTCTGTTCTGTTCTATACTGTTCTGCTCTGTTCTGTTATGTACTGTTCTGTTCTGTCTGTTCTGTCTGTTCTGT
comp87580_c1_seq1	10	2	134	154	20	20	11	100	0	0	0	0	GTGATAGACA	GTGATAGACAGTGATAGACAG
comp87584_c0_seq1	3	7	1	21	21	21	18	100	0	0	0	0	GCT	GCTGCTGCTGCTGCTGCTGCT
comp87622_c0_seq1	4	6	489	512	24	24	20	100	0	0	0	0	TGTA	TGTATGTATGTATGTATGTATGTA
comp87671_c0_seq1	2	11	1	22	22	22	20	100	0	0	0	0	AG	AGAGAGAGAGAGAGAGAGAGAG
comp87745_c0_seq1	3	7	203	224	21	21	19	100	0	0	0	0	GAT	GATGATGATGATGATGATGATG
comp87747_c0_seq1	5	6	1096	1125	28	30	13	93.75	0	0	2	0	CATAA	CATAACATAACATAACAACATAACATAACA
comp87747_c0_seq2	5	6	741	770	28	30	13	93.75	0	0	2	0	CATAA	CATAACATAACATAACAACATAACATAACA
comp87776_c0_seq2	3	6	1	20	18	18	17	100	0	0	0	0	CCT	CCTCCTCCTCCTCCTCCTCC
comp87808_c0_seq1	3	7	273	295	21	21	20	100	0	0	0	0	GAA	GAAGAAGAAGAAGAAGAAGAAGA
comp87827_c0_seq1	2	11	1	23	22	22	21	100	0	0	0	0	TG	TGTGTGTGTGTGTGTGTGTGTGT
comp87849_c0_seq1	2	10	1	20	20	20	18	100	0	0	0	0	GA	GAGAGAGAGAGAGAGAGAGA
comp87849_c0_seq1	5	4	464	484	20	20	16	100	0	0	0	0	GAGAG	GAGAGGAGAGGAGAGGAGAGG
comp87875_c1_seq1	7	3	1	23	20	21	10	95.833	0	0	1	0	AAAAAAG	AAAAAAGAAAAAAAAAAAAGAAA
comp87919_c1_seq1	4	5	1	20	19	20	10	95.238	0	0	1	0	GGGA	GGGAGGGAGGAGGGAGGGAG
comp87919_c1_seq1	4	5	270	291	20	20	18	100	0	0	0	0	TTGT	TTGTTTGTTTGTTTGTTTGTTT
comp87934_c0_seq1	2	16	179	210	32	32	16	93.75	2	0	0	0	AG	AGAGAGAGAGCGAGAGACAGAGAGAGAGAGAG
comp87934_c2_seq1	2	13	2376	2401	27	26	10	92	1	1	0	0	AC	ACACACAAACACACACAGCACACACA
comp88041_c0_seq1	8	2	855	877	16	16	8	95.652	1	0	0	0	CACGCACA	CACGCACACACACACACACGCAC
comp88060_c0_seq1	3	7	518	538	21	21	18	100	0	0	0	0	TTC	TTCTTCTTCTTCTTCTTCTTC
comp88124_c0_seq1	2	12	1	24	24	24	15	95.833	1	0	0	0	TG	TGTGTGTGGGTGTGTGTGTGTGTG
comp88133_c0_seq1	2	10	1	20	20	20	18	100	0	0	0	0	AT	ATATATATATATATATATAT
comp88133_c0_seq1	4	5	2194	2214	20	20	17	100	0	0	0	0	ATTG	ATTGATTGATTGATTGATTGA
comp88197_c0_seq1	6	3	5	26	18	18	9	95.455	1	0	0	0	AAAAAG	AAAAAGAAAAAAAAAAAGAAAA
comp88315_c0_seq1	2	10	1	21	20	20	19	100	0	0	0	0	TG	TGTGTGTGTGTGTGTGTGTGT
comp88328_c0_seq1	3	7	1	23	21	21	20	100	0	0	0	0	AGA	AGAAGAAGAAGAAGAAGAAGAAG
comp88389_c0_seq1	2	11	1355	1376	22	22	20	100	0	0	0	0	TG	TGTGTGTGTGTGTGTGTGTGTG
comp88389_c2_seq1	2	10	1	20	20	20	18	100	0	0	0	0	GT	GTGTGTGTGTGTGTGTGTGT
comp88405_c0_seq1	3	10	628	657	30	30	13	93.333	2	0	0	0	ATA	ATAATAATATTAATAATAATTATAATAATA
comp88409_c0_seq1	2	10	1	20	20	20	18	100	0	0	0	0	TA	TATATATATATATATATATA
comp88536_c0_seq1	3	9	5	32	27	27	11	92.857	2	0	0	0	GAT	GATGATGATGACGATGATGAAGATGATG
comp88548_c0_seq1	3	7	1	22	21	21	19	100	0	0	0	0	CTG	CTGCTGCTGCTGCTGCTGCTGC
comp88548_c1_seq1	3	6	1	20	18	18	17	100	0	0	0	0	GCA	GCAGCAGCAGCAGCAGCAGC
comp88548_c1_seq3	3	6	1	20	18	18	17	100	0	0	0	0	GCA	GCAGCAGCAGCAGCAGCAGC
comp88595_c1_seq1	6	3	1430	1450	18	18	8	95.238	1	0	0	0	TGTTCC	TGTTCCTGTTGCTGTTCCTGT
comp88649_c0_seq1	3	6	2670	2689	18	18	17	100	0	0	0	0	ATA	ATAATAATAATAATAATAAT
comp88649_c0_seq1	7	3	2960	2982	21	21	16	100	0	0	0	0	GGAGGGG	GGAGGGGGGAGGGGGGAGGGGGG
comp88679_c0_seq1	3	8	1	24	24	24	21	100	0	0	0	0	TAA	TAATAATAATAATAATAATAATAA
comp88679_c0_seq1	6	3	1968	1987	18	18	7	95	1	0	0	0	TGAGTG	TGAGTGTGTGTGTGAGTGTG
comp88679_c1_seq1	3	7	1	22	21	21	19	100	0	0	0	0	TAT	TATTATTATTATTATTATTATT
comp88714_c0_seq1	9	2	42	62	18	18	12	100	0	0	0	0	AAAAAAAAC	AAAAAAAACAAAAAAAACAAA
comp88732_c1_seq1	6	3	1419	1439	18	18	8	95.238	1	0	0	0	TTTATT	TTTATTTTTACTTTTATTTTT
comp88732_c1_seq1	3	6	2713	2732	18	18	17	100	0	0	0	0	GGA	GGAGGAGGAGGAGGAGGAGG
comp88732_c1_seq2	6	3	1419	1439	18	18	8	95.238	1	0	0	0	TTTATT	TTTATTTTTACTTTTATTTTT
comp88732_c1_seq2	3	6	3293	3312	18	18	17	100	0	0	0	0	GGA	GGAGGAGGAGGAGGAGGAGG
comp88743_c0_seq2	3	7	1	21	21	21	18	100	0	0	0	0	TGC	TGCTGCTGCTGCTGCTGCTGC
comp88743_c1_seq1	2	10	1	20	20	20	18	100	0	0	0	0	AC	ACACACACACACACACACAC
comp88800_c0_seq1	2	10	1	20	20	20	18	100	0	0	0	0	TG	TGTGTGTGTGTGTGTGTGTG
comp88800_c1_seq1	6	3	685	707	18	18	10	95.652	1	0	0	0	GTGTGC	GTGTGCGTGTGTGTGTGCGTGTG
comp88809_c0_seq1	3	7	904	926	21	21	13	95.652	1	0	0	0	GTG	GTGGTGGTGGTGATGGTGGTGGT
comp88960_c0_seq1	2	10	1	21	20	20	19	100	0	0	0	0	GA	GAGAGAGAGAGAGAGAGAGAG
comp88995_c2_seq1	5	4	1	22	20	20	10	95.455	1	0	0	0	AACAA	AACAAAACAAAAAAAAACAAAA
comp88995_c2_seq1	10	2	399	419	20	20	11	100	0	0	0	0	CATTCTCTCT	CATTCTCTCTCATTCTCTCTC
comp89002_c0_seq1	8	2	1	23	16	16	8	95.652	1	0	0	0	GTGGGTGT	GTGGGTGTGTGTGTGTGTGGGTG
comp89039_c0_seq1	3	7	535	557	21	21	6	91.304	2	0	0	0	AAT	AATAATAAGAATAAGAATAATAA
comp89039_c0_seq1	2	12	785	808	24	24	8	91.667	2	0	0	0	TA	TATATATATCTATATTTATATATA
comp89039_c0_seq1	2	10	819	839	20	20	19	100	0	0	0	0	AT	ATATATATATATATATATATA
comp89044_c0_seq2	2	10	1	20	20	20	18	100	0	0	0	0	AT	ATATATATATATATATATAT
comp89172_c0_seq1	3	7	1	22	21	21	19	100	0	0	0	0	TAA	TAATAATAATAATAATAATAAT
comp89172_c0_seq1	3	7	397	418	21	21	19	100	0	0	0	0	TCC	TCCTCCTCCTCCTCCTCCTCCT
comp89211_c0_seq1	2	10	175	194	20	20	11	95	1	0	0	0	AG	AGAGAGAGGGAGAGAGAGAG
comp89211_c0_seq1	8	2	707	728	16	16	14	100	0	0	0	0	ATATAAAT	ATATAAATATATAAATATATAA
comp89218_c0_seq1	3	7	1	23	21	21	13	95.652	1	0	0	0	GGA	GGAGGAGGAGGAGAAGGAGGAGG
comp89232_c0_seq1	6	3	629	650	18	18	9	95.455	1	0	0	0	GATCCA	GATCCAGATCAAGATCCAGATC
comp89242_c1_seq1	7	3	506	526	21	21	7	95.238	1	0	0	0	ATCAGCT	ATCAGCTATCGGCTATCAGCT
comp89267_c0_seq1	5	4	233	254	20	20	10	95.455	1	0	0	0	TTCCC	TTCCCTTGCCTTCCCTTCCCTT
comp89336_c0_seq1	2	10	863	882	20	20	18	100	0	0	0	0	CA	CACACACACACACACACACA
comp89360_c1_seq1	2	13	312	338	25	26	12	92.857	1	0	1	0	CA	CACACACACAGACAACACACACACACA
comp89360_c1_seq1	6	3	467	486	17	18	8	95.238	0	0	1	0	TTTCTT	TTTCTTTTTTTTTTCTTTTT
comp89360_c1_seq1	8	2	474	494	16	16	13	100	0	0	0	0	TTCTTTTT	TTTTTTTCTTTTTTTCTTTTT
comp89394_c0_seq1	6	3	5	24	18	18	7	95	1	0	0	0	GGAGGT	GGAGGTGGTGGTGGAGGTGG
comp89404_c0_seq1	7	2	376	395	13	14	7	95.238	0	0	1	0	GCTGGTT	GCTGGTTGTGGTTGCTGGTT
comp89419_c0_seq1	4	5	152	173	20	20	18	100	0	0	0	0	CAGA	CAGACAGACAGACAGACAGACA
comp89431_c1_seq1	3	7	1	23	21	21	20	100	0	0	0	0	TAC	TACTACTACTACTACTACTACTA
comp89440_c0_seq1	2	12	310	333	24	24	22	100	0	0	0	0	CT	CTCTCTCTCTCTCTCTCTCTCTCT
comp89440_c0_seq2	2	12	286	309	24	24	22	100	0	0	0	0	CT	CTCTCTCTCTCTCTCTCTCTCTCT
comp89465_c0_seq1	6	3	850	870	18	18	15	100	0	0	0	0	TGGGTG	TGGGTGTGGGTGTGGGTGTGG
comp89520_c0_seq1	2	11	1	23	22	22	21	100	0	0	0	0	AC	ACACACACACACACACACACACA
comp89541_c2_seq1	8	2	1	20	16	16	12	100	0	0	0	0	CTGTGTGT	GTGTCTGTGTGTCTGTGTGT
comp89575_c1_seq1	2	10	1	20	20	20	18	100	0	0	0	0	GT	GTGTGTGTGTGTGTGTGTGT
comp89575_c1_seq1	3	7	1227	1247	21	21	18	100	0	0	0	0	TAT	TATTATTATTATTATTATTAT
comp89587_c0_seq1	3	6	1	20	18	18	17	100	0	0	0	0	TCC	TCCTCCTCCTCCTCCTCCTC
comp89587_c0_seq2	3	6	1	20	18	18	17	100	0	0	0	0	TCC	TCCTCCTCCTCCTCCTCCTC
comp89589_c0_seq1	6	3	1075	1094	17	18	8	95.238	0	0	1	0	CATCAA	CATCAACATAACATCAACAT
comp89631_c0_seq1	6	4	2967	2991	24	24	19	100	0	0	0	0	TGATTA	TGATTATGATTATGATTATGATTAT
comp89652_c0_seq1	2	10	1	20	20	20	11	95	1	0	0	0	GT	GTGTGTGTGAGTGTGTGTGT
comp89723_c0_seq1	8	2	484	505	15	16	8	95.652	0	0	1	0	TGCGTCAG	TGCGTCAGTGCGCAGTGCGTCA
comp89732_c1_seq1	3	9	25	53	27	27	12	93.103	2	0	0	0	GAG	GAGGAGGAGGAGTAAGAGGAGGAGGAGGA
comp89750_c0_seq1	6	5	183	212	30	30	17	96.667	1	0	0	0	CAGGTC	CAGGTCCAGGTTCAGGTCCAGGTCCAGGTC
comp89754_c0_seq1	2	10	1	20	20	20	18	100	0	0	0	0	GT	GTGTGTGTGTGTGTGTGTGT
comp89832_c0_seq1	4	9	2	40	36	36	21	94.872	2	0	0	0	GGAA	GGAAGGAAGGAAGGAAGGAAGGAGGGGAGGAAGGAAGGA
comp89880_c1_seq1	10	2	164	184	20	20	11	100	0	0	0	0	AGGCAGTGCC	AGGCAGTGCCAGGCAGTGCCA
comp89915_c0_seq1	2	10	3357	3376	20	20	18	100	0	0	0	0	AC	ACACACACACACACACACAC
comp89929_c1_seq1	2	10	1	20	20	20	18	100	0	0	0	0	TG	TGTGTGTGTGTGTGTGTGTG
comp89984_c0_seq1	3	10	652	683	30	30	15	93.75	2	0	0	0	GAT	GATGATGATGATGACGAAGATGATGATGATGA
comp89984_c0_seq1	9	2	784	803	18	18	11	100	0	0	0	0	GACGATGAT	GACGATGATGACGATGATGA
comp89984_c0_seq1	9	2	1018	1037	18	18	11	100	0	0	0	0	GATGATGAC	GATGATGACGATGATGACGA
comp89984_c0_seq1	9	2	2248	2267	18	18	11	100	0	0	0	0	GGCTTTGGC	GGCTTTGGCGGCTTTGGCGG
comp90040_c0_seq1	7	2	92	111	14	14	13	100	0	0	0	0	CTAAATG	CTAAATGCTAAATGCTAAAT
comp90040_c0_seq1	3	8	458	481	24	24	14	95.833	1	0	0	0	CTT	CTTCTTCTTCTTCTTCCTCTTCTT
comp90058_c0_seq1	4	5	1	23	20	20	19	100	0	0	0	0	ACAA	ACAAACAAACAAACAAACAAACA
comp90105_c0_seq1	9	2	745	764	18	18	11	100	0	0	0	0	TTGTGCTTC	TTGTGCTTCTTGTGCTTCTT
comp90105_c0_seq1	3	8	883	908	24	24	9	92.308	2	0	0	0	TTC	TTCTTCTCCTTCTTTTTCTTCTTCTT
comp90111_c0_seq1	6	4	434	458	24	24	12	96	1	0	0	0	CCTCAT	CCTCATCCTCGTCCTCATCCTCATC
comp90176_c0_seq1	3	6	4	23	18	18	17	100	0	0	0	0	TGA	TGATGATGATGATGATGATG
comp90231_c2_seq1	8	2	93	113	16	16	13	100	0	0	0	0	ATATACAT	ATATACATATATACATATATA
comp90231_c2_seq2	8	2	93	113	16	16	13	100	0	0	0	0	ATATACAT	ATATACATATATACATATATA
comp90250_c0_seq1	2	10	407	426	20	20	11	95	1	0	0	0	GA	GAGAGAGAGGGAGAGAGAGA
comp90375_c0_seq1	10	2	1994	2021	20	20	11	96.429	1	0	0	0	CACACACATT	CACACACATTCCCACACATTCACACACA
comp90382_c2_seq1	2	14	1	29	28	28	14	93.103	0	1	1	0	AC	ACACACACACACACAAGCACACACACACA
comp90382_c2_seq2	2	14	1	29	28	28	14	93.103	0	1	1	0	AC	ACACACACACACACAAGCACACACACACA
comp90382_c2_seq3	2	14	1	29	28	28	14	93.103	0	1	1	0	AC	ACACACACACACACAAGCACACACACACA
comp90396_c0_seq1	4	5	704	724	20	20	17	100	0	0	0	0	GATA	GATAGATAGATAGATAGATAG
comp90413_c0_seq1	3	8	1	24	24	24	14	95.833	1	0	0	0	AGA	AGAAGAAGAAGAAGTAGAAGAAGA
comp90432_c0_seq2	3	7	2	24	21	21	13	95.652	1	0	0	0	TCC	TCCTCCTCCTCCTCGTCCTCCTC
comp90458_c0_seq1	2	10	1	20	20	20	18	100	0	0	0	0	GT	GTGTGTGTGTGTGTGTGTGT
comp90465_c0_seq1	2	11	1	22	22	22	13	95.455	1	0	0	0	TG	TGTGTGTGTGTGCGTGTGTGTG
comp90485_c0_seq1	2	11	2497	2518	22	22	20	100	0	0	0	0	AT	ATATATATATATATATATATAT
comp90533_c0_seq1	3	7	122	144	21	21	7	91.304	0	1	1	0	TTG	TTGTTGTTTTGTTTGTTGTTGTT
comp90533_c0_seq1	7	3	253	273	20	21	8	95.455	0	0	1	0	AAGAAAA	AAGAAAAAAAAAAAAGAAAAA
comp90546_c1_seq1	3	7	697	719	21	21	13	95.652	1	0	0	0	GGA	GGAGGAGGAGGACGAGGAGGAGG
comp90565_c0_seq1	8	3	162	186	24	24	10	96	1	0	0	0	TGCATATT	TGCATATTTGCATATTAGCATATTT
comp90665_c0_seq1	2	10	432	451	20	20	18	100	0	0	0	0	GT	GTGTGTGTGTGTGTGTGTGT
comp90747_c0_seq1	3	7	1	22	21	21	19	100	0	0	0	0	AAT	AATAATAATAATAATAATAATA
comp90766_c1_seq1	2	10	1	20	20	20	18	100	0	0	0	0	TG	TGTGTGTGTGTGTGTGTGTG
comp90784_c0_seq1	4	5	1	23	20	20	19	100	0	0	0	0	GAAA	GAAAGAAAGAAAGAAAGAAAGAA
comp90790_c0_seq1	4	6	286	310	24	24	14	96	1	0	0	0	TTTC	TTTCTTTCCTTCTTTCTTTCTTTCT
comp90793_c0_seq1	3	11	811	844	34	33	24	96.97	0	1	0	0	GGA	GGAGGAGGAGGAGGAGGAAGGAGGAGGAGGAGGA
comp90817_c0_seq1	2	10	1	21	20	20	19	100	0	0	0	0	CA	CACACACACACACACACACAC
comp90817_c0_seq1	2	11	2079	2101	22	22	21	100	0	0	0	0	AG	AGAGAGAGAGAGAGAGAGAGAGA
comp90817_c1_seq1	2	10	1	21	20	20	19	100	0	0	0	0	GA	GAGAGAGAGAGAGAGAGAGAG
comp90826_c0_seq1	2	10	1	21	20	20	19	100	0	0	0	0	TA	TATATATATATATATATATAT
comp90829_c0_seq1	10	4	8	52	39	40	22	95.652	1	0	1	0	AGTCTGATGG	TGATGGAGTCTGATGGGACTGATGGAGTCTGATGGAGTCTGATGG
comp90879_c1_seq2	6	3	5	24	18	18	14	100	0	0	0	0	CCTCTC	CCTCTCCCTCTCCCTCTCCC
comp90931_c0_seq1	3	6	1	20	18	18	17	100	0	0	0	0	AAT	AATAATAATAATAATAATAA
comp90942_c0_seq1	2	10	1	20	20	20	18	100	0	0	0	0	CA	CACACACACACACACACACA
comp90942_c0_seq1	8	3	159	182	25	24	9	95.652	0	1	0	0	AGAGAGGA	AGAGAGGAAAGAGAGGAAGAGAGG
comp91021_c0_seq2	9	2	1651	1670	18	18	11	100	0	0	0	0	TTTGGTTTC	TTTGGTTTCTTTGGTTTCTT
comp91066_c0_seq1	3	7	1	21	21	21	18	100	0	0	0	0	AAG	AAGAAGAAGAAGAAGAAGAAG
comp91168_c0_seq2	7	3	186	207	22	21	8	95.238	0	1	0	0	TAAGTAA	TAAGTAATAAGTAGATAAGTAA
comp91178_c0_seq1	3	7	261	281	21	21	18	100	0	0	0	0	ATA	ATAATAATAATAATAATAATA
comp91189_c0_seq1	4	5	1	21	20	20	17	100	0	0	0	0	TCTT	TCTTTCTTTCTTTCTTTCTTT
comp91218_c0_seq1	6	3	1000	1019	17	18	8	95.238	0	0	1	0	AAAAAC	AAAAACAAAAAAAAAACAAA
comp91261_c0_seq1	3	7	1	21	21	21	18	100	0	0	0	0	TTA	TTATTATTATTATTATTATTA
comp91266_c0_seq1	10	2	4	24	20	20	11	100	0	0	0	0	ACATATATAT	ACATATATATACATATATATA
comp91266_c0_seq1	10	3	710	742	30	30	16	96.97	1	0	0	0	TATATATATC	TATATATATCTATATATATCTATCTATATCTAT
comp91269_c0_seq1	6	3	228	247	17	18	8	95.238	0	0	1	0	TATTTA	TATTTATATTTTATTTATAT
comp91408_c0_seq1	10	2	257	276	20	20	10	100	0	0	0	0	TTTGTTTTTT	TTTGTTTTTTTTTGTTTTTT
comp91436_c0_seq1	10	3	130	159	31	30	13	96.552	0	1	0	0	AAAAAAAAAG	AAAAAAAAAGAAAAACAAAAGAAAAAAAAA
comp91436_c0_seq1	9	3	202	229	27	27	12	96.429	1	0	0	0	CCTCCTCCA	CCTCCTCCACCTCCTCCATCTCCTCCAC
comp91437_c0_seq1	3	6	164	183	18	18	10	95	1	0	0	0	TCT	TCTTCTTCTTCCTCTTCTTC
comp91438_c0_seq1	10	2	1520	1540	20	20	11	100	0	0	0	0	TTTGTTTTTT	TTTGTTTTTTTTTGTTTTTTT
comp91474_c0_seq1	2	10	1050	1070	20	20	12	95.238	1	0	0	0	CA	CACACACACACACTCACACAC
comp91484_c0_seq1	2	10	502	522	20	20	12	95.238	1	0	0	0	GT	GTGTGTGTGCGTGTGTGTGTG
comp91567_c1_seq1	5	5	664	689	25	25	14	96.154	1	0	0	0	TATCT	TATCTTATCTTATTTTATCTTATCTT
comp91634_c2_seq1	4	5	867	888	20	20	11	95.455	1	0	0	0	AGTG	AGTGAGTGAATGAGTGAGTGAG
comp91659_c3_seq1	3	7	1130	1151	21	21	19	100	0	0	0	0	GCT	GCTGCTGCTGCTGCTGCTGCTG
comp91669_c0_seq1	2	10	1863	1882	20	20	18	100	0	0	0	0	AT	ATATATATATATATATATAT
comp91669_c0_seq3	2	10	904	923	20	20	18	100	0	0	0	0	AT	ATATATATATATATATATAT
comp91710_c0_seq1	2	10	1	21	20	20	19	100	0	0	0	0	AC	ACACACACACACACACACACA
comp91773_c0_seq1	2	11	1	23	22	22	14	95.652	1	0	0	0	TG	TGTGTGTGTGTATGTGTGTGTGT
comp91885_c0_seq1	6	3	649	669	18	18	8	95.238	1	0	0	0	TGTTTG	TGTTTGTGTGTGTGTTTGTGT
comp91969_c0_seq1	3	7	3	24	21	21	12	95.455	1	0	0	0	GAA	GAAGAAGAAGAAAAAGAAGAAG
comp91969_c1_seq1	5	4	362	382	20	20	16	100	0	0	0	0	TCTTT	TCTTTTCTTTTCTTTTCTTTT
comp92009_c0_seq1	9	2	109	129	18	18	12	100	0	0	0	0	AAATATTCA	AAATATTCAAAATATTCAAAA
comp92043_c0_seq1	5	11	1	58	55	55	32	94.828	3	0	0	0	ATTTT	ATTTTATTTTATTTTATTTTATTCTATGTTATTTTATTTTATCTTATTTTATTTTATT
comp92176_c0_seq1	3	6	437	456	18	18	17	100	0	0	0	0	TGA	TGATGATGATGATGATGATG
comp92208_c0_seq1	9	2	2942	2961	18	18	11	100	0	0	0	0	GAGGACGAT	GAGGACGATGAGGACGATGA
comp92238_c0_seq1	4	5	646	666	20	20	17	100	0	0	0	0	GATG	GATGGATGGATGGATGGATGG
comp92331_c0_seq1	6	3	336	356	19	18	8	95	0	1	0	0	ATCCAG	ATCCAGATCCAGAATCCAGAT
comp92331_c0_seq1	3	6	771	790	18	18	10	95	1	0	0	0	TTA	TTATTATGATTATTATTATT
comp92401_c0_seq1	2	10	1	20	20	20	18	100	0	0	0	0	CA	CACACACACACACACACACA
comp92401_c0_seq2	2	10	1	20	20	20	18	100	0	0	0	0	CA	CACACACACACACACACACA
comp92430_c0_seq1	4	6	232	256	24	24	14	96	1	0	0	0	GAAT	GAATGAATGAAGGAATGAATGAATG
comp92496_c0_seq1	8	2	2357	2376	16	16	12	100	0	0	0	0	AAAAGAAA	AAAAGAAAAAAAGAAAAAAA
comp92549_c0_seq1	3	6	3	22	18	18	10	95	1	0	0	0	GAA	GAAGAAGACGAAGAAGAAGA
comp92592_c0_seq1	7	3	328	349	21	21	15	100	0	0	0	0	GAGGTCA	GAGGTCAGAGGTCAGAGGTCAG
comp92613_c1_seq1	9	2	788	810	18	18	14	100	0	0	0	0	TTCTTGTTC	TTCTTGTTCTTCTTGTTCTTCTT
comp92613_c1_seq1	6	3	807	828	18	18	9	95.455	1	0	0	0	TCTTCC	TCTTCCTCTTCCTTTTCCTCTT
comp92623_c1_seq1	8	3	20	48	23	24	8	93.333	1	0	1	0	TCTATATA	TCTATATATCTGTAATCTATATATCTATA
comp92654_c0_seq1	7	2	3	22	14	14	13	100	0	0	0	0	AAAAAAG	AAAAAAGAAAAAAGAAAAAA
comp92711_c0_seq1	8	2	2	23	15	16	8	95.652	0	0	1	0	TTTTTTTC	TTTTTTTCTTTTTTTTTTTTTT
comp92711_c0_seq1	2	10	355	374	20	20	18	100	0	0	0	0	GA	GAGAGAGAGAGAGAGAGAGA
comp92835_c0_seq1	2	12	1690	1713	24	24	8	91.667	2	0	0	0	CT	CTCTCTCTGTCTCTCTTTCTCTCT
comp92861_c0_seq1	10	2	1383	1402	20	20	10	100	0	0	0	0	TTGAGGATAG	TTGAGGATAGTTGAGGATAG
comp93058_c0_seq1	3	14	1	43	42	42	26	95.349	2	0	0	0	AGA	AGAAGAAGAAGAAGAAGAAGAACAAGAAGAACAAGAAGAAGAA
comp93066_c1_seq1	6	3	623	642	18	18	7	95	1	0	0	0	GTCTCT	GTCTCTGTCTCTCTCTCTGT
comp93146_c0_seq1	2	10	1101	1120	20	20	18	100	0	0	0	0	TG	TGTGTGTGTGTGTGTGTGTG
comp93160_c0_seq1	4	5	1	22	20	20	18	100	0	0	0	0	ATCT	ATCTATCTATCTATCTATCTAT
comp93162_c0_seq1	6	3	392	411	18	18	7	95	1	0	0	0	GAAGAG	GAAGAGGATGAGGAAGAGGA
comp93162_c0_seq2	6	3	392	411	18	18	7	95	1	0	0	0	GAAGAG	GAAGAGGATGAGGAAGAGGA
comp93193_c0_seq1	2	10	1	20	20	20	18	100	0	0	0	0	AC	ACACACACACACACACACAC
comp93194_c0_seq1	3	7	16	37	20	21	13	95.652	0	0	1	0	CCT	CCTCCTCCTCTCCTCCTCCTCC
comp93208_c0_seq1	4	5	1	23	20	20	19	100	0	0	0	0	TTTA	TTTATTTATTTATTTATTTATTT
comp93212_c0_seq1	2	10	3238	3257	20	20	18	100	0	0	0	0	TG	TGTGTGTGTGTGTGTGTGTG
comp93228_c0_seq1	3	7	247	268	21	21	19	100	0	0	0	0	GCA	GCAGCAGCAGCAGCAGCAGCAG
comp93267_c0_seq1	6	6	2347	2387	36	36	21	95.122	2	0	0	0	AGCAGG	AGCAGGAACAGGAGCAGGAACAGGAGCAGGAGCAGGAGCAG
comp93290_c0_seq1	6	3	1677	1695	17	18	7	95	0	0	1	0	TTGTTT	TTGTTTTTTTTTTGTTTTT
comp93372_c0_seq1	3	6	1	20	18	18	17	100	0	0	0	0	CTT	CTTCTTCTTCTTCTTCTTCT
comp93372_c0_seq1	3	6	314	333	18	18	17	100	0	0	0	0	GAG	GAGGAGGAGGAGGAGGAGGA
comp93399_c0_seq1	6	3	1	23	18	18	10	95.652	1	0	0	0	CTCCTG	CTCCTGCTCCTCCTCCTGCTCCT
comp93599_c0_seq1	3	6	1	20	18	18	17	100	0	0	0	0	GAG	GAGGAGGAGGAGGAGGAGGA
comp93599_c0_seq1	4	5	483	502	20	20	16	100	0	0	0	0	ATTT	ATTTATTTATTTATTTATTT
comp93599_c1_seq1	4	6	411	434	25	24	13	95.652	0	1	0	0	ATAA	ATAAATAAAATAAATAAATAAATA
comp93649_c0_seq1	2	14	2063	2091	28	28	13	93.103	2	0	0	0	TG	TGTGTGTGTGTCTGTCTGTGTGTGTGTGT
comp93681_c0_seq1	6	3	1	23	19	18	10	95.455	0	1	0	0	AGACTG	AGACTGAAGACTGAGACTGAGAC
comp93706_c0_seq1	2	10	1	20	20	20	18	100	0	0	0	0	TG	TGTGTGTGTGTGTGTGTGTG
comp93706_c1_seq1	2	10	1	20	20	20	18	100	0	0	0	0	AC	ACACACACACACACACACAC
comp93706_c1_seq1	10	2	383	406	20	20	14	100	0	0	0	0	GGGCTCTGCT	GGGCTCTGCTGGGCTCTGCTGGGC
comp93717_c0_seq1	3	11	3	37	33	33	11	91.429	3	0	0	0	GAG	GAGGAGGAGGAAGAGGAGAAGGGGGAGGAGGAGGA
comp93749_c0_seq1	2	10	16	35	20	20	11	95	1	0	0	0	AC	ACACACACTCACACACACAC
comp93806_c0_seq1	10	2	166	185	20	20	10	100	0	0	0	0	ACTGTAGATA	ACTGTAGATAACTGTAGATA
comp93831_c0_seq1	2	10	610	629	20	20	18	100	0	0	0	0	AT	ATATATATATATATATATAT
comp93873_c2_seq1	4	5	1	23	20	20	19	100	0	0	0	0	TGCG	TGCGTGCGTGCGTGCGTGCGTGC
comp93899_c0_seq1	2	10	1	21	20	20	19	100	0	0	0	0	AC	ACACACACACACACACACACA
comp93938_c0_seq1	9	2	738	757	18	18	11	100	0	0	0	0	GGAGGTGGA	GGAGGTGGAGGAGGTGGAGG
comp93938_c0_seq1	2	10	2466	2485	20	20	11	95	1	0	0	0	CA	CACACACAAACACACACACA
comp93938_c1_seq1	2	10	3	22	20	20	18	100	0	0	0	0	AC	ACACACACACACACACACAC
comp93939_c0_seq1	2	10	568	588	20	20	12	95.238	1	0	0	0	AG	AGAGAGACAGAGAGAGAGAGA
comp93957_c0_seq1	9	2	432	452	18	18	12	100	0	0	0	0	CTCAACCGC	CTCAACCGCCTCAACCGCCTC
comp93992_c0_seq1	4	8	304	336	32	32	16	93.939	0	1	1	0	TTTC	TTTCTTTCTTTCTTTTCTTCTTTCTTTCTTTCT
comp94029_c0_seq1	3	7	1	21	21	21	18	100	0	0	0	0	GGA	GGAGGAGGAGGAGGAGGAGGA
comp94029_c1_seq1	3	7	1366	1387	21	21	19	100	0	0	0	0	GAG	GAGGAGGAGGAGGAGGAGGAGG
comp94041_c0_seq1	9	3	115	141	27	27	18	100	0	0	0	0	TGGACCCGG	TGGACCCGGTGGACCCGGTGGACCCGG
comp94041_c0_seq1	3	7	312	332	21	21	18	100	0	0	0	0	CAC	CACCACCACCACCACCACCAC
comp94124_c0_seq2	6	3	1141	1162	18	18	9	95.455	1	0	0	0	GACAGT	GACAGTGACCGTGACAGTGACA
comp94134_c0_seq1	2	11	1	23	22	22	14	95.652	1	0	0	0	CA	CACACACAGACACACACACACAC
comp94205_c0_seq1	4	5	482	503	20	20	18	100	0	0	0	0	ATGG	ATGGATGGATGGATGGATGGAT
comp94227_c1_seq1	2	11	544	565	22	22	13	95.455	1	0	0	0	TA	TATATATATATATGTATATATA
comp94231_c1_seq1	4	6	1	24	24	24	20	100	0	0	0	0	GACA	GACAGACAGACAGACAGACAGACA
comp94260_c0_seq1	2	11	1	23	22	22	21	100	0	0	0	0	GA	GAGAGAGAGAGAGAGAGAGAGAG
comp94284_c1_seq1	3	6	778	797	18	18	17	100	0	0	0	0	AGC	AGCAGCAGCAGCAGCAGCAG
comp94284_c2_seq1	3	6	3	22	18	18	17	100	0	0	0	0	AGC	AGCAGCAGCAGCAGCAGCAG
comp94284_c2_seq1	6	3	237	257	18	18	8	95.238	1	0	0	0	GTCCTC	GTCCTCGTCCTCCTCCTCGTC
comp94355_c0_seq1	2	10	1	21	20	20	19	100	0	0	0	0	AT	ATATATATATATATATATATA
comp94423_c0_seq1	2	10	1	21	20	20	12	95.238	1	0	0	0	AC	ACACACACATACACACACACA
comp94423_c1_seq1	4	6	11	35	24	24	7	92	2	0	0	0	CGCA	CGCACGCGCGCACGCACACACGCAC
comp94459_c0_seq1	3	7	78	98	20	21	12	95.455	0	0	1	0	CTC	CTCCTCCTCCTCTCCTCCTCC
comp94474_c1_seq1	2	11	13	34	22	22	13	95.455	1	0	0	0	AC	ACACACACACACACTCACACAC
comp94514_c0_seq1	3	7	1	23	21	21	20	100	0	0	0	0	AAG	AAGAAGAAGAAGAAGAAGAAGAA
comp94530_c1_seq2	4	5	260	282	20	20	19	100	0	0	0	0	AATG	AATGAATGAATGAATGAATGAAT
comp94533_c0_seq1	6	3	161	181	18	18	15	100	0	0	0	0	GGTGCT	GGTGCTGGTGCTGGTGCTGGT
comp94560_c2_seq1	6	3	444	463	18	18	7	95	1	0	0	0	CCTGAC	CCTGACCCTGAGCCTGACCC
comp94565_c0_seq1	2	11	937	958	22	22	13	95.455	1	0	0	0	TA	TATATATATATATACATATATA
comp94565_c0_seq2	2	10	1	20	20	20	18	100	0	0	0	0	GT	GTGTGTGTGTGTGTGTGTGT
comp94565_c0_seq2	5	5	645	670	25	25	14	96.154	1	0	0	0	AGGTG	AGGTGAGGTGAGGTGAGGAGAGGTGA
comp94565_c1_seq1	10	2	1870	1889	20	20	10	100	0	0	0	0	TGTGTGAGTG	TGTGTGAGTGTGTGTGAGTG
comp94596_c0_seq1	2	10	1	20	20	20	18	100	0	0	0	0	AC	ACACACACACACACACACAC
comp94705_c0_seq1	4	5	1	21	20	20	17	100	0	0	0	0	AGAT	AGATAGATAGATAGATAGATA
comp94705_c0_seq1	5	4	24	46	20	20	11	95.652	1	0	0	0	ATAAT	ATAATATATTATAATATAATATA
comp94729_c0_seq1	9	2	23	44	18	18	13	100	0	0	0	0	GCTGTGTTT	GCTGTGTTTGCTGTGTTTGCTG
comp94729_c0_seq4	9	2	23	44	18	18	13	100	0	0	0	0	GCTGTGTTT	GCTGTGTTTGCTGTGTTTGCTG
comp94729_c0_seq5	9	2	23	44	18	18	13	100	0	0	0	0	GCTGTGTTT	GCTGTGTTTGCTGTGTTTGCTG
comp94729_c0_seq8	9	2	23	44	18	18	13	100	0	0	0	0	GCTGTGTTT	GCTGTGTTTGCTGTGTTTGCTG
comp94737_c0_seq1	7	3	1502	1522	21	21	7	95.238	1	0	0	0	TTCAGAT	TTCAGATGTCAGATTTCAGAT
comp94751_c0_seq1	7	3	513	534	21	21	15	100	0	0	0	0	TATATAT	TTATATATTATATATTATATAT
comp94754_c1_seq1	7	3	448	470	21	21	9	95.652	1	0	0	0	GGGATGG	GGGATGGGGGAAGGGGGATGGGG
comp94758_c1_seq1	5	5	850	874	26	25	13	95.833	0	1	0	0	TTTTG	TTTTGTTTTTGTTTTGTTTTGTTTT
comp94773_c0_seq1	4	5	636	656	20	20	17	100	0	0	0	0	TATC	TATCTATCTATCTATCTATCT
comp94795_c3_seq1	2	10	3	23	20	20	19	100	0	0	0	0	AG	AGAGAGAGAGAGAGAGAGAGA
comp94799_c0_seq1	9	2	3843	3863	18	18	12	100	0	0	0	0	AACATGGTA	AACATGGTAAACATGGTAAAC
comp94799_c0_seq1	6	3	3946	3968	19	18	10	95.455	0	1	0	0	TTAGTG	TTAGTGTTGAGTGTTAGTGTTAG
comp94803_c0_seq1	7	3	306	328	20	21	10	95.833	0	0	1	0	AAATAAA	AAATAAAAAAAAAAAATAAAAAA
comp94803_c0_seq1	4	5	452	472	20	20	17	100	0	0	0	0	CAGA	CAGACAGACAGACAGACAGAC
comp94861_c0_seq1	6	3	3	23	17	18	9	95.455	0	0	1	0	TTTTCT	TTTTCTTTTTTTTTTCTTTTT
comp94861_c0_seq1	6	3	636	656	18	18	8	95.238	1	0	0	0	AAACAA	AAACAAAAATAAAAACAAAAA
comp94861_c0_seq1	10	2	988	1008	20	20	11	100	0	0	0	0	TTTTTTTTTG	TTTTTTTTTGTTTTTTTTTGT
comp94861_c1_seq1	6	3	1	21	17	18	9	95.455	0	0	1	0	AAAAAG	AAAAAGAAAAAAAAAAGAAAA
comp94902_c0_seq3	6	4	620	643	24	24	18	100	0	0	0	0	CACCTC	CACCTCCACCTCCACCTCCACCTC
comp94902_c0_seq3	2	10	741	760	20	20	18	100	0	0	0	0	GT	GTGTGTGTGTGTGTGTGTGT
comp94911_c0_seq1	3	6	884	903	18	18	10	95	1	0	0	0	GGA	GGAGGAGGAGTAGGAGGAGG
comp94942_c0_seq2	2	12	1	24	23	24	16	96	0	0	1	0	AC	ACACACACACACACAACACACACA
comp94952_c0_seq1	3	8	398	421	24	24	14	95.833	1	0	0	0	CAT	CATCATCATCACCATCATCATCAT
comp94963_c0_seq1	5	4	1620	1642	19	20	12	95.833	0	0	1	0	TTTTA	TTTTATTTTTTTTATTTTATTTT
comp94968_c0_seq1	6	3	523	544	19	18	9	95.238	0	1	0	0	TTTCTT	TTTCTTTTTCTTTCTTCTTTTT
comp94981_c0_seq1	5	4	1075	1095	21	20	9	95	0	1	0	0	TTTTC	CTTTTCTTTTCTTTTTCTTTT
comp94988_c0_seq1	7	3	1442	1462	21	21	7	95.238	1	0	0	0	AATAATC	AATAATCAATAAGCAATAATC
comp94996_c2_seq1	4	5	604	625	21	20	11	95.238	0	1	0	0	TGTA	TGTATGTATGTACTGTATGTAT
comp94996_c3_seq1	4	5	1	22	20	20	18	100	0	0	0	0	GTCA	GTCAGTCAGTCAGTCAGTCAGT
comp95027_c0_seq1	2	10	1	20	20	20	18	100	0	0	0	0	AC	ACACACACACACACACACAC
comp95037_c0_seq1	8	2	107	128	16	16	14	100	0	0	0	0	AATGTAGA	AATGTAGAAATGTAGAAATGTA
comp95037_c0_seq2	8	2	107	128	16	16	14	100	0	0	0	0	AATGTAGA	AATGTAGAAATGTAGAAATGTA
comp95039_c0_seq1	2	10	1	20	20	20	18	100	0	0	0	0	CA	CACACACACACACACACACA
comp95039_c0_seq1	9	3	150	181	27	27	9	93.75	2	0	0	0	TGTGCGGGG	TGTGCGGGGTGTGGGGGGTGTACGGGGTGTGC
comp95061_c0_seq1	5	4	1632	1652	20	20	9	95.238	1	0	0	0	AAAAC	AAAACAAACCAAAACAAAACA
comp95076_c1_seq1	8	3	1	24	24	24	9	95.833	1	0	0	0	GAGAAAGA	GAGAAAGAGAGAGAGAGAGAAAGA
comp95076_c1_seq2	8	3	1	24	24	24	9	95.833	1	0	0	0	GAGAAAGA	GAGAAAGAGAGAGAGAGAGAAAGA
comp95092_c0_seq1	3	6	389	408	18	18	10	95	1	0	0	0	CAG	CAGCAGCAGCTGCAGCAGCA
comp95095_c1_seq1	3	7	865	886	21	21	12	95.455	1	0	0	0	ATT	ATTATTATTATTGTTATTATTA
comp95098_c0_seq1	7	3	1222	1242	22	21	7	95	0	1	0	0	ACATTTG	ACATTTGACACTTTGACATTT
comp95182_c0_seq1	9	2	1902	1922	18	18	12	100	0	0	0	0	TTCTTCAGT	TTCTTCAGTTTCTTCAGTTTC
comp95191_c0_seq1	8	2	714	733	16	16	12	100	0	0	0	0	TGACGATG	TGACGATGTGACGATGTGAC
comp95198_c0_seq1	2	11	1	22	22	22	20	100	0	0	0	0	GT	GTGTGTGTGTGTGTGTGTGTGT
comp95213_c0_seq1	2	11	835	857	22	22	7	91.304	2	0	0	0	GA	GAGAGAGGGAGAGACAGAGAGAG
comp95228_c1_seq1	2	10	1520	1540	20	20	19	100	0	0	0	0	AT	ATATATATATATATATATATA
comp95229_c1_seq1	2	10	1	20	20	20	18	100	0	0	0	0	GT	GTGTGTGTGTGTGTGTGTGT
comp95229_c1_seq1	4	5	218	237	20	20	9	95	1	0	0	0	GTCT	GTCTGTCTCTCTGTCTGTCT
comp95255_c1_seq1	3	7	1361	1383	21	21	20	100	0	0	0	0	GAG	GAGGAGGAGGAGGAGGAGGAGGA
comp95260_c0_seq1	2	10	1	20	20	20	18	100	0	0	0	0	GT	GTGTGTGTGTGTGTGTGTGT
comp95271_c2_seq1	9	2	340	365	18	18	10	96.154	1	0	0	0	CCTCCACCA	CCTCCACCATCTCCACCACCTCCACC
comp95282_c0_seq2	3	6	560	579	18	18	10	95	1	0	0	0	CAT	CATCATCAACATCATCATCA
comp95282_c0_seq2	7	3	812	834	21	21	16	100	0	0	0	0	TATATAT	ATTATATATTATATATTATATAT
comp95355_c0_seq1	3	7	1535	1555	22	21	11	95	0	1	0	0	AAC	AACAACAACAACAAACAACAA
comp95390_c0_seq1	9	3	1159	1189	27	27	15	96.774	1	0	0	0	CTCTCCCAT	CTCTCCCATCTCTTCCATCTCTCCCATCTCT
comp95390_c0_seq4	9	3	1	28	27	27	19	100	0	0	0	0	CTCTTCCAC	CTCTTCCACCTCTTCCACCTCTTCCACC
comp95398_c0_seq1	2	10	1	20	20	20	18	100	0	0	0	0	GA	GAGAGAGAGAGAGAGAGAGA
comp95403_c1_seq1	6	3	71	90	18	18	7	95	1	0	0	0	CCGATG	CCGATGCCGAGGCCGATGCC
comp95431_c0_seq2	10	2	412	431	20	20	10	100	0	0	0	0	TAAATAAAAT	TAAATAAAATTAAATAAAAT
comp95441_c0_seq1	10	2	1320	1339	20	20	10	100	0	0	0	0	GAACCTGTAG	GAACCTGTAGGAACCTGTAG
comp95458_c1_seq1	5	5	2358	2382	23	25	8	92.593	0	0	2	0	CTCCT	CTCCTCTCCCTCCTCCCTCTCCTCT
comp95480_c0_seq1	4	5	267	286	20	20	16	100	0	0	0	0	ATCT	ATCTATCTATCTATCTATCT
comp95485_c3_seq1	9	2	50	75	18	18	10	96.154	1	0	0	0	CTTACATCC	TACATCCTTTACATCCCTTACATCCC
comp95495_c0_seq1	8	3	1006	1030	24	24	10	96	1	0	0	0	TCATATTG	TCATATTGTCCTATTGTCATATTGT
comp95501_c0_seq1	2	11	641	663	22	22	21	100	0	0	0	0	AT	ATATATATATATATATATATATA
comp95505_c0_seq1	10	2	31	50	20	20	10	100	0	0	0	0	GAGGGGGAGG	GAGGGGGAGGGAGGGGGAGG
comp95505_c1_seq1	2	11	1	23	22	22	14	95.652	1	0	0	0	AC	ACACACACACACACAAACACACA
comp95544_c0_seq1	10	2	732	755	20	20	14	100	0	0	0	0	TTTTATAATT	TTTTATAATTTTTTATAATTTTTT
comp95548_c1_seq1	3	7	1	22	21	21	19	100	0	0	0	0	TAT	TATTATTATTATTATTATTATT
comp95569_c0_seq1	2	10	1	20	20	20	18	100	0	0	0	0	GT	GTGTGTGTGTGTGTGTGTGT
comp95595_c2_seq1	7	2	1538	1557	14	14	13	100	0	0	0	0	TTTTTAT	TTTTTATTTTTTATTTTTTA
comp95623_c0_seq1	6	3	1232	1253	18	18	16	100	0	0	0	0	ACACGC	ACACGCACACGCACACGCACAC
comp95645_c0_seq1	9	2	1919	1938	18	18	11	100	0	0	0	0	TCTTTCTCT	TCTTTCTCTTCTTTCTCTTC
comp95649_c1_seq1	4	5	1606	1628	20	20	12	95.652	1	0	0	0	ACAT	ACATACATACATACACACATACA
comp95649_c1_seq1	2	10	1618	1637	20	20	11	95	1	0	0	0	AC	ACACACATACACACACACAC
comp95668_c0_seq3	3	7	1	21	21	21	18	100	0	0	0	0	GAG	GAGGAGGAGGAGGAGGAGGAG
comp95668_c0_seq3	8	3	357	382	24	24	11	96.154	1	0	0	0	CAAGCTAA	CAAGCTAACAAGCTAACAGGCTAACA
comp95668_c0_seq3	8	3	786	816	24	24	23	100	0	0	0	0	AAGTGATG	AAGTGATGAAGTGATGAAGTGATGAAGTGAT
comp95704_c0_seq1	7	3	71	91	20	21	8	95.455	0	0	1	0	ATTGTAC	ATTGTACATTTACATTGTACA
comp95704_c1_seq1	2	10	1	20	20	20	18	100	0	0	0	0	AC	ACACACACACACACACACAC
comp95720_c0_seq1	10	3	684	717	30	30	17	97.059	1	0	0	0	GGCTGTGTGC	GGCTGTGTGCGGCTGTGTGCGGCTCTGTGCGGCT
comp95730_c0_seq1	6	3	5764	5783	18	18	7	95	1	0	0	0	TCCTCA	TCCTCATCTTCATCCTCATC
comp95730_c0_seq1	6	3	5801	5820	18	18	7	95	1	0	0	0	CGTCTT	CGTCTTCATCTTCGTCTTCG
comp95791_c2_seq1	5	8	1	42	40	40	23	95.238	2	0	0	0	GCTAA	GCTAAGCTAAGCTAAGCTAAGGTAAGGTAAGCTAAGCTAAGC
comp95822_c1_seq1	8	2	5	24	16	16	12	100	0	0	0	0	AAAAAAAC	AAAAAAACAAAAAAACAAAA
comp95840_c0_seq1	2	11	6024	6045	22	22	20	100	0	0	0	0	GT	GTGTGTGTGTGTGTGTGTGTGT
comp95858_c0_seq1	10	2	514	534	20	20	11	100	0	0	0	0	AAAAGAGACA	AAAAGAGACAAAAAGAGACAA
comp95865_c0_seq1	2	12	1000	1023	24	24	15	95.833	1	0	0	0	CA	CACACACACGCACACACACACACA
comp95865_c0_seq3	5	5	127	154	25	25	23	100	0	0	0	0	CTCAG	CTCAGCTCAGCTCAGCTCAGCTCAGCTC
comp95865_c0_seq3	2	12	987	1010	24	24	15	95.833	1	0	0	0	CA	CACACACACGCACACACACACACA
comp95872_c0_seq1	2	10	1	20	20	20	18	100	0	0	0	0	AT	ATATATATATATATATATAT
comp95875_c0_seq4	3	7	724	744	21	21	11	95.238	1	0	0	0	GCA	GCAGCAGCTGCAGCAGCAGCA
comp95875_c0_seq4	2	10	1185	1204	20	20	18	100	0	0	0	0	AT	ATATATATATATATATATAT
comp95890_c0_seq1	2	11	989	1010	22	22	13	95.455	1	0	0	0	TG	TGTGTGTGTTTGTGTGTGTGTG
comp95891_c1_seq1	2	11	554	575	22	22	20	100	0	0	0	0	CT	CTCTCTCTCTCTCTCTCTCTCT
comp95899_c0_seq1	4	5	36	56	20	20	17	100	0	0	0	0	TGTT	TGTTTGTTTGTTTGTTTGTTT
comp95899_c1_seq1	2	11	1	23	22	22	21	100	0	0	0	0	AC	ACACACACACACACACACACACA
comp95914_c0_seq1	10	2	462	483	20	20	12	100	0	0	0	0	ACACTATAAA	ACACTATAAAACACTATAAAAC
comp95935_c0_seq1	4	5	1	23	20	20	19	100	0	0	0	0	TCTA	TCTATCTATCTATCTATCTATCT
comp95935_c1_seq1	3	7	1	23	21	21	20	100	0	0	0	0	ATG	ATGATGATGATGATGATGATGAT
comp95945_c1_seq1	2	10	862	882	20	20	19	100	0	0	0	0	GT	GTGTGTGTGTGTGTGTGTGTG
comp95962_c0_seq1	3	6	1	20	18	18	17	100	0	0	0	0	GCA	GCAGCAGCAGCAGCAGCAGC
comp96000_c0_seq1	6	4	688	711	24	24	11	95.833	1	0	0	0	GGGAGG	GGGAGGGGGAGGAGGAGGGGGAGG
comp96000_c0_seq1	3	6	695	714	18	18	10	95	1	0	0	0	GGA	GGAGGAGGAGGGGGAGGAGG
comp96000_c0_seq2	6	4	1740	1763	24	24	11	95.833	1	0	0	0	GGGAGG	GGGAGGGGGAGGAGGAGGGGGAGG
comp96000_c0_seq2	3	6	1747	1766	18	18	10	95	1	0	0	0	GGA	GGAGGAGGAGGGGGAGGAGG
comp96012_c0_seq1	2	10	1	20	20	20	18	100	0	0	0	0	CA	CACACACACACACACACACA
comp96024_c0_seq1	2	11	1	22	22	22	6	90.909	2	0	0	0	GT	GTGTGTGCGTGTGTTTGTGTGT
comp96028_c1_seq1	9	2	789	809	18	18	12	100	0	0	0	0	ATGCTGGTC	ATGCTGGTCATGCTGGTCATG
comp96030_c0_seq1	2	10	1	20	20	20	18	100	0	0	0	0	AG	AGAGAGAGAGAGAGAGAGAG
comp96030_c0_seq1	9	2	262	285	18	18	15	100	0	0	0	0	CTTTTTTTT	CTTTTTTTTCTTTTTTTTCTTTTT
comp96030_c0_seq2	2	10	1	20	20	20	18	100	0	0	0	0	AG	AGAGAGAGAGAGAGAGAGAG
comp96030_c0_seq2	9	2	262	285	18	18	15	100	0	0	0	0	CTTTTTTTT	CTTTTTTTTCTTTTTTTTCTTTTT
comp96056_c0_seq1	4	5	206	225	20	20	16	100	0	0	0	0	GATT	GATTGATTGATTGATTGATT
comp96081_c1_seq2	2	10	1	20	20	20	18	100	0	0	0	0	AT	ATATATATATATATATATAT
comp96087_c0_seq1	9	2	1316	1341	19	18	10	96	0	1	0	0	AAAAAAAGC	AAAAAAAGCAAAACAAAGCAAAAAAA
comp96087_c1_seq1	3	6	620	639	18	18	17	100	0	0	0	0	AGC	AGCAGCAGCAGCAGCAGCAG
comp96087_c1_seq3	3	6	812	831	18	18	17	100	0	0	0	0	AGC	AGCAGCAGCAGCAGCAGCAG
comp96087_c1_seq4	3	6	564	583	18	18	17	100	0	0	0	0	AGC	AGCAGCAGCAGCAGCAGCAG
comp96087_c2_seq1	3	7	1	22	21	21	12	95.455	1	0	0	0	GCA	GCAGCAGCAGCAACAGCAGCAG
comp96087_c2_seq1	6	3	27	46	18	18	7	95	1	0	0	0	AGCAGG	AGCAGGAGAAGGAGCAGGAG
comp96087_c2_seq1	2	10	1545	1565	20	20	12	95.238	1	0	0	0	AC	ACACACACACATACACACACA
comp96104_c0_seq1	6	3	1048	1067	18	18	14	100	0	0	0	0	GGTTCA	GGTTCAGGTTCAGGTTCAGG
comp96112_c0_seq1	4	5	1	23	20	20	19	100	0	0	0	0	AGAC	AGACAGACAGACAGACAGACAGA
comp96119_c0_seq1	8	2	133	154	16	16	14	100	0	0	0	0	GCTAACAG	GCTAACAGGCTAACAGGCTAAC
comp96151_c0_seq1	4	11	566	610	44	44	34	97.778	1	0	0	0	CTGT	CTGTCTGTCTGTCTGTCTGTCTTTCTGTCTGTCTGTCTGTCTGTC
comp96224_c0_seq1	3	6	1	20	18	18	17	100	0	0	0	0	AGA	AGAAGAAGAAGAAGAAGAAG
comp96224_c0_seq1	2	16	558	589	32	32	9	90.625	3	0	0	0	TG	TGTGTGTCTGTGTGTGTTTGTTTGTGTGTGTG
comp96228_c0_seq1	3	7	328	350	22	21	13	95.455	0	1	0	0	AGG	AGGAGGAGGAAGGAGGAGGAGGA
comp96228_c1_seq1	10	2	1038	1057	20	20	10	100	0	0	0	0	TCCTGCCGAG	TCCTGCCGAGTCCTGCCGAG
comp96228_c1_seq1	10	2	1119	1140	20	20	12	100	0	0	0	0	CGCTGAGTGT	CGCTGAGTGTCGCTGAGTGTCG
comp96304_c0_seq1	2	11	1307	1329	22	22	14	95.652	1	0	0	0	TG	TGTGTGTTTGTGTGTGTGTGTGT
comp96306_c0_seq1	6	4	1356	1381	24	24	13	96.154	1	0	0	0	GGGGAG	GGGGAGGGGGAGGAGGAGGGGGAGGG
comp96412_c0_seq1	2	10	1	21	20	20	19	100	0	0	0	0	AT	ATATATATATATATATATATA
comp96415_c0_seq1	3	7	1191	1213	21	21	13	95.652	1	0	0	0	CTT	CTTCTTCTTTTTCTTCTTCTTCT
comp96421_c0_seq1	3	11	379	411	33	33	16	93.939	2	0	0	0	CAC	CACCACCACCGCCACCAACACCACCACCACCAC
comp96421_c0_seq1	7	3	438	458	21	21	14	100	0	0	0	0	TTATTTT	TTATTTTTTATTTTTTATTTT
comp96421_c0_seq1	3	7	616	637	21	21	19	100	0	0	0	0	TGA	TGATGATGATGATGATGATGAT
comp96426_c1_seq1	9	2	762	783	18	18	13	100	0	0	0	0	GTCATCATC	CATCGTCATCATCGTCATCATC
comp96431_c0_seq1	2	10	128	147	20	20	11	95	1	0	0	0	TG	TGTGTGTGTGAGTGTGTGTG
comp96441_c1_seq2	7	4	107	139	28	28	12	93.939	2	0	0	0	GAAGGCT	GAAGGCTGAAGGCTGAGGGTTGAAGGCTGAAGG
comp96465_c0_seq1	6	3	231	253	18	18	17	100	0	0	0	0	AGCACC	AGCACCAGCACCAGCACCAGCAC
comp96465_c0_seq1	3	8	512	536	24	24	15	96	1	0	0	0	ACA	ACAACAAAAACAACAACAACAACAA
comp96465_c1_seq1	3	7	2588	2610	21	21	13	95.652	1	0	0	0	CTG	CTGCTGCTGTTGCTGCTGCTGCT
comp96495_c0_seq1	9	2	2461	2481	18	18	12	100	0	0	0	0	GAAGGCTGA	GAAGGCTGAGAAGGCTGAGAA
comp96508_c0_seq2	3	7	1083	1105	21	21	13	95.652	1	0	0	0	AAT	AATAATAACAATAATAATAATAA
comp96543_c0_seq1	7	4	401	430	28	28	10	93.333	0	1	1	0	CTCTCCT	CTCTCCTCCTCTCCCTCTCCTCTCTCCTCT
comp96543_c0_seq1	5	4	422	441	20	20	8	95	1	0	0	0	CTCTC	CTCTCCTCTTCTCTCCTCTC
comp96543_c1_seq1	3	6	1	20	18	18	17	100	0	0	0	0	TCC	TCCTCCTCCTCCTCCTCCTC
comp96587_c0_seq1	6	3	929	948	18	18	7	95	1	0	0	0	TCCCTC	TCCCTCTCCCGCTCCCTCTC
comp96595_c0_seq1	5	4	1	23	20	20	18	100	0	0	0	0	TAAGC	TAAGCTAAGCTAAGCTAAGCTAA
comp96621_c0_seq1	4	6	717	742	24	24	8	92.308	2	0	0	0	TCTG	TCTGTCTCTCTGTCTGTATGTCTGTC
comp96648_c0_seq1	10	2	3158	3177	20	20	10	100	0	0	0	0	GGTTCTGCTG	GGTTCTGCTGGGTTCTGCTG
comp96690_c3_seq1	3	7	1	23	21	21	13	95.652	1	0	0	0	AGC	AGCAGCAGCAGCAACAGCAGCAG
comp96699_c0_seq1	8	2	1	22	16	16	14	100	0	0	0	0	ACAAAAAA	AAAAAACAAAAAAACAAAAAAA
comp96703_c0_seq1	2	11	1	22	22	22	20	100	0	0	0	0	GT	GTGTGTGTGTGTGTGTGTGTGT
comp96721_c0_seq1	7	3	5	26	22	21	8	95.238	0	1	0	0	CCTCCTC	CCTCCTCCCTCCCTCCCTCCTC
comp96774_c0_seq1	4	6	1	24	24	24	13	95.833	1	0	0	0	GAAT	GAATGAATAAATGAATGAATGAAT
comp96776_c1_seq1	3	7	367	388	21	21	19	100	0	0	0	0	AGA	AGAAGAAGAAGAAGAAGAAGAA
comp96812_c2_seq1	2	10	494	513	20	20	11	95	1	0	0	0	TA	TATATATAAATATATATATA
comp96813_c0_seq1	10	2	755	774	20	20	10	100	0	0	0	0	TCACTGGTCA	TCACTGGTCATCACTGGTCA
comp96832_c1_seq1	3	15	1	47	45	45	9	89.362	5	0	0	0	CCT	CCTCCTCCTCTTCCTCCCCCTCCTGCTCCTCCCCCTCCACCTCCTCC
comp96853_c0_seq1	2	11	1	22	22	22	20	100	0	0	0	0	AT	ATATATATATATATATATATAT
comp96855_c1_seq1	6	4	15	41	25	24	7	92.308	1	1	0	0	CACACG	CACACGCACGACGCACACACACACGCA
comp96872_c0_seq1	2	10	748	767	20	20	11	95	1	0	0	0	TG	TGTGTGTGTGTATGTGTGTG
comp96897_c0_seq1	2	11	457	479	22	22	14	95.652	1	0	0	0	AG	AGAGAGAGAGCGAGAGAGAGAGA
comp96897_c1_seq1	2	11	1	23	22	22	14	95.652	1	0	0	0	AG	AGAGAGAGAGCGAGAGAGAGAGA
comp96897_c1_seq1	5	4	19	38	20	20	8	95	1	0	0	0	AGAGA	AGAGAAGAGCAGAGAAGAGA
comp96898_c0_seq1	2	10	1	20	20	20	18	100	0	0	0	0	GT	GTGTGTGTGTGTGTGTGTGT
comp96898_c1_seq1	2	10	1	21	20	20	19	100	0	0	0	0	AC	ACACACACACACACACACACA
comp96907_c0_seq1	2	10	1	21	20	20	19	100	0	0	0	0	GT	GTGTGTGTGTGTGTGTGTGTG
comp96954_c0_seq1	6	3	533	553	17	18	9	95.455	0	0	1	0	GAGAAG	GAGAAGGAGAAGGAAAGGAGA
comp96954_c0_seq2	6	3	533	553	17	18	9	95.455	0	0	1	0	GAGAAG	GAGAAGGAGAAGGAAAGGAGA
comp96974_c0_seq1	6	3	475	494	18	18	14	100	0	0	0	0	GTTTTT	GTTTTTGTTTTTGTTTTTGT
comp96975_c0_seq1	4	10	5	47	40	40	25	95.349	2	0	0	0	TCTG	TCTGTCTATCTGTCTGTCTGTCTGTCTATCTGTCTGTCTGTCT
comp97145_c0_seq1	3	8	1	24	24	24	14	95.833	1	0	0	0	TAA	TAATAATTATAATAATAATAATAA
comp97145_c0_seq2	3	8	1	24	24	24	14	95.833	1	0	0	0	TAA	TAATAATTATAATAATAATAATAA
comp97145_c1_seq1	3	7	1	21	21	21	18	100	0	0	0	0	TTA	TTATTATTATTATTATTATTA
comp97145_c1_seq1	3	6	256	275	18	18	17	100	0	0	0	0	ATA	ATAATAATAATAATAATAAT
comp97153_c1_seq1	3	6	1	20	18	18	17	100	0	0	0	0	TAG	TAGTAGTAGTAGTAGTAGTA
comp97171_c0_seq1	2	10	1	21	20	20	12	95.238	1	0	0	0	TG	TGTGTGTGCGTGTGTGTGTGT
comp97195_c1_seq1	3	7	261	281	21	21	18	100	0	0	0	0	GCT	GCTGCTGCTGCTGCTGCTGCT
comp97244_c0_seq2	4	5	1	23	20	20	19	100	0	0	0	0	CTTT	CTTTCTTTCTTTCTTTCTTTCTT
comp97251_c0_seq1	7	3	1	22	21	21	8	95.455	1	0	0	0	AAAAAAC	AAAAAACAAAAAAAAAAAAACA
comp97323_c0_seq2	5	4	1648	1667	20	20	8	95	1	0	0	0	TCCTC	TCCTCTCCACTCCTCTCCTC
comp97327_c0_seq1	9	2	2	22	18	18	12	100	0	0	0	0	GAGGAGGAA	GAGGAGGAAGAGGAGGAAGAG
comp97349_c1_seq1	2	11	358	379	22	22	13	95.455	1	0	0	0	TG	TGTGTGTGTTTGTGTGTGTGTG
comp97360_c0_seq1	3	8	1	24	24	24	21	100	0	0	0	0	GAA	GAAGAAGAAGAAGAAGAAGAAGAA
comp97374_c0_seq1	3	10	1667	1698	30	30	22	96.875	1	0	0	0	GTA	GTAGTAGTTGTAGTAGTAGTAGTAGTAGTAGT
comp97377_c2_seq1	3	6	1	20	18	18	17	100	0	0	0	0	AAC	AACAACAACAACAACAACAA
comp97387_c6_seq2	2	10	1	20	20	20	18	100	0	0	0	0	AG	AGAGAGAGAGAGAGAGAGAG
comp97390_c0_seq1	6	3	2512	2533	18	18	16	100	0	0	0	0	GGGACA	GGGACAGGGACAGGGACAGGGA
comp97390_c0_seq1	9	3	2686	2719	27	27	11	94.118	2	0	0	0	ACAGAGAGC	ACAGAGAGCATAGAGAACACAGAGAGCACAGAGA
comp97390_c0_seq2	6	3	1791	1812	18	18	16	100	0	0	0	0	GGGACA	GGGACAGGGACAGGGACAGGGA
comp97390_c0_seq2	9	3	1965	1998	27	27	11	94.118	2	0	0	0	ACAGAGAGC	ACAGAGAGCATAGAGAACACAGAGAGCACAGAGA
comp97392_c1_seq1	4	13	1045	1096	52	52	34	96.154	2	0	0	0	TTGA	TTGATTGATTGATTGATTCATTGATTGAGTGATTGATTGATTGATTGATTGA
comp97392_c2_seq1	4	5	1	20	20	20	16	100	0	0	0	0	TTGA	TTGATTGATTGATTGATTGA
comp97395_c0_seq1	2	10	955	974	20	20	18	100	0	0	0	0	TA	TATATATATATATATATATA
comp97399_c1_seq1	10	2	520	541	20	20	12	100	0	0	0	0	CGTGTGTGTG	GTGTGTGTGCGTGTGTGTGCGT
comp97444_c0_seq1	10	2	132	155	20	20	14	100	0	0	0	0	TTTATTGTTG	TTTATTGTTGTTTATTGTTGTTTA
comp97473_c3_seq1	6	3	830	849	18	18	7	95	1	0	0	0	GTGTCT	GTGTCTGAGTCTGTGTCTGT
comp97482_c1_seq2	3	7	3	23	21	21	11	95.238	1	0	0	0	CCT	CCTCCTCCTCTTCCTCCTCCT
comp97482_c1_seq2	6	3	279	298	18	18	7	95	1	0	0	0	GAGGAT	GAGGATGAGGAGGAGGATGA
comp97504_c0_seq1	6	3	4	24	17	18	9	95.455	0	0	1	0	TTTTTC	TTTTTCTTTTTTTTTTCTTTT
comp97507_c0_seq2	2	16	1	32	32	32	9	90.625	3	0	0	0	GT	GTGTGTGTGTCTGTCTGTGTGTGTATGTGTGT
comp97513_c0_seq1	3	7	1	21	21	21	18	100	0	0	0	0	AGT	AGTAGTAGTAGTAGTAGTAGT
comp97514_c0_seq1	2	11	1	22	22	22	13	95.455	1	0	0	0	CA	CACACACACACAGACACACACA
comp97514_c1_seq1	2	10	215	234	20	20	18	100	0	0	0	0	TG	TGTGTGTGTGTGTGTGTGTG
comp97525_c0_seq1	5	4	519	538	20	20	15	100	0	0	0	0	GGAGA	GGAGAGGAGAGGAGAGGAGA
comp97534_c0_seq1	3	7	9	30	21	21	12	95.455	1	0	0	0	CCT	CCTCCTCCTCCCCCTCCTCCTC
comp97545_c0_seq1	5	4	1123	1142	20	20	15	100	0	0	0	0	CTGGA	CTGGACTGGACTGGACTGGA
comp97545_c0_seq1	3	7	1352	1373	20	21	13	95.652	0	0	1	0	TTA	TTATTATTATATTATTATTATT
comp97563_c0_seq1	3	7	635	657	21	21	13	95.652	1	0	0	0	GGA	GGAGGAGGAGGAGGAAGAGGAGG
comp97563_c1_seq1	3	7	1	22	21	21	12	95.455	1	0	0	0	AGG	AGGAGGAAGAGGAGGAGGAGGA
comp97630_c0_seq1	3	10	80	111	30	30	15	93.75	2	0	0	0	AAG	AAGAAGAAGAAGAAAAAGTAGAAGAAGAAGAA
comp97630_c0_seq1	3	7	1426	1447	21	21	12	95.455	1	0	0	0	TGT	TGTTGTTGTTTTTGTTGTTGTT
comp97673_c1_seq1	8	2	109	131	16	16	8	95.652	1	0	0	0	GCCCCCCC	CCCCCCGCCCCCCTGCCCCCCCG
comp97696_c0_seq1	4	5	1	22	20	20	18	100	0	0	0	0	TGGA	TGGATGGATGGATGGATGGATG
comp97699_c0_seq1	2	11	1	23	22	22	21	100	0	0	0	0	AT	ATATATATATATATATATATATA
comp97736_c0_seq1	2	10	1	20	20	20	18	100	0	0	0	0	TG	TGTGTGTGTGTGTGTGTGTG
comp97737_c0_seq1	9	2	47	69	18	18	14	100	0	0	0	0	AAAAACTAA	AAAAACTAAAAAAACTAAAAAAA
comp97771_c0_seq1	2	10	1	21	20	20	19	100	0	0	0	0	AC	ACACACACACACACACACACA
comp97776_c0_seq1	9	3	218	250	28	27	17	96.875	0	1	0	0	AAAAAAATA	AAAAAAATAAGAAAAAATAAAAAAAATAAAAAA
comp97778_c0_seq1	3	6	1	20	18	18	17	100	0	0	0	0	GGA	GGAGGAGGAGGAGGAGGAGG
comp97796_c0_seq1	4	5	1	23	20	20	19	100	0	0	0	0	AGAA	AGAAAGAAAGAAAGAAAGAAAGA
comp97796_c0_seq1	6	4	292	320	24	24	23	100	0	0	0	0	CACACC	CACACCCACACCCACACCCACACCCACAC
comp97796_c1_seq1	9	2	8	27	18	18	11	100	0	0	0	0	TGATGGTGG	TGATGGTGGTGATGGTGGTG
comp97796_c1_seq1	8	2	93	115	17	16	8	95.455	0	1	0	0	AAAAAATG	AAAAAATGAGAAAAATGAAAAAA
comp97796_c2_seq1	3	7	558	580	21	21	13	95.652	1	0	0	0	TAA	TAATAATAATAATTATAATAATA
comp97825_c0_seq1	4	5	252	271	20	20	9	95	1	0	0	0	ATTC	ATTCATTCATTAATTCATTC
comp97830_c0_seq1	9	2	182	206	18	18	9	96	1	0	0	0	AAAAAAATT	AAAAAAATTTAAAAAATTAAAAAAA
comp97835_c0_seq1	9	3	987	1013	27	27	11	96.296	1	0	0	0	GAGGTCCTC	GAGGTCCTCGAGGTCCTCGGGGTCCTC
comp97855_c0_seq1	2	10	651	671	20	20	19	100	0	0	0	0	GT	GTGTGTGTGTGTGTGTGTGTG
comp97855_c1_seq1	5	4	65	85	21	20	9	95	0	1	0	0	CCTCT	CCTCTCCTCTCCTGCTCCTCT
comp97855_c2_seq1	2	10	977	997	20	20	12	95.238	1	0	0	0	AC	ACACACACACATACACACACA
comp97880_c0_seq1	9	2	366	386	18	18	12	100	0	0	0	0	CTCATCGTC	CTCATCGTCCTCATCGTCCTC
comp97900_c3_seq2	10	2	474	493	20	20	10	100	0	0	0	0	GACTTTACTT	GACTTTACTTGACTTTACTT
comp97903_c1_seq1	3	7	1	22	21	21	19	100	0	0	0	0	AAC	AACAACAACAACAACAACAACA
comp97967_c2_seq1	10	2	795	814	20	20	10	100	0	0	0	0	TGGTGAAATG	TGGTGAAATGTGGTGAAATG
comp97967_c3_seq1	3	9	1	27	28	27	17	96.154	0	1	0	0	AGG	AGGAGGAGGAGGAGGAGGGAGGAGGAG
comp97988_c0_seq1	8	2	1735	1757	17	16	8	95.455	0	1	0	0	TTTTATTT	TTTTATTTTTTTAATTTTTTTAT
comp98010_c0_seq1	10	2	46	66	20	20	11	100	0	0	0	0	TGTTTGTTTT	TGTTTGTTTTTGTTTGTTTTT
comp98023_c3_seq1	8	3	1085	1108	24	24	16	100	0	0	0	0	AAACAAAA	AAACAAAAAAACAAAAAAACAAAA
comp98036_c1_seq1	4	5	1	20	20	20	16	100	0	0	0	0	ATTT	ATTTATTTATTTATTTATTT
comp98066_c0_seq1	3	12	266	301	36	36	19	94.444	2	0	0	0	AAG	AAGAAGAAGAAGAAGAACAAGCAGAAGAAGAAGAAG
comp98066_c0_seq2	3	12	266	301	36	36	19	94.444	2	0	0	0	AAG	AAGAAGAAGAAGAAGAACAAGCAGAAGAAGAAGAAG
comp98081_c0_seq1	3	7	1	22	21	21	19	100	0	0	0	0	GAA	GAAGAAGAAGAAGAAGAAGAAG
comp98112_c0_seq1	2	10	448	467	20	20	18	100	0	0	0	0	AC	ACACACACACACACACACAC
comp98116_c0_seq1	2	11	1	22	22	22	20	100	0	0	0	0	AG	AGAGAGAGAGAGAGAGAGAGAG
comp98116_c0_seq1	3	7	1454	1474	21	21	11	95.238	1	0	0	0	GAG	GAGGAGGAGGTGGAGGAGGAG
comp98134_c0_seq1	6	12	1681	1753	72	72	18	90.411	7	0	0	0	GCTCCA	GCTCCAGGTCCAGCTCCAGCTGCAGCTCCAGCTTCAGGTCCAGGTCCAGCTTCAGGTCCAGCTCCAGCTCCAG
comp98148_c5_seq1	4	6	631	654	24	24	6	91.667	2	0	0	0	TCTG	TCTGTCTCTCTGTCTGCCTGTCTG
comp98169_c0_seq1	2	10	1	21	20	20	19	100	0	0	0	0	AG	AGAGAGAGAGAGAGAGAGAGA
comp98169_c0_seq1	8	2	494	515	16	16	14	100	0	0	0	0	CCGTCCTT	CCGTCCTTCCGTCCTTCCGTCC
comp98169_c0_seq3	8	2	299	320	16	16	14	100	0	0	0	0	CCGTCCTT	CCGTCCTTCCGTCCTTCCGTCC
comp98187_c0_seq1	2	10	1	20	20	20	18	100	0	0	0	0	TA	TATATATATATATATATATA
comp98217_c0_seq1	10	2	1000	1023	20	20	14	100	0	0	0	0	AACTGAAGCT	AACTGAAGCTAACTGAAGCTAACT
comp98239_c0_seq1	3	7	300	322	21	21	20	100	0	0	0	0	TGA	TGATGATGATGATGATGATGATG
comp98242_c0_seq1	8	3	35	62	24	24	13	96.429	1	0	0	0	AAAAAAAC	AAAAAAACAAAAAAACAACAAAACAAAA
comp98249_c1_seq1	9	2	210	234	18	18	9	96	1	0	0	0	CCTCCTCAT	CCTCCTCATCCTCCTGATCCTCCTC
comp98249_c2_seq1	3	7	1	21	21	21	18	100	0	0	0	0	GGA	GGAGGAGGAGGAGGAGGAGGA
comp98265_c0_seq1	8	2	477	499	16	16	8	95.652	1	0	0	0	GTGTGTGC	GTGTGTGCGTGTGAGCGTGTGTG
comp98292_c0_seq1	9	2	1334	1353	18	18	11	100	0	0	0	0	ATGTGGTGT	ATGTGGTGTATGTGGTGTAT
comp98295_c0_seq1	3	7	1236	1256	21	21	18	100	0	0	0	0	AGA	AGAAGAAGAAGAAGAAGAAGA
comp98306_c1_seq1	3	6	435	454	18	18	10	95	1	0	0	0	TAA	TAATAATAATTATAATAATA
comp98308_c0_seq1	2	19	581	619	38	38	16	92.308	3	0	0	0	TG	TGTGTGTGTGAGTGTATGTGTGTGTGTGAGTGTGTGTGT
comp98308_c3_seq1	2	10	1	20	20	20	18	100	0	0	0	0	AC	ACACACACACACACACACAC
comp98326_c1_seq1	9	2	2	23	18	18	13	100	0	0	0	0	AAAAAAAGA	AAAAAAAGAAAAAAAAGAAAAA
comp98326_c1_seq1	9	3	231	261	27	27	22	100	0	0	0	0	CATGGACAG	CATGGACAGCATGGACAGCATGGACAGCATG
comp98371_c0_seq1	2	10	1	21	20	20	19	100	0	0	0	0	GT	GTGTGTGTGTGTGTGTGTGTG
comp98378_c0_seq1	2	11	1	23	22	22	14	95.652	1	0	0	0	AC	ACACACACACACACTCACACACA
comp98384_c1_seq1	8	3	1	30	24	24	8	93.333	2	0	0	0	AGAGAGAA	AGAGAGAGAGAGAGAAAGAGAAAAAGAGAG
comp98391_c0_seq1	10	3	177	213	30	30	20	97.297	1	0	0	0	ACACACCGGA	ACACACCGGGACACACCGGAACACACCGGAACACACC
comp98401_c2_seq4	3	9	7	35	27	27	19	96.552	1	0	0	0	GTA	GTAGTAGTAATAGTAGTAGTAGTAGTAGT
comp98423_c1_seq1	7	4	1194	1222	29	28	8	92.857	1	1	0	0	AAAAAAC	AAAAAACAACAAAACAAACAACAAAAAAC
comp98448_c0_seq2	4	5	90	111	20	20	18	100	0	0	0	0	TCAG	TCAGTCAGTCAGTCAGTCAGTC
comp98456_c0_seq3	3	7	1	22	21	21	19	100	0	0	0	0	AAT	AATAATAATAATAATAATAATA
comp98472_c1_seq1	3	8	1	24	24	24	14	95.833	1	0	0	0	AAG	AAGAAGAAGAAGAAAAAGAAGAAG
comp98485_c0_seq1	6	3	2299	2320	18	18	9	95.455	1	0	0	0	AAAGAA	AAAGAAAAAAAAAAAGAAAAAG
comp98489_c0_seq1	3	10	438	468	30	30	14	93.548	2	0	0	0	CGC	CGCCGCCGCGGCCGCCGCAGCCGCCGCCGCC
comp98494_c0_seq1	3	7	1000	1020	21	21	11	95.238	1	0	0	0	GAG	GAGGAGGAAGAGGAGGAGGAG
comp98497_c0_seq1	4	6	1	25	24	24	14	96	1	0	0	0	TGGA	TGGATGGATGGATGGACGGATGGAT
comp98505_c0_seq1	6	4	113	136	24	24	18	100	0	0	0	0	ATCGTC	ATCGTCATCGTCATCGTCATCGTC
comp98509_c1_seq1	8	3	1	24	24	24	16	100	0	0	0	0	AAAACAAA	AAAACAAAAAAACAAAAAAACAAA
comp98542_c0_seq1	2	11	754	775	22	22	20	100	0	0	0	0	CT	CTCTCTCTCTCTCTCTCTCTCT
comp98550_c0_seq1	7	3	1	22	21	21	15	100	0	0	0	0	GAGGTCA	GAGGTCAGAGGTCAGAGGTCAG
comp98558_c0_seq1	4	8	1	32	32	32	21	96.875	1	0	0	0	TGCG	TGCGTGCGTGCGTGCGTGCGTGCTTGCGTGCG
comp98558_c0_seq1	10	2	336	357	20	20	12	100	0	0	0	0	CCTCCCTCCT	CCTCCCTCCTCCTCCCTCCTCC
comp98558_c1_seq1	4	5	1	20	20	20	16	100	0	0	0	0	GAAA	GAAAGAAAGAAAGAAAGAAA
comp98582_c1_seq1	2	11	261	283	22	22	14	95.652	1	0	0	0	CT	CTCTCTCTCTCTCACTCTCTCTC
comp98582_c2_seq1	2	10	1	20	20	20	18	100	0	0	0	0	AC	ACACACACACACACACACAC
comp98589_c0_seq1	6	3	5	24	17	18	8	95.238	0	0	1	0	AAACAA	AAACAAAAAAAAAACAAAAA
comp98615_c2_seq1	6	3	342	363	18	18	9	95.455	1	0	0	0	CCCCTC	CCCCTCCCCCTGCCCCTCCCCC
comp98651_c3_seq1	6	5	517	547	30	30	11	93.548	2	0	0	0	CTCTCC	CTCTCCCGCTCCCTCTGCCTCTCCCTCTCCC
comp98675_c1_seq3	3	6	1	20	18	18	17	100	0	0	0	0	AGC	AGCAGCAGCAGCAGCAGCAG
comp98675_c1_seq3	3	11	696	728	33	33	10	90.909	1	1	1	0	AGG	AGGAGGAGGAGAGGAGGAAGAGGGAGGAGGAGG
comp98716_c2_seq1	4	5	617	636	20	20	9	95	1	0	0	0	TTTC	TTTCTTTCTCTCTTTCTTTC
comp98723_c1_seq1	3	7	1	23	21	21	20	100	0	0	0	0	AGG	AGGAGGAGGAGGAGGAGGAGGAG
comp98730_c6_seq1	5	4	1	20	20	20	15	100	0	0	0	0	GTTTT	GTTTTGTTTTGTTTTGTTTT
comp98758_c1_seq1	2	10	596	615	20	20	18	100	0	0	0	0	CA	CACACACACACACACACACA
comp98799_c0_seq1	3	6	1	20	18	18	17	100	0	0	0	0	TGA	TGATGATGATGATGATGATG
comp98820_c0_seq1	5	4	188	208	19	20	10	95.455	0	0	1	0	GGTGG	GGTGGGGTGGGGGGGGTGGGG
comp98823_c0_seq1	7	3	1	21	22	21	7	95	0	1	0	0	AAAAAAT	AAAAAATAAATAAATAAAAAA
comp98858_c0_seq1	3	8	701	724	24	24	14	95.833	1	0	0	0	CAT	CATCATCTTCATCATCATCATCAT
comp98858_c1_seq1	4	5	156	176	20	20	17	100	0	0	0	0	GAAT	GAATGAATGAATGAATGAATG
comp98858_c1_seq1	3	6	294	313	18	18	17	100	0	0	0	0	GAT	GATGATGATGATGATGATGA
comp98869_c0_seq1	10	3	77	109	29	30	10	94.118	1	0	1	0	ACACACACAT	ACACACACATAACACACATACACCCACATACAC
comp98869_c2_seq1	8	3	174	197	25	24	9	95.652	0	1	0	0	CTCCTCCT	CTCCTCCTCTGCCTCCTCTCCTCC
comp98875_c0_seq1	6	3	249	268	18	18	7	95	1	0	0	0	GAAGAG	GAAGAGGAGGAGGAAGAGGA
comp98885_c0_seq1	3	10	129	158	30	30	13	93.333	2	0	0	0	AAG	AAGAAGAAGTAGAAGAACAAGAAGAAGAAG
comp98891_c0_seq1	5	4	222	242	19	20	10	95.455	0	0	1	0	AGAAA	AGAAAAGAAAGAAAAGAAAAG
comp98913_c0_seq1	10	2	680	699	20	20	10	100	0	0	0	0	AAAATGTACT	AAAATGTACTAAAATGTACT
comp98938_c0_seq1	3	7	353	375	21	21	13	95.652	1	0	0	0	ATA	ATAATAATAATAGTAATAATAAT
comp98952_c0_seq1	10	2	505	525	20	20	11	100	0	0	0	0	AGTGCATTAA	AGTGCATTAAAGTGCATTAAA
comp98978_c1_seq1	5	4	523	546	20	20	12	95.833	1	0	0	0	GTTTT	GTTTTGTTTTGCTTTGTTTTGTTT
comp99032_c0_seq1	2	10	1	21	20	20	19	100	0	0	0	0	GA	GAGAGAGAGAGAGAGAGAGAG
comp99045_c0_seq1	3	7	349	369	21	21	18	100	0	0	0	0	TGA	TGATGATGATGATGATGATGA
comp99047_c0_seq1	4	5	5	24	20	20	16	100	0	0	0	0	TTTA	TTTATTTATTTATTTATTTA
comp99048_c0_seq1	2	11	1	22	22	22	13	95.455	1	0	0	0	TA	TATATATCTATATATATATATA
comp99048_c0_seq1	10	2	18	38	20	20	11	100	0	0	0	0	CACACATATA	ATATACACACATATACACACA
comp99075_c2_seq1	10	2	253	275	20	20	13	100	0	0	0	0	TGTGACACAG	TGTGACACAGTGTGACACAGTGT
comp99077_c0_seq1	6	3	1	21	18	18	8	95.238	1	0	0	0	AAAAGA	AAAAGAAAAAAAAAAAGAAAA
comp99082_c4_seq1	4	6	1	24	24	24	20	100	0	0	0	0	AGTT	AGTTAGTTAGTTAGTTAGTTAGTT
comp99101_c1_seq1	3	12	379	414	36	36	12	91.667	3	0	0	0	GAG	GAGGAGGAGGAGCAAGAGGAGGAGCAGGAGGAGGAG
comp99131_c0_seq1	10	2	629	650	20	20	12	100	0	0	0	0	AGAATGTTAA	AGAATGTTAAAGAATGTTAAAG
comp99173_c0_seq1	3	8	1105	1128	24	24	14	95.833	1	0	0	0	CAG	CAGCAGCAGCAGTAGCAGCAGCAG
comp99201_c0_seq1	8	2	1596	1617	15	16	8	95.652	0	0	1	0	GTTCTTTG	GTTCTTTGGTTCTTGGTTCTTT
comp99202_c2_seq1	7	3	41	64	22	21	10	95.652	0	1	0	0	TTGTTTT	TTGTTTTTTGTTTTTGTGTTTTTT
comp99207_c0_seq1	10	2	472	492	20	20	11	100	0	0	0	0	GTCCAGCTGT	GTCCAGCTGTGTCCAGCTGTG
comp99212_c0_seq1	4	7	402	432	28	28	14	93.548	0	1	1	0	TTTC	TTTCTTTCTTTCTTTCGTTTTTTCTTTCTTT
comp99212_c1_seq1	9	2	1	20	18	18	11	100	0	0	0	0	GTTATTATT	TTGTTATTATTGTTATTATT
comp99212_c2_seq1	3	6	275	294	18	18	10	95	1	0	0	0	TTA	TTATTATCATTATTATTATT
comp99218_c0_seq2	6	4	3568	3595	24	24	8	92.857	2	0	0	0	TCAGCC	TCAGCCTCGGCCTCGGCCTCAGCCTCAG
comp99218_c0_seq3	6	4	3568	3595	24	24	8	92.857	2	0	0	0	TCAGCC	TCAGCCTCGGCCTCGGCCTCAGCCTCAG
comp99218_c0_seq5	6	4	4145	4172	24	24	8	92.857	2	0	0	0	TCAGCC	TCAGCCTCGGCCTCGGCCTCAGCCTCAG
comp99220_c0_seq1	3	7	1	21	21	21	18	100	0	0	0	0	AGC	AGCAGCAGCAGCAGCAGCAGC
comp99221_c0_seq1	3	6	1815	1834	18	18	17	100	0	0	0	0	CTC	CTCCTCCTCCTCCTCCTCCT
comp99233_c0_seq1	3	7	3	23	21	21	18	100	0	0	0	0	CTC	CTCCTCCTCCTCCTCCTCCTC
comp99233_c0_seq1	6	3	386	406	18	18	8	95.238	1	0	0	0	TGCTGT	TGCTGTTGCTGTAGCTGTTGC
comp99240_c0_seq1	5	3	1062	1080	14	15	8	95	0	0	1	0	TTTGT	GTTTTGTTTTGTTTGTTTT
comp99240_c1_seq1	6	3	311	331	18	18	15	100	0	0	0	0	CAGGTT	CAGGTTCAGGTTCAGGTTCAG
comp99251_c0_seq1	4	5	1	23	20	20	19	100	0	0	0	0	ATCC	ATCCATCCATCCATCCATCCATC
comp99282_c0_seq1	6	3	1004	1026	18	18	17	100	0	0	0	0	CTCTGT	CTCTGTCTCTGTCTCTGTCTCTG
comp99290_c0_seq1	9	2	21	40	18	18	11	100	0	0	0	0	AAAAAAAAC	AAAAAAAACAAAAAAAACAA
comp99303_c3_seq1	2	10	4	24	20	20	12	95.238	1	0	0	0	TG	TGTGTGTATGTGTGTGTGTGT
comp99309_c1_seq1	10	2	1050	1070	20	20	11	100	0	0	0	0	GTAAAACATT	GTAAAACATTGTAAAACATTG
comp99313_c0_seq1	7	2	304	323	14	14	13	100	0	0	0	0	GAAAAAA	GAAAAAAGAAAAAAGAAAAA
comp99313_c0_seq2	7	2	793	812	14	14	13	100	0	0	0	0	GAAAAAA	GAAAAAAGAAAAAAGAAAAA
comp99317_c0_seq1	3	6	6	25	18	18	17	100	0	0	0	0	CCA	CCACCACCACCACCACCACC
comp99354_c1_seq1	7	3	225	246	22	21	8	95.238	0	1	0	0	AAAAAAT	AAAAAATTAAAAAATAAAAAAT
comp99387_c0_seq1	3	6	264	283	18	18	10	95	1	0	0	0	GAG	GAGGAGGAGGAAGAGGAGGA
comp99390_c1_seq1	3	7	74	96	21	21	13	95.652	1	0	0	0	GAG	GAGGAGGAGGAGGAAGAGGAGGA
comp99390_c2_seq1	3	7	824	846	21	21	20	100	0	0	0	0	GAG	GAGGAGGAGGAGGAGGAGGAGGA
comp99390_c2_seq2	3	7	1291	1313	21	21	20	100	0	0	0	0	GAG	GAGGAGGAGGAGGAGGAGGAGGA
comp99390_c2_seq3	3	7	1958	1980	21	21	20	100	0	0	0	0	GAG	GAGGAGGAGGAGGAGGAGGAGGA
comp99398_c0_seq1	5	5	694	718	25	25	7	92	0	1	1	0	TTTAT	TTTATTTTATTTATTTATATTTTAT
comp99401_c0_seq1	8	2	12	34	17	16	8	95.455	0	1	0	0	TATTATCA	TATTATCATTATTATCATATTAT
comp99404_c0_seq1	3	7	1036	1056	21	21	18	100	0	0	0	0	GGA	GGAGGAGGAGGAGGAGGAGGA
comp99467_c0_seq1	9	2	676	695	18	18	11	100	0	0	0	0	TATGGAGGC	TATGGAGGCTATGGAGGCTA
comp99477_c0_seq1	6	3	4	23	18	18	7	95	1	0	0	0	TTCTTT	TTCTTTTTTTTTTTCTTTTT
comp99477_c0_seq1	3	7	114	135	21	21	12	95.455	1	0	0	0	AAG	AAGAAGAAGAAGGAGAAGAAGA
comp99491_c2_seq1	9	2	234	255	18	18	13	100	0	0	0	0	GGACTCTTT	GGACTCTTTGGACTCTTTGGAC
comp99491_c2_seq1	6	3	1341	1361	18	18	8	95.238	1	0	0	0	AGAGGA	AGAGGAAGAGGAGGAGGAAGA
comp99500_c1_seq1	2	11	1	22	22	22	13	95.455	1	0	0	0	GT	GTGTGTGTGTATGTGTGTGTGT
comp99503_c0_seq1	4	5	1	23	20	20	19	100	0	0	0	0	ATAG	ATAGATAGATAGATAGATAGATA
comp99506_c1_seq1	6	3	1082	1104	18	18	10	95.652	1	0	0	0	GAGCCT	GAGCCTGAGCCCGAGCCTGAGCC
comp99509_c0_seq1	3	6	1668	1687	18	18	10	95	1	0	0	0	TGA	TGATGATGAAGATGATGATG
comp99517_c0_seq2	4	7	347	375	26	28	13	93.548	0	0	2	0	TTTC	TTCTTTCTTTCTTTCTTTTTCTTTCTTTC
comp99529_c0_seq1	5	6	1823	1853	31	30	6	90	0	2	1	0	AGGAG	AGGAGAGGAGGAGGAGGAGGAAGGAGAGGAG
comp99529_c0_seq2	5	6	1823	1853	31	30	6	90	0	2	1	0	AGGAG	AGGAGAGGAGGAGGAGGAGGAAGGAGAGGAG
comp99535_c0_seq1	2	10	1	20	20	20	18	100	0	0	0	0	AT	ATATATATATATATATATAT
comp99553_c0_seq1	6	4	465	488	24	24	11	95.833	1	0	0	0	GACAAA	GACAAAGACAAAGAGAAAGACAAA
comp99553_c0_seq2	6	4	465	488	24	24	11	95.833	1	0	0	0	GACAAA	GACAAAGACAAAGAGAAAGACAAA
comp99568_c0_seq2	10	2	183	205	20	20	13	100	0	0	0	0	AAAGCATTTT	AAAGCATTTTAAAGCATTTTAAA
comp99593_c0_seq1	3	8	850	873	24	24	14	95.833	1	0	0	0	CAC	CACCACCACCACTACCACCACCAC
comp99597_c0_seq1	8	3	1	24	24	24	9	95.833	1	0	0	0	TGTGTGAG	TGTGTGAGTGTGTGTGTGTGTGAG
comp99627_c3_seq1	4	5	1	23	20	20	19	100	0	0	0	0	GAAA	GAAAGAAAGAAAGAAAGAAAGAA
comp99638_c0_seq1	3	7	1	23	21	21	13	95.652	1	0	0	0	ATA	ATAATAATAATGATAATAATAAT
comp99645_c0_seq1	2	10	1	21	20	20	19	100	0	0	0	0	AT	ATATATATATATATATATATA
comp99670_c0_seq1	9	2	33	53	18	18	12	100	0	0	0	0	TTTCTAATC	TTTCTAATCTTTCTAATCTTT
comp99671_c0_seq1	2	13	8	34	26	26	11	92.593	2	0	0	0	TC	TCTCTCTCTCTGTCTCCCTCTCTCTCT
comp99671_c0_seq1	2	11	668	690	22	22	14	95.652	1	0	0	0	TA	TATATATATACATATATATATAT
comp99675_c1_seq1	7	3	1294	1316	22	21	9	95.455	0	1	0	0	CCTGCAG	CCTGCAGCCTGCAGCTCTGCAGC
comp99685_c1_seq1	6	3	52	71	18	18	7	95	1	0	0	0	GGGAGG	GGGAGGGGGAGGAGGAGGGG
comp99705_c2_seq1	3	6	960	979	18	18	17	100	0	0	0	0	AGG	AGGAGGAGGAGGAGGAGGAG
comp99706_c0_seq1	2	10	1	20	20	20	18	100	0	0	0	0	TG	TGTGTGTGTGTGTGTGTGTG
comp99716_c0_seq1	3	7	1284	1305	21	21	12	95.455	1	0	0	0	CCG	CCGCCGCCGCCGCCACCGCCGC
comp99716_c0_seq1	9	4	1882	1918	36	36	14	94.595	2	0	0	0	ACCCATTCC	CCATTCCGCCCATTCCACCCATTCCTCCCATTCCACC
comp99716_c0_seq5	3	7	1284	1305	21	21	12	95.455	1	0	0	0	CCG	CCGCCGCCGCCGCCACCGCCGC
comp99716_c0_seq5	9	4	1882	1918	36	36	14	94.595	2	0	0	0	ACCCATTCC	CCATTCCGCCCATTCCACCCATTCCTCCCATTCCACC
comp99716_c0_seq6	3	7	551	573	21	21	13	95.652	1	0	0	0	CCG	CCGCCGCCGCCGCCACCGCCGCC
comp99746_c0_seq1	6	3	582	601	18	18	14	100	0	0	0	0	GGGTCA	GGGTCAGGGTCAGGGTCAGG
comp99746_c1_seq1	9	2	589	610	18	18	13	100	0	0	0	0	AGCCGGAGG	AGCCGGAGGAGCCGGAGGAGCC
comp99753_c0_seq1	2	10	1	20	20	20	18	100	0	0	0	0	AT	ATATATATATATATATATAT
comp99756_c0_seq1	9	2	427	446	18	18	11	100	0	0	0	0	GGTCCTCCT	GGTCCTCCTGGTCCTCCTGG
comp99756_c2_seq1	9	3	52	83	27	27	9	93.75	2	0	0	0	CCTGGACCT	CCTGGACCTCCAGGACGTCCTGGACCTCCTGG
comp99789_c0_seq1	3	7	1	21	21	21	18	100	0	0	0	0	GAA	GAAGAAGAAGAAGAAGAAGAA
comp99803_c0_seq1	6	4	298	321	25	24	11	95.652	0	1	0	0	TTTTTG	TTTTTGTTTTTGTTTTTTGTTTTT
comp99815_c0_seq1	6	3	1592	1611	18	18	14	100	0	0	0	0	GCTGCA	GCTGCAGCTGCAGCTGCAGC
comp99815_c0_seq2	6	3	1592	1611	18	18	14	100	0	0	0	0	GCTGCA	GCTGCAGCTGCAGCTGCAGC
comp99816_c0_seq1	5	4	118	139	20	20	17	100	0	0	0	0	TTTTA	TTTTATTTTATTTTATTTTATT
comp99824_c0_seq1	2	11	294	316	22	22	14	95.652	1	0	0	0	TG	TGTGTGTGTGTATGTGTGTGTGT
comp99825_c1_seq1	2	10	773	792	20	20	18	100	0	0	0	0	TG	TGTGTGTGTGTGTGTGTGTG
comp99834_c0_seq1	6	3	26	45	18	18	14	100	0	0	0	0	GATGAA	GATGAAGATGAAGATGAAGA
comp99834_c0_seq1	3	12	1307	1344	36	36	7	89.474	4	0	0	0	GAG	GAGGAGGACGAGGATGAGGAGGACGAGGACGAGGAGGA
comp99839_c1_seq1	4	5	1	23	20	20	19	100	0	0	0	0	CAGT	CAGTCAGTCAGTCAGTCAGTCAG
comp99859_c0_seq1	3	7	1	21	21	21	18	100	0	0	0	0	GAA	GAAGAAGAAGAAGAAGAAGAA
comp99884_c0_seq1	3	6	2165	2184	18	18	17	100	0	0	0	0	GAG	GAGGAGGAGGAGGAGGAGGA
comp99885_c0_seq3	2	10	3	23	20	20	19	100	0	0	0	0	AG	AGAGAGAGAGAGAGAGAGAGA
comp99894_c0_seq1	8	2	1428	1448	16	16	13	100	0	0	0	0	AAAAAAGC	AAAAAAGCAAAAAAGCAAAAA
comp99901_c0_seq1	3	6	1	20	18	18	17	100	0	0	0	0	GAA	GAAGAAGAAGAAGAAGAAGA
comp99901_c0_seq4	3	6	1	20	18	18	17	100	0	0	0	0	GAA	GAAGAAGAAGAAGAAGAAGA
comp99918_c1_seq1	7	3	490	510	21	21	14	100	0	0	0	0	TAAAAAA	TAAAAAATAAAAAATAAAAAA
comp99943_c0_seq1	2	11	1	22	22	22	20	100	0	0	0	0	AC	ACACACACACACACACACACAC
comp100005_c1_seq1	3	7	2490	2511	21	21	12	95.455	1	0	0	0	GAT	GATGATGATGGTGATGATGATG
comp100007_c0_seq1	5	4	954	975	20	20	17	100	0	0	0	0	TAAAA	TAAAATAAAATAAAATAAAATA
comp100026_c0_seq2	2	10	4	23	20	20	11	95	1	0	0	0	GT	GTGTGTGTGTGTTTGTGTGT
comp100033_c0_seq1	3	7	2649	2669	21	21	18	100	0	0	0	0	GAA	GAAGAAGAAGAAGAAGAAGAA
comp100071_c1_seq1	6	3	2	24	18	18	17	100	0	0	0	0	TGTGTC	TGTGTCTGTGTCTGTGTCTGTGT
comp100097_c0_seq1	8	3	1578	1607	23	24	9	93.548	1	0	1	0	GAAAAAAA	GAAAAAAAAAAAAAGGAAAAAAAGAAAAAA
comp100116_c1_seq1	10	2	1383	1406	20	20	14	100	0	0	0	0	TTCCCTTTGT	TTCCCTTTGTTTCCCTTTGTTTCC
comp100135_c1_seq3	8	2	687	706	16	16	12	100	0	0	0	0	AACACAAA	AACACAAAAACACAAAAACA
comp100169_c0_seq1	2	11	1	23	22	22	14	95.652	1	0	0	0	GT	GTGTGTGTGAGTGTGTGTGTGTG
comp100169_c0_seq1	6	3	570	588	17	18	7	95	0	0	1	0	TTTTCT	TTTTCTTTTCTTTTTCTTT
comp100172_c0_seq2	3	7	150	170	19	21	6	91.304	0	0	2	0	TCC	TCCTCCTCTCCTCTCCTCCTC
comp100187_c0_seq1	6	3	1496	1516	19	18	8	95	0	1	0	0	TTGTCT	TTGTCTTTTGTCTTTGTCTTT
comp100192_c3_seq1	6	3	179	201	18	18	17	100	0	0	0	0	CCGACA	CCGACACCGACACCGACACCGAC
comp100213_c0_seq2	8	3	111	136	24	24	18	100	0	0	0	0	TTAAACAG	TTAAACAGTTAAACAGTTAAACAGTT
comp100213_c2_seq1	4	5	1524	1545	20	20	18	100	0	0	0	0	GTGC	GTGCGTGCGTGCGTGCGTGCGT
comp100213_c2_seq1	8	2	1544	1566	16	16	8	95.652	1	0	0	0	CTGTGTGT	GTCTGTGTGTGTGTGTGTCTGTG
comp100216_c1_seq1	2	10	1	20	20	20	18	100	0	0	0	0	GA	GAGAGAGAGAGAGAGAGAGA
comp100238_c0_seq1	6	3	1740	1759	18	18	14	100	0	0	0	0	ATCATT	ATCATTATCATTATCATTAT
comp100244_c0_seq1	3	7	1	23	21	21	20	100	0	0	0	0	GAT	GATGATGATGATGATGATGATGA
comp100244_c0_seq1	8	2	265	284	16	16	12	100	0	0	0	0	AAAAAAAT	AAAAAAATAAAAAAATAAAA
comp100244_c0_seq1	4	6	1281	1304	24	24	6	91.667	2	0	0	0	GGGA	GGGAGGGAGAGAGGAAGGGAGGGA
comp100244_c0_seq2	3	7	1	23	21	21	20	100	0	0	0	0	GAT	GATGATGATGATGATGATGATGA
comp100244_c0_seq2	8	2	265	284	16	16	12	100	0	0	0	0	AAAAAAAT	AAAAAAATAAAAAAATAAAA
comp100244_c0_seq2	4	6	1446	1469	24	24	6	91.667	2	0	0	0	GGGA	GGGAGGGAGAGAGGAAGGGAGGGA
comp100244_c0_seq3	3	7	1	23	21	21	20	100	0	0	0	0	GAT	GATGATGATGATGATGATGATGA
comp100244_c0_seq3	8	2	265	284	16	16	12	100	0	0	0	0	AAAAAAAT	AAAAAAATAAAAAAATAAAA
comp100244_c0_seq3	4	6	1389	1412	24	24	6	91.667	2	0	0	0	GGGA	GGGAGGGAGAGAGGAAGGGAGGGA
comp100244_c0_seq4	3	7	1	23	21	21	20	100	0	0	0	0	GAT	GATGATGATGATGATGATGATGA
comp100244_c0_seq4	8	2	265	284	16	16	12	100	0	0	0	0	AAAAAAAT	AAAAAAATAAAAAAATAAAA
comp100244_c0_seq4	4	6	1338	1361	24	24	6	91.667	2	0	0	0	GGGA	GGGAGGGAGAGAGGAAGGGAGGGA
comp100264_c0_seq1	5	4	5	24	20	20	15	100	0	0	0	0	CAAAA	CAAAACAAAACAAAACAAAA
comp100279_c0_seq1	8	2	3	24	16	16	14	100	0	0	0	0	TGTTTTTT	TTTTTTGTTTTTTTGTTTTTTT
comp100279_c0_seq1	6	3	1156	1177	18	18	9	95.455	1	0	0	0	TGTGTA	TGTGTATGTGTGTGTGTATGTG
comp100280_c1_seq4	6	3	1190	1208	17	18	7	95	0	0	1	0	CAGAGG	CAGAGGCAGGGCAGAGGCA
comp100307_c0_seq1	9	4	70	108	36	36	23	97.436	1	0	0	0	CATGACCCC	CCCCATGACCCCTATGACCCCCATGACCCCCATGACCCC
comp100318_c0_seq1	6	5	2374	2406	30	30	14	93.939	0	1	1	0	TTTGTT	TTTGTTTTGTTTTTGTTTTTTGTTTTTGTTTTT
comp100320_c0_seq1	7	4	1297	1326	29	28	9	93.103	1	1	0	0	CTGAACA	CTGAACACTGAAACACTGAAGACTGAACAC
comp100331_c2_seq5	10	2	3812	3832	20	20	11	100	0	0	0	0	TTCTGCACAG	TTCTGCACAGTTCTGCACAGT
comp100331_c2_seq6	10	2	2110	2130	20	20	11	100	0	0	0	0	TTCTGCACAG	TTCTGCACAGTTCTGCACAGT
comp100350_c0_seq1	3	7	456	478	21	21	20	100	0	0	0	0	AGC	AGCAGCAGCAGCAGCAGCAGCAG
comp100357_c4_seq1	9	2	1560	1579	18	18	11	100	0	0	0	0	TTTTCCCAT	TTTTCCCATTTTTCCCATTT
comp100358_c0_seq1	3	7	1513	1533	21	21	18	100	0	0	0	0	CTG	CTGCTGCTGCTGCTGCTGCTG
comp100361_c0_seq1	9	2	765	785	18	18	12	100	0	0	0	0	CACGATGGA	CACGATGGACACGATGGACAC
comp100418_c0_seq1	6	4	1178	1204	24	24	21	100	0	0	0	0	TGCTGT	TGCTGTTGCTGTTGCTGTTGCTGTTGC
comp100418_c0_seq2	6	4	1178	1204	24	24	21	100	0	0	0	0	TGCTGT	TGCTGTTGCTGTTGCTGTTGCTGTTGC
comp100425_c0_seq1	3	7	2	23	21	21	12	95.455	1	0	0	0	GAG	GAGGAGGAGGAGGAAGAGGAGG
comp100438_c0_seq1	6	4	1053	1081	24	24	10	93.103	0	1	1	0	AAAAAC	AAAAACAATAAACAAAACAAAAACAAAAA
comp100438_c0_seq2	6	4	1053	1081	24	24	10	93.103	0	1	1	0	AAAAAC	AAAAACAATAAACAAAACAAAAACAAAAA
comp100475_c0_seq1	3	6	2854	2873	18	18	17	100	0	0	0	0	TGG	TGGTGGTGGTGGTGGTGGTG
comp100475_c0_seq2	3	6	3125	3144	18	18	17	100	0	0	0	0	TGG	TGGTGGTGGTGGTGGTGGTG
comp100481_c0_seq1	7	3	1257	1278	21	21	8	95.455	1	0	0	0	AGACAGA	AGACAGAAGACTGAAGACAGAA
comp100491_c0_seq1	3	6	529	548	18	18	17	100	0	0	0	0	TTA	TTATTATTATTATTATTATT
comp100499_c2_seq1	2	10	6	25	20	20	11	95	1	0	0	0	CA	CACACACATACACACACACA
comp100499_c2_seq4	2	10	6	25	20	20	11	95	1	0	0	0	CA	CACACACATACACACACACA
comp100609_c1_seq1	2	10	1081	1100	20	20	11	95	1	0	0	0	AT	ATATATATATTTATATATAT
comp100609_c1_seq1	4	5	1182	1203	20	20	18	100	0	0	0	0	CATC	CATCCATCCATCCATCCATCCA
comp100630_c3_seq1	10	2	1333	1352	20	20	10	100	0	0	0	0	ATAGTAACAA	ATAGTAACAAATAGTAACAA
comp100635_c0_seq1	7	3	150	172	20	21	10	95.833	0	0	1	0	CTTTTTT	CTTTTTTCTTTTTTTTTTTTCTT
comp100638_c1_seq1	3	6	1757	1776	18	18	17	100	0	0	0	0	CTT	CTTCTTCTTCTTCTTCTTCT
comp100651_c1_seq1	3	7	1097	1117	21	21	18	100	0	0	0	0	GGA	GGAGGAGGAGGAGGAGGAGGA
comp100652_c0_seq1	9	3	5	34	27	27	21	100	0	0	0	0	TTACACTCG	TTACACTCGTTACACTCGTTACACTCGTTA
comp100663_c1_seq1	2	10	3	23	20	20	12	95.238	1	0	0	0	GT	GTGTGTGCGTGTGTGTGTGTG
comp100667_c0_seq1	3	11	498	530	33	33	9	90.909	3	0	0	0	GGA	GGAGGAGGAGGCGGAGGAAGAGGAAGAGGAGGA
comp100667_c0_seq1	9	2	547	567	18	18	12	100	0	0	0	0	GACGACGAG	GACGACGAGGACGACGAGGAC
comp100669_c0_seq1	2	11	1348	1370	22	22	14	95.652	1	0	0	0	TC	TCTCTCTCACTCTCTCTCTCTCT
comp100669_c0_seq1	7	3	1465	1485	22	21	7	95	0	1	0	0	AAAAAAG	AAAAAAGAAGAAAAGAAAAAA
comp100670_c0_seq1	5	4	2075	2094	20	20	15	100	0	0	0	0	GAGAG	GAGAGGAGAGGAGAGGAGAG
comp100670_c0_seq1	8	6	2091	2145	51	48	19	92.308	1	3	0	0	GAAGAAGA	AGAGAAGAAGAAGAAGAGGAGAAGAAGAGAAGAAAAGAGAAGAAGAGAAGAAGAG
comp100670_c0_seq1	6	3	2168	2190	17	18	11	95.833	0	0	1	0	GAAGAG	GAAGAGGAGAGGAAGAGGAAGAG
comp100670_c0_seq1	5	6	2192	2222	31	30	19	96.667	0	1	0	0	AGAAG	AGAAGAGAAAGAGAAGAGAAGAGAAGAGAAG
comp100670_c1_seq1	5	5	1	27	25	25	15	96.296	1	0	0	0	GGAGA	GGAGAGGAGAGAAGAGGAGAGGAGAGG
comp100670_c1_seq2	5	5	1	27	25	25	15	96.296	1	0	0	0	GGAGA	GGAGAGGAGAGAAGAGGAGAGGAGAGG
comp100670_c2_seq1	9	3	314	342	26	27	14	96.667	0	0	1	0	TCAGTCTTT	TTTCAGTCTTTCAGTCTTTTCAGTCTTTT
comp100670_c2_seq1	4	5	929	951	20	20	19	100	0	0	0	0	GTGC	GTGCGTGCGTGCGTGCGTGCGTG
comp100696_c1_seq1	10	2	626	647	20	20	12	100	0	0	0	0	AATAACTAGT	AATAACTAGTAATAACTAGTAA
comp100715_c0_seq1	5	4	694	716	20	20	11	95.652	1	0	0	0	CTCTC	CTCTCCTTTCCTCTCCTCTCCTC
comp100729_c0_seq1	2	10	1	21	20	20	19	100	0	0	0	0	GT	GTGTGTGTGTGTGTGTGTGTG
comp100753_c3_seq1	9	2	281	300	18	18	11	100	0	0	0	0	GACGAGGAC	GACGAGGACGACGAGGACGA
comp100780_c0_seq1	3	7	1	23	21	21	20	100	0	0	0	0	GAA	GAAGAAGAAGAAGAAGAAGAAGA
comp100780_c0_seq2	3	7	1	23	21	21	20	100	0	0	0	0	GAA	GAAGAAGAAGAAGAAGAAGAAGA
comp100796_c1_seq1	3	6	528	547	18	18	17	100	0	0	0	0	GAG	GAGGAGGAGGAGGAGGAGGA
comp100799_c1_seq1	9	2	410	430	18	18	12	100	0	0	0	0	CCCTTTTCT	CCCTTTTCTCCCTTTTCTCCC
comp100824_c2_seq1	5	4	1251	1270	19	20	9	95.238	0	0	1	0	AAAGA	GAAAAGAAAAGAAAGAAAAG
comp100838_c0_seq1	6	3	1154	1173	17	18	8	95.238	0	0	1	0	ACAAAA	ACAAAAACAAAAAAAAAACA
comp100838_c0_seq1	3	6	1819	1838	18	18	17	100	0	0	0	0	GGT	GGTGGTGGTGGTGGTGGTGG
comp100853_c0_seq1	9	2	1864	1884	18	18	12	100	0	0	0	0	TTTTTGTTC	TTTTTGTTCTTTTTGTTCTTT
comp100853_c0_seq2	9	2	3286	3306	18	18	12	100	0	0	0	0	TTTTTGTTC	TTTTTGTTCTTTTTGTTCTTT
comp100853_c0_seq4	9	2	1925	1945	18	18	12	100	0	0	0	0	TTTTTGTTC	TTTTTGTTCTTTTTGTTCTTT
comp100853_c0_seq5	9	2	3347	3367	18	18	12	100	0	0	0	0	TTTTTGTTC	TTTTTGTTCTTTTTGTTCTTT
comp100856_c0_seq1	4	5	1	21	20	20	17	100	0	0	0	0	AAGA	AAGAAAGAAAGAAAGAAAGAA
comp100881_c3_seq1	2	10	1	20	20	20	18	100	0	0	0	0	GT	GTGTGTGTGTGTGTGTGTGT
comp100885_c1_seq1	9	2	1	22	18	18	13	100	0	0	0	0	AGCAACAGC	AGCAACAGCAGCAACAGCAGCA
comp100885_c1_seq1	6	3	2254	2276	18	18	17	100	0	0	0	0	GGAGAA	GGAGAAGGAGAAGGAGAAGGAGA
comp100888_c2_seq1	2	10	1	21	20	20	19	100	0	0	0	0	TG	TGTGTGTGTGTGTGTGTGTGT
comp100888_c2_seq1	2	10	234	254	20	20	19	100	0	0	0	0	AG	AGAGAGAGAGAGAGAGAGAGA
comp100903_c0_seq1	2	10	1	20	20	20	18	100	0	0	0	0	TG	TGTGTGTGTGTGTGTGTGTG
comp100903_c1_seq1	3	7	732	753	21	21	19	100	0	0	0	0	AAT	AATAATAATAATAATAATAATA
comp100903_c2_seq1	3	12	1	38	36	36	21	94.737	2	0	0	0	AAT	AATAATAATAATAATAATAATAACCATAATAATAATAA
comp100903_c2_seq1	4	15	511	571	60	60	15	90.164	6	0	0	0	GTCT	GTCTGTCTGTCCGTCTGTGTGTCTGTGTGTCCGTCTGTGTGTCAGTCTGTCTGTCTGTCTG
comp100903_c4_seq1	2	10	1	20	20	20	18	100	0	0	0	0	AC	ACACACACACACACACACAC
comp100912_c1_seq1	8	2	3	22	16	16	12	100	0	0	0	0	AAAAGAAA	AAAAGAAAAAAAGAAAAAAA
comp100932_c0_seq1	3	6	8	27	18	18	10	95	1	0	0	0	TCC	TCCTCCTCTTCCTCCTCCTC
comp100937_c0_seq1	3	7	1	21	21	21	11	95.238	1	0	0	0	GGA	GGAGGAGGAGGAAGAGGAGGA
comp100957_c0_seq1	3	7	1037	1058	21	21	19	100	0	0	0	0	GTT	GTTGTTGTTGTTGTTGTTGTTG
comp100957_c0_seq2	3	7	1048	1069	21	21	19	100	0	0	0	0	GTT	GTTGTTGTTGTTGTTGTTGTTG
comp101006_c0_seq1	2	10	1	20	20	20	18	100	0	0	0	0	TG	TGTGTGTGTGTGTGTGTGTG
comp101006_c1_seq1	2	10	1	20	20	20	18	100	0	0	0	0	GT	GTGTGTGTGTGTGTGTGTGT
comp101020_c0_seq1	4	5	189	208	20	20	9	95	1	0	0	0	GTGC	GTGCGTGTGTGCGTGCGTGC
comp101020_c1_seq1	2	17	1	34	34	34	18	94.118	2	0	0	0	TG	TGTGTGTGTGTGTGCGTGTGTGTATGTGTGTGTG
comp101020_c1_seq1	2	10	236	256	20	20	19	100	0	0	0	0	TG	TGTGTGTGTGTGTGTGTGTGT
comp101020_c2_seq1	2	10	1	21	20	20	19	100	0	0	0	0	GT	GTGTGTGTGTGTGTGTGTGTG
comp101055_c0_seq1	6	3	1653	1672	18	18	7	95	1	0	0	0	TTTTTG	TTTTTGTTGTTGTTTTTGTT
comp101055_c0_seq3	6	3	829	848	18	18	7	95	1	0	0	0	TTTTTG	TTTTTGTTGTTGTTTTTGTT
comp101055_c0_seq4	6	3	754	773	18	18	7	95	1	0	0	0	TTTTTG	TTTTTGTTGTTGTTTTTGTT
comp101055_c0_seq6	6	3	1327	1346	18	18	7	95	1	0	0	0	TTTTTG	TTTTTGTTGTTGTTTTTGTT
comp101055_c0_seq7	6	3	1444	1463	18	18	7	95	1	0	0	0	TTTTTG	TTTTTGTTGTTGTTTTTGTT
comp101062_c0_seq1	9	3	1546	1577	27	27	23	100	0	0	0	0	CCACAACAT	CCACAACATCCACAACATCCACAACATCCACA
comp101062_c0_seq1	9	2	1618	1643	18	18	17	100	0	0	0	0	TCTGCAGCC	CTGCAGCCTCTGCAGCCTCTGCAGCC
comp101062_c0_seq1	9	2	1638	1660	18	18	14	100	0	0	0	0	CGCAGCCCC	GCAGCCCCCGCAGCCCCCGCAGC
comp101064_c2_seq2	3	6	895	914	18	18	10	95	1	0	0	0	GCA	GCAGCAGCAGCACCAGCAGC
comp101065_c1_seq1	3	7	247	269	21	21	20	100	0	0	0	0	CTT	CTTCTTCTTCTTCTTCTTCTTCT
comp101083_c0_seq1	3	6	2278	2297	18	18	10	95	1	0	0	0	CAC	CACCACCACCACAACCACCA
comp101089_c0_seq1	4	5	1	20	20	20	16	100	0	0	0	0	GAGG	GAGGGAGGGAGGGAGGGAGG
comp101097_c1_seq1	3	7	292	312	21	21	18	100	0	0	0	0	CAT	CATCATCATCATCATCATCAT
comp101097_c2_seq1	10	2	1	21	20	20	11	100	0	0	0	0	TGCGTGTGTG	TGCGTGTGTGTGCGTGTGTGT
comp101123_c0_seq1	3	8	1	24	24	24	14	95.833	1	0	0	0	TGA	TGATGATGATGATGACGATGATGA
comp101123_c1_seq1	3	7	2305	2326	21	21	19	100	0	0	0	0	GAT	GATGATGATGATGATGATGATG
comp101130_c0_seq1	3	7	1902	1924	21	21	20	100	0	0	0	0	GAT	GATGATGATGATGATGATGATGA
comp101160_c0_seq1	2	10	1272	1292	20	20	19	100	0	0	0	0	AT	ATATATATATATATATATATA
comp101160_c1_seq1	9	2	68	88	18	18	12	100	0	0	0	0	ACAGAACCA	ACAGAACCAACAGAACCAACA
comp101162_c0_seq1	9	2	2776	2796	18	18	12	100	0	0	0	0	GGCTGGAGT	GGCTGGAGTGGCTGGAGTGGC
comp101163_c1_seq1	4	6	1	24	24	24	20	100	0	0	0	0	GAAA	GAAAGAAAGAAAGAAAGAAAGAAA
comp101163_c1_seq1	4	5	242	263	20	20	18	100	0	0	0	0	CTTT	CTTTCTTTCTTTCTTTCTTTCT
comp101163_c2_seq1	4	5	421	443	20	20	19	100	0	0	0	0	GAAA	GAAAGAAAGAAAGAAAGAAAGAA
comp101183_c0_seq1	9	2	1785	1805	18	18	12	100	0	0	0	0	TGGTGGAGG	TGGTGGAGGTGGTGGAGGTGG
comp101192_c0_seq1	3	7	1	21	21	21	18	100	0	0	0	0	GAG	GAGGAGGAGGAGGAGGAGGAG
comp101204_c0_seq1	2	10	947	967	20	20	19	100	0	0	0	0	AC	ACACACACACACACACACACA
comp101208_c0_seq1	2	10	817	836	20	20	18	100	0	0	0	0	TG	TGTGTGTGTGTGTGTGTGTG
comp101208_c0_seq2	2	10	931	950	20	20	18	100	0	0	0	0	TG	TGTGTGTGTGTGTGTGTGTG
comp101223_c0_seq1	3	7	1	23	21	21	13	95.652	1	0	0	0	AGA	AGAAGAAGAAAAAGAAGAAGAAG
comp101256_c0_seq1	9	2	351	370	18	18	11	100	0	0	0	0	GAGGAGGGA	GAGGAGGGAGAGGAGGGAGA
comp101256_c0_seq1	7	3	699	719	20	21	8	95.455	0	0	1	0	TATTTTT	TATTTTTATTTTTTATTTTTT
comp101266_c0_seq1	6	3	4	24	18	18	8	95.238	1	0	0	0	GTGGGG	GTGGGGGTGAGGGTGGGGGTG
comp101266_c0_seq1	6	6	59	96	36	36	18	94.737	2	0	0	0	TGGTGT	TGGTGTTGGTGTTGGGGCTGGTGTTGGTGTTGGTGTTG
comp101267_c0_seq1	3	7	1	23	21	21	6	91.304	2	0	0	0	GAG	GAGGAGGACGAGGAGCAGGAGGA
comp101267_c0_seq1	6	3	244	266	18	18	17	100	0	0	0	0	CCACCT	CCACCTCCACCTCCACCTCCACC
comp101267_c0_seq1	3	8	553	576	24	24	14	95.833	1	0	0	0	CCT	CCTCCTCCTCTTCCTCCTCCTCCT
comp101287_c0_seq1	6	3	466	486	18	18	8	95.238	1	0	0	0	TGACAG	TGACAGTGACAGCGACAGTGA
comp101287_c0_seq2	6	3	466	486	18	18	8	95.238	1	0	0	0	TGACAG	TGACAGTGACAGCGACAGTGA
comp101287_c0_seq3	6	3	466	486	18	18	8	95.238	1	0	0	0	TGACAG	TGACAGTGACAGCGACAGTGA
comp101287_c0_seq4	6	3	466	486	18	18	8	95.238	1	0	0	0	TGACAG	TGACAGTGACAGCGACAGTGA
comp101310_c0_seq1	3	7	1	23	21	21	13	95.652	1	0	0	0	GGA	GGAGGAGGAGAAGGAGGAGGAGG
comp101310_c0_seq1	8	2	37	59	17	16	8	95.455	0	1	0	0	TGAAGGAC	TGAAGGACTAGAAGGACTGAAGG
comp101310_c0_seq1	6	4	2822	2850	24	24	23	100	0	0	0	0	GAAAAT	GAAAATGAAAATGAAAATGAAAATGAAAA
comp101322_c0_seq1	6	3	2187	2207	19	18	8	95	0	1	0	0	TTTTCC	TTCCTTTTCCTTTTTCCTTTT
comp101344_c0_seq1	7	3	115	137	20	21	10	95.833	0	0	1	0	TTTAACA	TTTAACATTTACATTTAACATTT
comp101348_c0_seq1	6	3	2	21	17	18	8	95.238	0	0	1	0	AAAAAG	AAAAAGAAAAAAAAAAGAAA
comp101361_c1_seq1	6	3	38	57	17	18	8	95.238	0	0	1	0	GAAAGG	GAAAGGGAAGGGAAAGGGAA
comp101375_c0_seq1	2	10	1	21	20	20	19	100	0	0	0	0	GT	GTGTGTGTGTGTGTGTGTGTG
comp101375_c0_seq2	2	10	1	21	20	20	19	100	0	0	0	0	GT	GTGTGTGTGTGTGTGTGTGTG
comp101375_c2_seq1	7	3	1131	1151	22	21	7	95	0	1	0	0	TTTTTTG	TTTTTTGTTTGTTTGTTTTTT
comp101382_c0_seq1	7	3	48	68	22	21	7	95	0	1	0	0	AAGTTTT	AAGTTTTAGAGTTTTAAGTTT
comp101388_c0_seq1	10	2	1118	1144	21	20	10	96.154	0	1	0	0	AGTAAACACG	AGTAAACACGAGTAAACACAGAGTAAA
comp101430_c0_seq1	3	7	1	23	21	21	13	95.652	1	0	0	0	ATT	ATTATTATTATCATTATTATTAT
comp101431_c0_seq1	9	2	1717	1737	18	18	12	100	0	0	0	0	TTTTGTTTT	TTTTGTTTTTTTTGTTTTTTT
comp101462_c0_seq1	10	2	568	587	20	20	10	100	0	0	0	0	ATAGCTTAGC	TAGCTTAGCATAGCTTAGCA
comp101488_c0_seq3	6	3	1489	1509	18	18	8	95.238	1	0	0	0	TCTTCA	TCTTCATCTTCCTCTTCATCT
comp101493_c0_seq1	2	10	1	21	20	20	19	100	0	0	0	0	GT	GTGTGTGTGTGTGTGTGTGTG
comp101493_c1_seq1	2	10	1	20	20	20	18	100	0	0	0	0	AC	ACACACACACACACACACAC
comp101493_c1_seq1	5	4	145	164	19	20	9	95.238	0	0	1	0	ATAAA	ATAAAATAAAAAAAATAAAA
comp101496_c2_seq1	3	7	317	337	21	21	11	95.238	1	0	0	0	AAC	AACAACAACAACAGCAACAAC
comp101512_c1_seq2	10	2	233	252	20	20	10	100	0	0	0	0	CAATAATACA	CAATAATACACAATAATACA
comp101515_c3_seq1	2	10	395	414	20	20	18	100	0	0	0	0	CA	CACACACACACACACACACA
comp101528_c0_seq1	2	20	1	41	39	40	19	92.857	2	0	1	0	GT	GTGTGTGTGTGTGTGTGTTGTGTGGGTGTGGGTGTGTGTGT
comp101551_c0_seq1	3	7	1	22	21	21	19	100	0	0	0	0	ATC	ATCATCATCATCATCATCATCA
comp101551_c1_seq1	3	6	1	20	18	18	17	100	0	0	0	0	ATG	ATGATGATGATGATGATGAT
comp101565_c1_seq1	5	4	1	22	20	20	10	95.455	1	0	0	0	AAAAC	AAAACAAAACAAAAAAAAACAA
comp101577_c0_seq9	3	7	1	23	21	21	20	100	0	0	0	0	GAA	GAAGAAGAAGAAGAAGAAGAAGA
comp101577_c0_seq10	3	7	1	23	21	21	20	100	0	0	0	0	GAA	GAAGAAGAAGAAGAAGAAGAAGA
comp101600_c0_seq1	4	5	1	23	20	20	19	100	0	0	0	0	AGAT	AGATAGATAGATAGATAGATAGA
comp101600_c2_seq1	4	9	1	38	36	36	27	97.368	1	0	0	0	TATC	TATCTATCTATCTATCTATCTATTTATCTATCTATCTA
comp101621_c0_seq1	10	2	1	22	20	20	12	100	0	0	0	0	CACGCACACA	CACGCACACACACGCACACACA
comp101624_c0_seq1	6	3	757	776	18	18	7	95	1	0	0	0	TCCATC	TCCATCTCCGTCTCCATCTC
comp101627_c1_seq1	8	3	21	46	24	24	11	96.154	1	0	0	0	TGTGCGTG	TGTGCGTGTGTGCATGTGTGCGTGTG
comp101627_c6_seq1	2	11	1104	1125	22	22	13	95.455	1	0	0	0	GT	GTGTGTGCGTGTGTGTGTGTGT
comp101635_c0_seq1	3	6	4	23	18	18	17	100	0	0	0	0	CAG	CAGCAGCAGCAGCAGCAGCA
comp101645_c0_seq1	6	3	350	371	18	18	9	95.455	1	0	0	0	AAAATG	AAAATGAAAGTGAAAATGAAAA
comp101645_c0_seq1	6	3	1192	1211	18	18	7	95	1	0	0	0	GCGGCA	GCGGCAGCAGCAGCGGCAGC
comp101660_c0_seq1	3	7	1	22	21	21	19	100	0	0	0	0	ATA	ATAATAATAATAATAATAATAA
comp101662_c1_seq1	6	3	1065	1084	18	18	7	95	1	0	0	0	AAAGAA	AAAGAAAAAAAAAAAGAAAA
comp101674_c1_seq1	4	6	1248	1273	24	24	15	96.154	1	0	0	0	TGAT	TGATTGATTGATTGAATGATTGATTG
comp101679_c0_seq1	3	7	200	222	21	21	13	95.652	1	0	0	0	AGA	AGAAGAAGAGGAAGAAGAAGAAG
comp101694_c0_seq1	2	10	1	20	20	20	18	100	0	0	0	0	GT	GTGTGTGTGTGTGTGTGTGT
comp101694_c0_seq1	5	4	1162	1185	20	20	19	100	0	0	0	0	GGCTC	GGCTCGGCTCGGCTCGGCTCGGCT
comp101713_c0_seq1	4	5	606	626	21	20	10	95	0	1	0	0	AAAC	AAACAAACTAAACAAACAAAC
comp101715_c0_seq1	6	3	926	947	19	18	9	95.238	0	1	0	0	AAAACA	AAAACAAAAACAACAAACAAAA
comp101720_c0_seq1	2	10	1	20	20	20	18	100	0	0	0	0	AT	ATATATATATATATATATAT
comp101721_c1_seq1	2	11	1	22	22	22	13	95.455	1	0	0	0	GT	GTGTGTGTGTGTATGTGTGTGT
comp101721_c2_seq1	2	11	502	523	22	22	13	95.455	1	0	0	0	TG	TGTGTGTGTGTGTATGTGTGTG
comp101723_c1_seq1	9	2	621	642	18	18	13	100	0	0	0	0	GGATATTCA	GGATATTCAGGATATTCAGGAT
comp101724_c1_seq1	2	10	445	464	20	20	18	100	0	0	0	0	GT	GTGTGTGTGTGTGTGTGTGT
comp101725_c1_seq1	3	7	513	533	21	21	18	100	0	0	0	0	TTA	TTATTATTATTATTATTATTA
comp101745_c3_seq1	10	2	1453	1474	20	20	12	100	0	0	0	0	TGCTGTTGAC	TGCTGTTGACTGCTGTTGACTG
comp101749_c0_seq1	3	6	2009	2028	18	18	17	100	0	0	0	0	CTG	CTGCTGCTGCTGCTGCTGCT
comp101759_c2_seq1	9	2	873	893	18	18	12	100	0	0	0	0	CCAGCAGCA	CCAGCAGCACCAGCAGCACCA
comp101759_c2_seq1	6	3	1015	1036	19	18	9	95.238	0	1	0	0	AAAAAG	AAAAAGAAAAAAGAAAAAGAAA
comp101768_c0_seq1	2	11	1220	1242	22	22	14	95.652	1	0	0	0	GT	GTGTGTGTGTGTATGTGTGTGTG
comp101770_c0_seq1	10	2	1394	1420	21	20	10	96.154	0	1	0	0	TAAAAAAAAA	TAAAAAAAAATAAAAAATAAATAAAAA
comp101779_c1_seq2	2	10	1	21	20	20	19	100	0	0	0	0	TA	TATATATATATATATATATAT
comp101779_c1_seq3	2	10	1	21	20	20	19	100	0	0	0	0	TA	TATATATATATATATATATAT
comp101779_c1_seq3	6	3	1230	1249	18	18	7	95	1	0	0	0	ACACAA	ACACAAACACACACACAAAC
comp101779_c1_seq7	2	10	1	21	20	20	19	100	0	0	0	0	TA	TATATATATATATATATATAT
comp101779_c1_seq8	2	10	1	21	20	20	19	100	0	0	0	0	TA	TATATATATATATATATATAT
comp101780_c1_seq1	2	10	1	20	20	20	18	100	0	0	0	0	GT	GTGTGTGTGTGTGTGTGTGT
comp101780_c2_seq1	2	11	252	273	22	22	13	95.455	1	0	0	0	AG	AGAGAGAGAGAGAGCGAGAGAG
comp101786_c0_seq1	2	10	253	272	20	20	18	100	0	0	0	0	TG	TGTGTGTGTGTGTGTGTGTG
comp101808_c2_seq1	10	2	4	24	20	20	11	100	0	0	0	0	GAGGAGAGAG	GAGGAGAGAGGAGGAGAGAGG
comp101808_c2_seq2	10	2	4	24	20	20	11	100	0	0	0	0	GAGGAGAGAG	GAGGAGAGAGGAGGAGAGAGG
comp101808_c2_seq3	10	2	4	24	20	20	11	100	0	0	0	0	GAGGAGAGAG	GAGGAGAGAGGAGGAGAGAGG
comp101820_c3_seq1	5	4	1526	1545	19	20	9	95.238	0	0	1	0	CCTCT	CCTCTCCTCCCTCTCCTCTC
comp101820_c3_seq2	5	4	1526	1545	19	20	9	95.238	0	0	1	0	CCTCT	CCTCTCCTCCCTCTCCTCTC
comp101833_c0_seq1	2	12	271	294	25	24	15	95.652	0	1	0	0	AC	ACACACACGACACACACACACACA
comp101888_c0_seq1	3	7	1181	1202	21	21	12	95.455	1	0	0	0	ATA	ATAATAATTATAATAATAATAA
comp101924_c0_seq1	6	3	1018	1040	18	18	10	95.652	1	0	0	0	GAGAGG	GAGAGGGAGAGGCAGAGGGAGAG
comp101924_c0_seq1	2	11	1464	1486	22	22	14	95.652	1	0	0	0	TG	TGTGTGTGTGTATGTGTGTGTGT
comp101947_c1_seq4	3	7	754	775	21	21	19	100	0	0	0	0	TCT	TCTTCTTCTTCTTCTTCTTCTT
comp101947_c1_seq6	3	7	452	473	21	21	19	100	0	0	0	0	TCT	TCTTCTTCTTCTTCTTCTTCTT
comp101947_c2_seq2	3	7	626	647	21	21	19	100	0	0	0	0	AAG	AAGAAGAAGAAGAAGAAGAAGA
comp101951_c6_seq2	8	2	865	887	17	16	8	95.455	0	1	0	0	ACAACAAC	ACAACAACAACAACAACACAACA
comp101951_c6_seq4	2	12	1	24	24	24	15	95.833	1	0	0	0	GA	GAGAGAGAGAAAGAGAGAGAGAGA
comp101960_c7_seq1	2	11	1310	1331	22	22	13	95.455	1	0	0	0	CT	CTCTCTCTCTTTCTCTCTCTCT
comp101967_c1_seq1	2	10	4	23	20	20	11	95	1	0	0	0	AC	ACACACACGCACACACACAC
comp101967_c2_seq1	2	11	982	1004	22	22	14	95.652	1	0	0	0	TG	TGTGTGTGTGTTTGTGTGTGTGT
comp101967_c3_seq1	3	7	1	21	21	21	18	100	0	0	0	0	AGG	AGGAGGAGGAGGAGGAGGAGG
comp101976_c0_seq2	7	3	914	934	21	21	7	95.238	1	0	0	0	AATTTTT	AATTTTTAATTTTAAATTTTT
comp102019_c0_seq3	2	10	451	470	20	20	18	100	0	0	0	0	TG	TGTGTGTGTGTGTGTGTGTG
comp102025_c0_seq1	6	5	218	247	31	30	10	93.103	1	1	0	0	AGCTGC	AGCTGCAGCTGCCAGCTGCAGCAGCAGCTG
comp102025_c0_seq2	3	7	588	610	21	21	20	100	0	0	0	0	AGC	AGCAGCAGCAGCAGCAGCAGCAG
comp102025_c1_seq1	9	2	585	605	18	18	12	100	0	0	0	0	ATGAATCCC	ATGAATCCCATGAATCCCATG
comp102026_c2_seq1	6	3	2014	2034	18	18	15	100	0	0	0	0	GGTCGT	GGTCGTGGTCGTGGTCGTGGT
comp102028_c0_seq1	2	10	1	20	20	20	18	100	0	0	0	0	GT	GTGTGTGTGTGTGTGTGTGT
comp102040_c3_seq1	4	6	1	24	23	24	14	96	0	0	1	0	GTCT	GTCTGTCTGTCTGCTGTCTGTCTG
comp102045_c0_seq1	3	7	2178	2199	21	21	19	100	0	0	0	0	TCT	TCTTCTTCTTCTTCTTCTTCTT
comp102045_c1_seq1	3	6	1	20	18	18	17	100	0	0	0	0	CTT	CTTCTTCTTCTTCTTCTTCT
comp102045_c1_seq1	4	4	159	177	15	16	9	95	0	0	1	0	TAAA	TAAATAAATAATAAATAAA
comp102058_c1_seq1	9	2	2	27	18	18	17	100	0	0	0	0	GTTATTATT	TTATTATTGTTATTATTGTTATTATT
comp102061_c0_seq1	6	3	1	23	18	18	17	100	0	0	0	0	GGAGGT	GGAGGTGGAGGTGGAGGTGGAGG
comp102068_c0_seq1	2	10	1	21	20	20	19	100	0	0	0	0	AT	ATATATATATATATATATATA
comp102068_c0_seq1	7	2	27	46	13	14	7	95.238	0	0	1	0	CCAAGTT	CCAAGTTCCAGTTCCAAGTT
comp102068_c0_seq1	10	2	194	213	20	20	10	100	0	0	0	0	TTTACATTAT	TTTACATTATTTTACATTAT
comp102098_c2_seq1	4	5	477	499	20	20	6	91.304	0	1	1	0	TTTG	TTTGTTTTTTGTTTGTTTTGTTT
comp102103_c0_seq1	9	2	163	182	18	18	11	100	0	0	0	0	CCCCTCCCT	CCCCTCCCTCCCCTCCCTCC
comp102111_c1_seq1	3	8	1	24	24	24	21	100	0	0	0	0	GCA	GCAGCAGCAGCAGCAGCAGCAGCA
comp102111_c1_seq2	3	8	910	933	24	24	21	100	0	0	0	0	CAG	CAGCAGCAGCAGCAGCAGCAGCAG
comp102111_c1_seq3	3	8	1	24	24	24	21	100	0	0	0	0	GCA	GCAGCAGCAGCAGCAGCAGCAGCA
comp102111_c2_seq1	3	8	1	24	24	24	21	100	0	0	0	0	GTT	GTTGTTGTTGTTGTTGTTGTTGTT
comp102111_c3_seq1	3	7	1	23	21	21	20	100	0	0	0	0	AAC	AACAACAACAACAACAACAACAA
comp102111_c3_seq2	3	7	1	23	21	21	20	100	0	0	0	0	AAC	AACAACAACAACAACAACAACAA
comp102111_c4_seq1	3	7	1	22	21	21	19	100	0	0	0	0	GCT	GCTGCTGCTGCTGCTGCTGCTG
comp102120_c0_seq1	9	2	1	24	18	18	15	100	0	0	0	0	AACATGCCC	AACATGCCCAACATGCCCAACATG
comp102120_c2_seq1	9	5	1	51	45	45	28	96.078	2	0	0	0	ATGTTGGGC	ATGTTGGGCATGTTGGGCATGTTGGCCATGTTGGGCATATTGGGCATGTTG
comp102120_c2_seq1	8	2	1102	1124	16	16	8	95.652	1	0	0	0	TGTGCTGG	TGTGCTGGCGTGCTGGTGTGCTG
comp102120_c3_seq1	9	2	362	381	18	18	11	100	0	0	0	0	CAAGGAGAA	CAAGGAGAACAAGGAGAACA
comp102123_c1_seq1	10	2	240	260	20	20	11	100	0	0	0	0	GTTCCTCAGA	GTTCCTCAGAGTTCCTCAGAG
comp102130_c2_seq1	3	6	870	889	18	18	10	95	1	0	0	0	CAG	CAGCAGCAACAGCAGCAGCA
comp102130_c3_seq2	9	2	7	29	18	18	14	100	0	0	0	0	GCAACAACA	CAACAGCAACAACAGCAACAACA
comp102130_c3_seq3	9	2	7	29	18	18	14	100	0	0	0	0	GCAACAACA	CAACAGCAACAACAGCAACAACA
comp102134_c4_seq1	6	3	826	847	18	18	9	95.455	1	0	0	0	GTGTTT	GTGTTTGTGTGTGTGTTTGTGT
comp102152_c0_seq1	3	7	1	21	21	21	11	95.238	1	0	0	0	AGG	AGGAGGAAGAGGAGGAGGAGG
comp102164_c0_seq2	3	7	1	23	21	21	20	100	0	0	0	0	GAG	GAGGAGGAGGAGGAGGAGGAGGA
comp102164_c0_seq3	3	7	1	23	21	21	20	100	0	0	0	0	GAG	GAGGAGGAGGAGGAGGAGGAGGA
comp102164_c1_seq1	7	2	862	881	13	14	7	95.238	0	0	1	0	TTTGTTT	TTTGTTTTTGTTTTTTGTTT
comp102174_c1_seq1	2	11	1	23	22	22	14	95.652	1	0	0	0	GT	GTGTGTGTGTCTGTGTGTGTGTG
comp102193_c2_seq1	4	5	1445	1465	20	20	17	100	0	0	0	0	AACA	AACAAACAAACAAACAAACAA
comp102204_c2_seq1	5	4	405	428	20	20	12	95.833	1	0	0	0	AAGAG	AAGAGAAGAGGAGAGAAGAGAAGA
comp102208_c0_seq1	7	2	1237	1256	14	14	13	100	0	0	0	0	TTTTTTG	TTTTTTGTTTTTTGTTTTTT
comp102285_c1_seq6	3	7	1	21	21	21	18	100	0	0	0	0	TCC	TCCTCCTCCTCCTCCTCCTCC
comp102285_c1_seq9	3	7	1	21	21	21	18	100	0	0	0	0	TCC	TCCTCCTCCTCCTCCTCCTCC
comp102285_c1_seq9	9	2	747	766	18	18	11	100	0	0	0	0	TGTGTGGTT	TGTGTGGTTTGTGTGGTTTG
comp102285_c1_seq11	3	7	1	21	21	21	18	100	0	0	0	0	TCC	TCCTCCTCCTCCTCCTCCTCC
comp102288_c1_seq1	9	2	2089	2108	18	18	11	100	0	0	0	0	CTGCAGCAG	CTGCAGCAGCTGCAGCAGCT
comp102318_c0_seq2	5	4	1152	1175	20	20	19	100	0	0	0	0	TGAGG	TGAGGTGAGGTGAGGTGAGGTGAG
comp102322_c2_seq1	6	3	216	237	18	18	9	95.455	1	0	0	0	AAAACA	AAAACAAAAACATAAACAAAAA
comp102328_c0_seq7	9	2	666	690	18	18	16	100	0	0	0	0	CTTGACCCT	CTTGACCCTCTTGACCCTCTTGACC
comp102331_c3_seq1	3	6	1657	1676	18	18	17	100	0	0	0	0	GAT	GATGATGATGATGATGATGA
comp102354_c1_seq1	6	3	3	23	18	18	8	95.238	1	0	0	0	AAAAAG	AAAAAGAAAAAAAAAAAGAAA
comp102363_c0_seq1	6	3	308	330	18	18	17	100	0	0	0	0	GGGTGA	GGGTGAGGGTGAGGGTGAGGGTG
comp102378_c1_seq1	2	9	1171	1189	17	18	11	95	0	0	1	0	CA	CACACACACCACACACACA
comp102392_c0_seq2	2	10	1	20	20	20	18	100	0	0	0	0	AT	ATATATATATATATATATAT
comp102403_c0_seq1	6	3	1549	1568	17	18	8	95.238	0	0	1	0	AAATAA	AAATAAAATAAAAATAAAAA
comp102424_c2_seq1	6	3	892	911	18	18	14	100	0	0	0	0	TGTTGC	TGTTGCTGTTGCTGTTGCTG
comp102431_c1_seq1	3	6	675	694	18	18	17	100	0	0	0	0	CTG	CTGCTGCTGCTGCTGCTGCT
comp102431_c1_seq2	3	6	702	721	18	18	17	100	0	0	0	0	CTG	CTGCTGCTGCTGCTGCTGCT
comp102438_c3_seq1	7	3	4	24	22	21	7	95	0	1	0	0	CACACAC	CACACACACACACACCACACA
comp102450_c0_seq1	2	11	778	800	22	22	14	95.652	1	0	0	0	GT	GTGTGTGTGTGCGTGTGTGTGTG
comp102457_c0_seq2	10	2	1145	1164	20	20	10	100	0	0	0	0	TTTTGGAATT	TTTTGGAATTTTTTGGAATT
comp102459_c0_seq1	3	7	116	138	21	21	13	95.652	1	0	0	0	TGC	TGCTGCTGCTGCTGCCGCTGCTG
comp102463_c0_seq1	3	7	727	747	21	21	18	100	0	0	0	0	TGT	TGTTGTTGTTGTTGTTGTTGT
comp102472_c2_seq1	2	10	4	24	20	20	12	95.238	1	0	0	0	AG	AGAGAGAGAAAGAGAGAGAGA
comp102485_c1_seq1	3	7	1	21	21	21	18	100	0	0	0	0	GAA	GAAGAAGAAGAAGAAGAAGAA
comp102485_c3_seq1	7	2	323	342	14	14	13	100	0	0	0	0	AAAAAAT	AAAAAATAAAAAATAAAAAA
comp102486_c0_seq1	6	5	2	34	31	30	6	90.625	2	1	0	0	AAAAAC	AAAAACAACAACAAAAAAAAACAACAAAAACAA
comp102490_c0_seq1	8	2	3	25	17	16	8	95.455	0	1	0	0	AGAGGAGG	AGAGGAGGAGGAGGAGGAGAGGA
comp102500_c1_seq1	2	10	1	20	20	20	11	95	1	0	0	0	AG	AGAGAGAAAGAGAGAGAGAG
comp102500_c6_seq1	4	5	517	539	20	20	19	100	0	0	0	0	CTGT	CTGTCTGTCTGTCTGTCTGTCTG
comp102529_c1_seq1	6	3	1144	1164	18	18	8	95.238	1	0	0	0	TGTGTT	TGTGTTTGTGTGTGTGTTTGT
comp102533_c0_seq1	9	2	18	40	18	18	14	100	0	0	0	0	CTGCTCCTG	CTGCTCCTGCTGCTCCTGCTGCT
comp102540_c1_seq1	3	7	1026	1046	21	21	18	100	0	0	0	0	GAG	GAGGAGGAGGAGGAGGAGGAG
comp102542_c1_seq1	3	7	731	752	21	21	19	100	0	0	0	0	GGT	GGTGGTGGTGGTGGTGGTGGTG
comp102542_c1_seq1	4	5	855	874	20	20	16	100	0	0	0	0	AATA	AATAAATAAATAAATAAATA
comp102544_c0_seq1	9	2	61	85	19	18	9	95.833	0	1	0	0	TTTTTTATT	TTTTTTATTTTATTTTATTTTTTTT
comp102544_c0_seq1	2	11	220	241	22	22	20	100	0	0	0	0	GT	GTGTGTGTGTGTGTGTGTGTGT
comp102544_c2_seq1	2	10	1	21	20	20	19	100	0	0	0	0	GT	GTGTGTGTGTGTGTGTGTGTG
comp102545_c2_seq1	8	2	981	1003	16	16	8	95.652	1	0	0	0	AAAAGAAA	AAAAGAAAAGAAGAAAAAAAGAA
comp102556_c2_seq1	3	7	1	23	21	21	13	95.652	1	0	0	0	TAT	TATTATTATTATTGTTATTATTA
comp102580_c1_seq1	5	4	265	287	20	20	18	100	0	0	0	0	GAGTA	GAGTAGAGTAGAGTAGAGTAGAG
comp102587_c4_seq1	4	5	3013	3032	20	20	16	100	0	0	0	0	CTAT	CTATCTATCTATCTATCTAT
comp102587_c5_seq1	4	5	666	687	20	20	18	100	0	0	0	0	TAGA	TAGATAGATAGATAGATAGATA
comp102593_c0_seq1	2	11	155	176	22	22	13	95.455	1	0	0	0	CT	CTCTCTCTCTCCCTCTCTCTCT
comp102615_c0_seq1	10	2	690	709	20	20	10	100	0	0	0	0	TGTGCGTGTG	TGTGCGTGTGTGTGCGTGTG
comp102629_c0_seq1	10	2	981	1008	20	20	11	96.429	1	0	0	0	TATATGTGTG	TATATGTGTGTGTATGTGTGTATATGTG
comp102639_c1_seq1	2	10	1	20	20	20	18	100	0	0	0	0	GT	GTGTGTGTGTGTGTGTGTGT
comp102644_c0_seq1	6	3	273	293	18	18	8	95.238	1	0	0	0	AAATAT	AAATATAAATTTAAATATAAA
comp102652_c0_seq1	9	2	627	651	19	18	9	95.833	0	1	0	0	GGGAGGGGA	GGGAGGGGAGGGAGAGGGAGGGAGG
comp102652_c1_seq1	3	7	1	22	21	21	19	100	0	0	0	0	AGC	AGCAGCAGCAGCAGCAGCAGCA
comp102652_c4_seq2	6	3	221	242	18	18	16	100	0	0	0	0	ACCTGC	ACCTGCACCTGCACCTGCACCT
comp102653_c0_seq1	3	7	734	754	21	21	11	95.238	1	0	0	0	GGA	GGAGGAGGAAGAGGAGGAGGA
comp102662_c0_seq1	3	6	3236	3255	18	18	17	100	0	0	0	0	TGC	TGCTGCTGCTGCTGCTGCTG
comp102662_c1_seq2	6	4	1	26	24	24	13	96.154	1	0	0	0	ACACAT	ACACATACACATACACACACACATAC
comp102662_c1_seq2	9	2	1234	1253	18	18	11	100	0	0	0	0	TCCTCCCCC	TCCTCCCCCTCCTCCCCCTC
comp102675_c0_seq2	4	5	1	22	20	20	18	100	0	0	0	0	TCTT	TCTTTCTTTCTTTCTTTCTTTC
comp102675_c1_seq3	4	5	1	23	20	20	19	100	0	0	0	0	GAAA	GAAAGAAAGAAAGAAAGAAAGAA
comp102677_c0_seq1	9	2	1	24	18	18	15	100	0	0	0	0	CCACCTCCT	CCACCTCCTCCACCTCCTCCACCT
comp102677_c0_seq1	10	2	84	105	20	20	12	100	0	0	0	0	GCTCACACCT	GCTCACACCTGCTCACACCTGC
comp102677_c0_seq1	10	2	171	193	20	20	13	100	0	0	0	0	CCTCCACCCG	CCTCCACCCGCCTCCACCCGCCT
comp102686_c0_seq1	5	4	1148	1168	21	20	9	95	0	1	0	0	TCTTT	TCTTTTCTCTTTCTTTTCTTT
comp102686_c0_seq1	3	14	1302	1343	42	42	18	92.857	3	0	0	0	GAG	GAGGAGGAGGCGGAGGAGGAGAAGGAGGAAGAGGAGGAGGAG
comp102686_c1_seq1	3	7	1460	1480	21	21	11	95.238	1	0	0	0	GCT	GCTGCTGATGCTGCTGCTGCT
comp102686_c1_seq1	9	3	1473	1507	27	27	12	94.286	2	0	0	0	CTACTGCTG	CTGCTGCTACTGCAACTACTGCTGCTACTGCTGCT
comp102688_c1_seq1	10	2	799	818	20	20	10	100	0	0	0	0	TTTTTCTTTT	TTTCTTTTTTTTTCTTTTTT
comp102689_c0_seq2	2	10	1	20	20	20	18	100	0	0	0	0	GT	GTGTGTGTGTGTGTGTGTGT
comp102702_c0_seq1	6	4	5	28	24	24	11	95.833	1	0	0	0	AGGAGA	AGGAGAAGGAGAAGAAGAAGGAGA
comp102706_c0_seq1	4	5	1	22	20	20	18	100	0	0	0	0	GTTT	GTTTGTTTGTTTGTTTGTTTGT
comp102708_c4_seq1	3	7	57	77	21	21	18	100	0	0	0	0	GAT	GATGATGATGATGATGATGAT
comp102733_c0_seq1	3	7	1	23	21	21	20	100	0	0	0	0	TTG	TTGTTGTTGTTGTTGTTGTTGTT
comp102733_c0_seq1	6	3	1099	1118	18	18	7	95	1	0	0	0	GGAGCT	GGAGCTGGAGCAGGAGCTGG
comp102733_c0_seq1	4	5	1815	1834	20	20	9	95	1	0	0	0	TGTT	TGTTTGTTTGTGTGTTTGTT
comp102748_c1_seq1	2	10	1	21	20	20	19	100	0	0	0	0	GT	GTGTGTGTGTGTGTGTGTGTG
comp102748_c1_seq1	5	5	386	413	26	25	16	96.296	0	1	0	0	AATAA	AATAAAATTAAAATAAAATAAAATAAAA
comp102753_c1_seq1	3	7	1	22	21	21	19	100	0	0	0	0	GAA	GAAGAAGAAGAAGAAGAAGAAG
comp102759_c0_seq1	10	3	346	375	30	30	20	100	0	0	0	0	TGTGCGGGTC	TGTGCGGGTCTGTGCGGGTCTGTGCGGGTC
comp102764_c0_seq1	4	5	1	23	20	20	19	100	0	0	0	0	ATAG	ATAGATAGATAGATAGATAGATA
comp102764_c0_seq1	10	2	301	322	20	20	12	100	0	0	0	0	GCTTAAAGCA	GCTTAAAGCAGCTTAAAGCAGC
comp102764_c1_seq1	4	8	1	33	32	32	22	96.97	1	0	0	0	CTAT	CTATCTATCTATCTATCTATCTTTCTATCTATC
comp102766_c1_seq1	5	4	493	512	20	20	8	95	1	0	0	0	CGCAG	CGCAGCGCAGCTCAGCGCAG
comp102772_c1_seq1	3	6	919	938	18	18	10	95	1	0	0	0	AGG	AGGAGGAGGACGAGGAGGAG
comp102772_c1_seq1	3	6	954	973	18	18	10	95	1	0	0	0	GAG	GAGGAGGGGGAGGAGGAGGA
comp102774_c0_seq1	8	3	1153	1176	24	24	9	95.833	1	0	0	0	GTGTCTGT	GTGTCTGTGTGTGTGTGTGTCTGT
comp102802_c1_seq1	3	6	1	20	18	18	17	100	0	0	0	0	GAG	GAGGAGGAGGAGGAGGAGGA
comp102802_c2_seq1	3	6	4	23	18	18	17	100	0	0	0	0	TCC	TCCTCCTCCTCCTCCTCCTC
comp102809_c0_seq1	5	5	3493	3517	25	25	20	100	0	0	0	0	AGACC	AGACCAGACCAGACCAGACCAGACC
comp102809_c0_seq2	5	5	4149	4173	25	25	20	100	0	0	0	0	AGACC	AGACCAGACCAGACCAGACCAGACC
comp102823_c0_seq1	2	10	1	20	20	20	18	100	0	0	0	0	GT	GTGTGTGTGTGTGTGTGTGT
comp102836_c1_seq1	10	2	1491	1518	20	20	11	96.429	1	0	0	0	ATACATATAT	ATACATATATATACATACATATACATAT
comp102852_c0_seq1	8	3	2	32	24	24	10	93.548	0	1	1	0	ACACACAA	ACACACAAACACACACAAACACAAACACACA
comp102858_c0_seq1	3	6	1443	1462	18	18	10	95	1	0	0	0	TCT	TCTTCTTCTTCCTCTTCTTC
comp102860_c0_seq1	2	11	1	22	22	22	13	95.455	1	0	0	0	TG	TGTGTGTGCGTGTGTGTGTGTG
comp102875_c1_seq1	2	10	1	20	20	20	18	100	0	0	0	0	GT	GTGTGTGTGTGTGTGTGTGT
comp102881_c1_seq1	3	7	1	21	21	21	18	100	0	0	0	0	AGC	AGCAGCAGCAGCAGCAGCAGC
comp102896_c0_seq1	3	7	3417	3439	21	21	20	100	0	0	0	0	AAG	AAGAAGAAGAAGAAGAAGAAGAA
comp102905_c0_seq1	10	2	3	22	20	20	10	100	0	0	0	0	AAAAAAAAAT	AAAAAAAAATAAAAAAAAAT
comp102917_c0_seq1	2	10	1016	1035	20	20	18	100	0	0	0	0	TA	TATATATATATATATATATA
comp102918_c1_seq1	3	6	233	252	18	18	17	100	0	0	0	0	CCT	CCTCCTCCTCCTCCTCCTCC
comp102936_c0_seq1	7	2	520	539	13	14	7	95.238	0	0	1	0	AAAAAGA	AAAAAGAAAAAGAAAAAAGA
comp102936_c0_seq2	7	2	520	539	13	14	7	95.238	0	0	1	0	AAAAAGA	AAAAAGAAAAAGAAAAAAGA
comp102947_c0_seq1	2	10	1920	1939	20	20	11	95	1	0	0	0	TG	TGTGTGTATGTGTGTGTGTG
comp102953_c0_seq1	2	10	176	196	20	20	12	95.238	1	0	0	0	CA	CACACACACACAGACACACAC
comp102957_c0_seq1	6	4	1	24	25	24	11	95.652	0	1	0	0	AAACAA	AAACAAAAACAAAAAACAAAAACA
comp102957_c0_seq1	7	3	451	472	20	21	9	95.652	0	0	1	0	ATTACTA	ATTACTATTACTAATTACTAAT
comp102957_c1_seq1	7	3	1	22	22	21	8	95.238	0	1	0	0	TTTTTTG	TGTTTTTTGTTTTTTTGTTTTT
comp102957_c1_seq1	6	3	2476	2498	19	18	10	95.455	0	1	0	0	AAAAAC	AAAAACAAAAACAAAAAACAAAA
comp102958_c3_seq2	5	4	728	750	20	20	18	100	0	0	0	0	TAGAA	TAGAATAGAATAGAATAGAATAG
comp102985_c0_seq1	6	3	202	222	18	18	15	100	0	0	0	0	AACATG	AACATGAACATGAACATGAAC
comp103008_c1_seq1	2	11	2	23	22	22	20	100	0	0	0	0	CT	CTCTCTCTCTCTCTCTCTCTCT
comp103010_c1_seq1	6	3	187	206	17	18	8	95.238	0	0	1	0	TTTCTT	TTTCTTTTTTTTTTCTTTTT
comp103035_c0_seq1	7	3	544	564	20	21	8	95.455	0	0	1	0	TCATGAC	TCATGACTCTGACTCATGACT
comp103039_c0_seq1	2	10	1	21	20	20	19	100	0	0	0	0	GA	GAGAGAGAGAGAGAGAGAGAG
comp103043_c0_seq1	2	12	1034	1058	23	24	10	92.308	1	0	1	0	TG	TGTGTGTGTGTTGTGTTTGTGTGTG
comp103073_c0_seq1	5	4	1	24	20	20	19	100	0	0	0	0	ACAAA	ACAAAACAAAACAAAACAAAACAA
comp103073_c0_seq1	2	10	287	306	20	20	18	100	0	0	0	0	TG	TGTGTGTGTGTGTGTGTGTG
comp103073_c1_seq1	5	4	1	24	20	20	19	100	0	0	0	0	TTTTG	TTTTGTTTTGTTTTGTTTTGTTTT
comp103073_c1_seq2	5	4	1	24	20	20	19	100	0	0	0	0	TTTTG	TTTTGTTTTGTTTTGTTTTGTTTT
comp103084_c0_seq1	8	3	155	178	24	24	9	95.833	1	0	0	0	ACAGGTGA	ACAGGTGAGCAGGTGAACAGGTGA
comp103085_c0_seq1	5	3	22	40	14	15	8	95	0	0	1	0	AAAAT	AAAATAAATAAAATAAAAT
comp103092_c0_seq1	3	6	524	543	18	18	17	100	0	0	0	0	GGT	GGTGGTGGTGGTGGTGGTGG
comp103112_c1_seq1	10	2	57	76	20	20	10	100	0	0	0	0	TCTTTGTCTC	TCTTTGTCTCTCTTTGTCTC
comp103113_c0_seq1	4	5	134	155	20	20	18	100	0	0	0	0	TGTC	TGTCTGTCTGTCTGTCTGTCTG
comp103114_c0_seq1	3	7	1	21	21	21	18	100	0	0	0	0	AGG	AGGAGGAGGAGGAGGAGGAGG
comp103114_c0_seq1	3	6	187	206	18	18	17	100	0	0	0	0	GGA	GGAGGAGGAGGAGGAGGAGG
comp103114_c2_seq1	3	7	1	22	21	21	19	100	0	0	0	0	AGG	AGGAGGAGGAGGAGGAGGAGGA
comp103131_c0_seq1	4	5	392	411	20	20	16	100	0	0	0	0	GCTA	GCTAGCTAGCTAGCTAGCTA
comp103157_c1_seq1	4	6	1328	1352	24	24	14	96	1	0	0	0	AATA	AATAAATAAATAGATAAATAAATAA
comp103161_c0_seq1	3	9	902	930	27	27	12	93.103	2	0	0	0	TCA	TCATCATCGTCATCATCATCGTCATCATC
comp103161_c0_seq2	3	9	902	930	27	27	12	93.103	2	0	0	0	TCA	TCATCATCGTCATCATCATCGTCATCATC
comp103171_c0_seq1	9	2	1	23	18	18	14	100	0	0	0	0	ATCATCACC	ATCATCACCATCATCACCATCAT
comp103171_c1_seq2	9	2	428	450	18	18	14	100	0	0	0	0	CCATCATCA	CATCATCACCATCATCACCATCA
comp103182_c1_seq1	2	10	1	21	20	20	19	100	0	0	0	0	AC	ACACACACACACACACACACA
comp103187_c0_seq1	9	2	1459	1478	18	18	11	100	0	0	0	0	AGGAGCAGC	AGGAGCAGCAGGAGCAGCAG
comp103187_c0_seq1	6	3	1614	1633	18	18	7	95	1	0	0	0	AGACAG	AGACAGAGACAGGGACAGAG
comp103188_c0_seq1	3	6	342	361	18	18	10	95	1	0	0	0	AGA	AGAAGAAGAAGAGGAAGAAG
comp103188_c0_seq1	6	4	937	963	25	24	7	92.308	1	1	0	0	AAACAA	AAACAAAAAAAAAAAACAAAAACAAAA
comp103190_c0_seq2	2	10	1	20	20	20	18	100	0	0	0	0	GA	GAGAGAGAGAGAGAGAGAGA
comp103205_c1_seq1	6	3	332	351	18	18	14	100	0	0	0	0	CCAGAA	CCAGAACCAGAACCAGAACC
comp103205_c1_seq1	6	3	1006	1024	17	18	7	95	0	0	1	0	TTCTTT	TTCTTTTTTTTTTCTTTTT
comp103210_c0_seq1	10	2	871	890	20	20	10	100	0	0	0	0	CCGGGGCCCC	CCGGGGCCCCCCGGGGCCCC
comp103210_c0_seq2	10	2	893	912	20	20	10	100	0	0	0	0	CCGGGGCCCC	CCGGGGCCCCCCGGGGCCCC
comp103214_c0_seq1	2	10	1	20	20	20	18	100	0	0	0	0	AC	ACACACACACACACACACAC
comp103222_c0_seq1	8	2	463	482	16	16	12	100	0	0	0	0	TTTTTCTT	TTTTTCTTTTTTTCTTTTTT
comp103240_c0_seq1	3	7	1	22	21	21	19	100	0	0	0	0	GAT	GATGATGATGATGATGATGATG
comp103240_c0_seq1	6	4	338	363	24	24	13	96.154	1	0	0	0	TGGAGG	TGGAGGTGGAGGTGCAGGTGGAGGTG
comp103240_c1_seq1	3	7	203	223	21	21	18	100	0	0	0	0	TGA	TGATGATGATGATGATGATGA
comp103257_c0_seq4	10	2	3	23	20	20	11	100	0	0	0	0	CTTATATATG	CTTATATATGCTTATATATGC
comp103258_c2_seq1	8	2	92	114	17	16	8	95.455	0	1	0	0	AGCTAACT	AGCTAACTGAGCTAACTAGCTAA
comp103274_c0_seq1	4	8	10	44	32	32	10	91.429	3	0	0	0	GGAC	GGACGGACGGAGGGAGGGACGGAGGGACGGACGGA
comp103277_c0_seq1	4	7	1	29	28	28	11	93.103	2	0	0	0	GACT	GACTGACTGACTGGCTGGCTGACTGACTG
comp103283_c0_seq1	2	10	733	753	20	20	12	95.238	1	0	0	0	TA	TATATATATGTATATATATAT
comp103292_c1_seq1	2	10	6	25	20	20	11	95	1	0	0	0	CA	CACACACAAACACACACACA
comp103292_c1_seq2	2	10	6	25	20	20	11	95	1	0	0	0	CA	CACACACAAACACACACACA
comp103292_c1_seq3	2	10	6	25	20	20	11	95	1	0	0	0	CA	CACACACAAACACACACACA
comp103296_c4_seq2	3	7	1	23	21	21	20	100	0	0	0	0	TGC	TGCTGCTGCTGCTGCTGCTGCTG
comp103296_c4_seq3	3	7	1	23	21	21	20	100	0	0	0	0	TGC	TGCTGCTGCTGCTGCTGCTGCTG
comp103296_c4_seq4	3	7	1	23	21	21	20	100	0	0	0	0	TGC	TGCTGCTGCTGCTGCTGCTGCTG
comp103296_c4_seq5	3	7	1	23	21	21	20	100	0	0	0	0	TGC	TGCTGCTGCTGCTGCTGCTGCTG
comp103296_c4_seq6	3	7	1	23	21	21	20	100	0	0	0	0	TGC	TGCTGCTGCTGCTGCTGCTGCTG
comp103296_c5_seq1	3	7	1	21	21	21	18	100	0	0	0	0	CTG	CTGCTGCTGCTGCTGCTGCTG
comp103300_c2_seq1	10	2	417	437	20	20	11	100	0	0	0	0	ACTTGTTATA	ACTTGTTATAACTTGTTATAA
comp103303_c1_seq1	3	10	1460	1490	32	30	14	93.103	0	2	0	0	AGG	AGGAGGATGGAGGAGGAGGAGGAAGGAGGAG
comp103303_c1_seq1	6	3	1556	1575	18	18	7	95	1	0	0	0	TTGTTT	TTGTTTTTTTTTTTGTTTTT
comp103303_c1_seq2	3	10	1505	1535	32	30	14	93.103	0	2	0	0	AGG	AGGAGGATGGAGGAGGAGGAGGAAGGAGGAG
comp103303_c1_seq2	6	3	1601	1620	18	18	7	95	1	0	0	0	TTGTTT	TTGTTTTTTTTTTTGTTTTT
comp103313_c1_seq1	3	15	1	47	45	45	16	91.489	4	0	0	0	TCC	TCCTCCTCCTCCTCTTCCTCCTCATCTTCGTCCTCCTCCTCCTCCTC
comp103315_c0_seq1	6	3	815	835	17	18	9	95.455	0	0	1	0	TTTTCT	TTTTCTTTTTTTTTTCTTTTT
comp103327_c0_seq1	3	6	1183	1202	18	18	17	100	0	0	0	0	ATC	ATCATCATCATCATCATCAT
comp103333_c1_seq1	3	15	3241	3285	45	45	21	93.333	3	0	0	0	TGA	TGATGATGATGATGATGAAGATGGTGATGATGAAGATGATGATGA
comp103333_c1_seq2	3	15	3350	3394	45	45	21	93.333	3	0	0	0	TGA	TGATGATGATGATGATGAAGATGGTGATGATGAAGATGATGATGA
comp103342_c3_seq1	6	3	1549	1571	18	18	17	100	0	0	0	0	CCCAGT	CCCAGTCCCAGTCCCAGTCCCAG
comp103363_c1_seq1	3	7	1	23	21	21	20	100	0	0	0	0	AAT	AATAATAATAATAATAATAATAA
comp103371_c0_seq3	10	2	2248	2268	20	20	11	100	0	0	0	0	AATTTTATAC	AATTTTATACAATTTTATACA
comp103381_c0_seq1	10	2	140	166	20	20	10	96.296	1	0	0	0	ACTCAGCTCA	ACTCAGCTCAGCTCAGCTCAACTCAGC
comp103381_c0_seq1	6	3	330	348	17	18	7	95	0	0	1	0	AAAATA	AAAAATAAAAATAAAATAA
comp103381_c0_seq1	6	3	662	683	18	18	16	100	0	0	0	0	TTCAAT	TTCAATTTCAATTTCAATTTCA
comp103381_c1_seq1	2	10	1	20	20	20	18	100	0	0	0	0	GT	GTGTGTGTGTGTGTGTGTGT
comp103386_c0_seq1	6	3	1407	1429	19	18	10	95.455	0	1	0	0	AAAAAT	TAAAAATAAAAATAAAAAATAAA
comp103393_c0_seq1	3	6	1	20	18	18	17	100	0	0	0	0	GAG	GAGGAGGAGGAGGAGGAGGA
comp103399_c0_seq1	9	2	6	25	18	18	11	100	0	0	0	0	AAAAAAAAC	AAAAAAAACAAAAAAAACAA
comp103413_c2_seq1	3	14	1	43	42	42	33	97.674	1	0	0	0	AAG	AAGAAGAAGAAGAAGAAGAAGAAAAAGAAGAAGAAGAAGAAGA
comp103435_c4_seq1	2	10	1	20	20	20	18	100	0	0	0	0	GT	GTGTGTGTGTGTGTGTGTGT
comp103438_c0_seq1	2	10	1886	1906	20	20	12	95.238	1	0	0	0	TG	TGTGTGTGTGCGTGTGTGTGT
comp103444_c0_seq1	2	10	1	21	20	20	19	100	0	0	0	0	AG	AGAGAGAGAGAGAGAGAGAGA
comp103447_c0_seq1	3	7	1	21	21	21	18	100	0	0	0	0	ATA	ATAATAATAATAATAATAATA
comp103458_c0_seq1	5	4	1218	1238	19	20	10	95.455	0	0	1	0	TTCTG	TTCTGTTCTGTTCTTTCTGTT
comp103466_c1_seq1	10	2	860	882	20	20	13	100	0	0	0	0	GTGTGTGTGC	GTGTGTGTGCGTGTGTGTGCGTG
comp103472_c0_seq1	9	2	597	616	18	18	11	100	0	0	0	0	TTTGTTTTT	TTTGTTTTTTTTGTTTTTTT
comp103478_c0_seq1	2	10	1172	1191	20	20	18	100	0	0	0	0	CA	CACACACACACACACACACA
comp103481_c0_seq1	3	7	982	1003	21	21	19	100	0	0	0	0	GGA	GGAGGAGGAGGAGGAGGAGGAG
comp103481_c0_seq1	10	2	3819	3840	20	20	12	100	0	0	0	0	CTACTAACTG	CTACTAACTGCTACTAACTGCT
comp103487_c1_seq1	3	11	807	840	33	33	18	94.118	0	1	1	0	TGA	TGATGATGATGATGAATGTGATGATGATGATGAT
comp103493_c0_seq1	6	3	388	409	18	18	9	95.455	1	0	0	0	GAAGGA	GAAGGAGAAGCAGAAGGAGAAG
comp103493_c0_seq2	6	3	388	409	18	18	9	95.455	1	0	0	0	GAAGGA	GAAGGAGAAGCAGAAGGAGAAG
comp103515_c0_seq1	6	4	291	315	23	24	6	92.308	1	0	1	0	ATGTAT	ATGTATATGTTATATATATGTATAT
comp103533_c1_seq1	3	7	1	21	21	21	18	100	0	0	0	0	AAG	AAGAAGAAGAAGAAGAAGAAG
comp103533_c3_seq1	3	6	471	490	18	18	17	100	0	0	0	0	AAG	AAGAAGAAGAAGAAGAAGAA
comp103536_c0_seq1	3	6	7	26	18	18	17	100	0	0	0	0	CCA	CCACCACCACCACCACCACC
comp103540_c0_seq1	6	3	2	22	18	18	15	100	0	0	0	0	GGGGGA	GGGGGAGGGGGAGGGGGAGGG
comp103543_c0_seq1	5	4	1	24	20	20	19	100	0	0	0	0	TCAGT	TCAGTTCAGTTCAGTTCAGTTCAG
comp103546_c0_seq1	2	11	1	23	22	22	14	95.652	1	0	0	0	TA	TATATATATATTTATATATATAT
comp103546_c1_seq1	2	10	217	236	20	20	18	100	0	0	0	0	AT	ATATATATATATATATATAT
comp103569_c1_seq1	6	3	1362	1383	18	18	9	95.455	1	0	0	0	AAATGT	AAATGTAAGTGTAAATGTAAAT
comp103577_c2_seq1	4	6	264	287	24	24	13	95.833	1	0	0	0	ATTC	ATTCATTCATTCTTTCATTCATTC
comp103578_c4_seq1	2	11	1	22	22	22	20	100	0	0	0	0	TA	TATATATATATATATATATATA
comp103585_c0_seq1	5	4	258	278	19	20	10	95.455	0	0	1	0	GAGAA	GAGAAGAAAGAGAAGAGAAGA
comp103585_c0_seq1	6	3	706	726	18	18	15	100	0	0	0	0	CTCCAC	CTCCACCTCCACCTCCACCTC
comp103585_c0_seq2	5	4	258	278	19	20	10	95.455	0	0	1	0	GAGAA	GAGAAGAAAGAGAAGAGAAGA
comp103585_c0_seq2	6	3	618	638	18	18	15	100	0	0	0	0	CTCCAC	CTCCACCTCCACCTCCACCTC
comp103589_c3_seq1	10	2	39	62	20	20	14	100	0	0	0	0	GAGAGAGACA	GAGAGAGACAGAGAGAGACAGAGA
comp103598_c1_seq1	5	4	2163	2185	20	20	18	100	0	0	0	0	GAGGG	GAGGGGAGGGGAGGGGAGGGGAG
comp103601_c1_seq1	6	3	1	20	18	18	7	95	1	0	0	0	TGCGTG	TGCGTGTGCATGTGCGTGTG
comp103605_c0_seq2	2	10	1	20	20	20	18	100	0	0	0	0	TG	TGTGTGTGTGTGTGTGTGTG
comp103613_c0_seq1	2	11	457	478	22	22	13	95.455	1	0	0	0	AC	ACACACACATACACACACACAC
comp103616_c0_seq1	6	3	1051	1070	17	18	8	95.238	0	0	1	0	TTTTTG	TTTTTGTTTTGTTTTTGTTT
comp103618_c3_seq1	8	3	872	899	25	24	13	96.296	0	1	0	0	TTTGTTTT	TTTGTTTTTTTGTTTTTTTGATTTTTTT
comp103624_c1_seq1	9	2	211	230	18	18	11	100	0	0	0	0	TTTTCCCAG	TTTTCCCAGTTTTCCCAGTT
comp103624_c1_seq2	9	2	211	230	18	18	11	100	0	0	0	0	TTTTCCCAG	TTTTCCCAGTTTTCCCAGTT
comp103628_c0_seq1	2	10	1	21	20	20	19	100	0	0	0	0	AG	AGAGAGAGAGAGAGAGAGAGA
comp103628_c0_seq2	2	10	1	21	20	20	19	100	0	0	0	0	AG	AGAGAGAGAGAGAGAGAGAGA
comp103628_c1_seq1	6	3	2432	2454	18	18	10	95.652	1	0	0	0	GACAGA	GACAGAGACAGAGAGAGAGACAG
comp103628_c1_seq1	6	4	2486	2514	25	24	9	92.857	1	1	0	0	CCCCTC	CCCCTCCCGCCTCCTCCTCCCCCTCCCCC
comp103628_c1_seq1	3	7	3710	3731	21	21	19	100	0	0	0	0	ATG	ATGATGATGATGATGATGATGA
comp103628_c1_seq2	6	3	2453	2475	18	18	10	95.652	1	0	0	0	GACAGA	GACAGAGACAGAGAGAGAGACAG
comp103628_c1_seq2	6	4	2507	2535	25	24	9	92.857	1	1	0	0	CCCCTC	CCCCTCCCGCCTCCTCCTCCCCCTCCCCC
comp103628_c1_seq2	3	7	3731	3752	21	21	19	100	0	0	0	0	ATG	ATGATGATGATGATGATGATGA
comp103636_c2_seq1	4	5	1	21	20	20	17	100	0	0	0	0	AGAA	AGAAAGAAAGAAAGAAAGAAA
comp103638_c0_seq1	3	7	1443	1465	21	21	6	91.304	2	0	0	0	GAG	GAGGAGGAAGAGGAGCAGGAGGA
comp103638_c0_seq1	2	11	1989	2011	22	22	21	100	0	0	0	0	AC	ACACACACACACACACACACACA
comp103642_c0_seq1	9	2	448	473	18	18	10	96.154	1	0	0	0	CATGAACAA	CATGAACAATATGAACAACATGAACA
comp103642_c0_seq1	9	2	906	930	18	18	16	100	0	0	0	0	ACAACCAAC	ACAACCAACACAACCAACACAACCA
comp103642_c0_seq2	9	2	3474	3499	18	18	10	96.154	1	0	0	0	CATGAACAA	CATGAACAATATGAACAACATGAACA
comp103642_c0_seq2	9	2	3932	3956	18	18	16	100	0	0	0	0	ACAACCAAC	ACAACCAACACAACCAACACAACCA
comp103642_c0_seq4	9	2	2995	3020	18	18	10	96.154	1	0	0	0	CATGAACAA	CATGAACAATATGAACAACATGAACA
comp103642_c0_seq4	9	2	3453	3477	18	18	16	100	0	0	0	0	ACAACCAAC	ACAACCAACACAACCAACACAACCA
comp103658_c1_seq1	4	5	1	21	20	20	17	100	0	0	0	0	CTCA	CTCACTCACTCACTCACTCAC
comp103658_c1_seq2	4	5	1	21	20	20	17	100	0	0	0	0	CTCA	CTCACTCACTCACTCACTCAC
comp103658_c2_seq1	4	5	1	23	20	20	19	100	0	0	0	0	TGAG	TGAGTGAGTGAGTGAGTGAGTGA
comp103660_c1_seq1	2	10	1	20	20	20	18	100	0	0	0	0	TG	TGTGTGTGTGTGTGTGTGTG
comp103663_c1_seq1	8	2	2268	2290	17	16	8	95.455	0	1	0	0	TTTTTTGT	TTTTTTGTGTTTTTTGTTTTTTT
comp103666_c0_seq1	6	6	581	619	36	36	19	94.872	2	0	0	0	TCTCTT	TCTCTTTCTCGTTCCCTTTCTCTTTCTCTTTCTCTTTCT
comp103671_c1_seq1	7	3	618	643	22	21	12	96	0	1	0	0	AAAATAA	AAAATAAAAACATAAAAAATAAAAAA
comp103674_c0_seq1	7	3	256	276	21	21	14	100	0	0	0	0	TTATTTT	TTATTTTTTATTTTTTATTTT
comp103674_c0_seq1	3	6	699	717	17	18	10	95	0	0	1	0	GCA	GCAGCAGCAGCACAGCAGC
comp103674_c0_seq1	2	12	2664	2687	23	24	16	96	0	0	1	0	AC	ACACACACCACACACACACACACA
comp103678_c0_seq1	2	10	1118	1138	20	20	12	95.238	1	0	0	0	AG	AGAGAGAGACAGAGAGAGAGA
comp103694_c2_seq1	2	10	28	47	20	20	11	95	1	0	0	0	CA	CACACACACGCACACACACA
comp103704_c2_seq1	7	3	76	96	22	21	7	95	0	1	0	0	TACATAC	TACATACATACATACTACATA
comp103709_c3_seq1	2	11	1	22	22	22	20	100	0	0	0	0	GA	GAGAGAGAGAGAGAGAGAGAGA
comp103712_c0_seq1	2	10	1	20	20	20	18	100	0	0	0	0	AC	ACACACACACACACACACAC
comp103714_c0_seq1	2	11	1	22	22	22	20	100	0	0	0	0	GA	GAGAGAGAGAGAGAGAGAGAGA
comp103718_c0_seq1	10	2	1127	1148	20	20	12	100	0	0	0	0	TTTCCTGTCC	TTTCCTGTCCTTTCCTGTCCTT
comp103726_c0_seq2	5	5	60	85	27	25	7	91.667	0	2	0	0	CAAAA	AAAACAAAACAAAAACCAAAACAAAA
comp103737_c0_seq1	2	10	1	20	20	20	18	100	0	0	0	0	AC	ACACACACACACACACACAC
comp103745_c0_seq2	6	3	1686	1704	17	18	7	95	0	0	1	0	TTCTTT	TTCTTTTTTTTTTCTTTTT
comp103745_c0_seq3	6	3	1656	1674	17	18	7	95	0	0	1	0	TTCTTT	TTCTTTTTTTTTTCTTTTT
comp103760_c0_seq1	3	6	1	20	18	18	10	95	1	0	0	0	TGC	TGCTGCTGTTGCTGCTGCTG
comp103760_c1_seq1	3	7	752	772	21	21	11	95.238	1	0	0	0	CAG	CAGCAGCAACAGCAGCAGCAG
comp103760_c3_seq2	3	6	1103	1122	18	18	17	100	0	0	0	0	CAG	CAGCAGCAGCAGCAGCAGCA
comp103760_c3_seq3	3	6	1121	1140	18	18	17	100	0	0	0	0	CAG	CAGCAGCAGCAGCAGCAGCA
comp103773_c1_seq1	9	2	731	750	18	18	11	100	0	0	0	0	TTCCTGCAC	TTCCTGCACTTCCTGCACTT
comp103775_c0_seq1	2	10	1	20	20	20	18	100	0	0	0	0	TG	TGTGTGTGTGTGTGTGTGTG
comp103775_c0_seq1	2	10	325	344	20	20	18	100	0	0	0	0	CA	CACACACACACACACACACA
comp103786_c0_seq1	10	3	1	38	28	30	16	95	0	0	2	0	CTCCTCCTCC	CTCCTCCTCCTCCTCCTCCCTCTCCTCCCTCCTCCTCC
comp103788_c3_seq1	3	6	14	33	18	18	10	95	1	0	0	0	GCG	GCGGCGGCGGCTGCGGCGGC
comp103801_c0_seq1	2	11	1	23	22	22	14	95.652	1	0	0	0	AT	ATATATATATATATGTATATATA
comp103814_c0_seq1	2	10	287	306	20	20	11	95	1	0	0	0	TA	TATATATTTATATATATATA
comp103825_c0_seq1	6	3	725	744	18	18	7	95	1	0	0	0	GGAAGA	GGAAGAGGCAGAGGAAGAGG
comp103825_c0_seq4	6	3	725	744	18	18	7	95	1	0	0	0	GGAAGA	GGAAGAGGCAGAGGAAGAGG
comp103825_c0_seq5	6	3	725	744	18	18	7	95	1	0	0	0	GGAAGA	GGAAGAGGCAGAGGAAGAGG
comp103825_c0_seq6	6	3	725	744	18	18	7	95	1	0	0	0	GGAAGA	GGAAGAGGCAGAGGAAGAGG
comp103832_c0_seq1	8	3	1850	1873	25	24	9	95.652	0	1	0	0	GAGCAGTG	GAGCAGTGGAGCCAGTGGAGCAGT
comp103866_c0_seq1	9	2	937	958	18	18	13	100	0	0	0	0	CTCCTGCTG	CTCCTGCTGCTCCTGCTGCTCC
comp103867_c1_seq1	3	10	1	30	30	30	20	96.667	1	0	0	0	TCA	TCATCATCATCATCATCATCAGCATCATCA
comp103873_c1_seq1	3	8	1	24	24	24	14	95.833	1	0	0	0	AAT	AATAATAATAACAATAATAATAAT
comp103879_c0_seq1	6	3	1721	1739	17	18	7	95	0	0	1	0	TTCTTT	TTCTTTTTTTTTTCTTTTT
comp103883_c1_seq1	10	2	267	286	20	20	10	100	0	0	0	0	CAAAAAAAAA	CAAAAAAAAACAAAAAAAAA
comp103891_c0_seq1	5	7	2042	2080	35	35	20	94.872	2	0	0	0	GGGGA	GGGGAGGGGAGGGGAGAGGAGGGGAGGGGAGTGGAGGGG
comp103894_c0_seq1	10	2	1889	1908	20	20	10	100	0	0	0	0	TTCCACTGGG	TTCCACTGGGTTCCACTGGG
comp103896_c1_seq2	3	7	2626	2648	21	21	20	100	0	0	0	0	TAA	TAATAATAATAATAATAATAATA
comp103896_c1_seq5	7	2	1213	1232	13	14	7	95.238	0	0	1	0	TTTTTTA	TTTTTTATTTTTATTTTTTA
comp103896_c1_seq13	7	2	1213	1232	13	14	7	95.238	0	0	1	0	TTTTTTA	TTTTTTATTTTTATTTTTTA
comp103933_c0_seq1	9	2	834	853	18	18	11	100	0	0	0	0	GGGTACTGA	GGGTACTGAGGGTACTGAGG
comp103942_c0_seq3	2	10	1	21	20	20	19	100	0	0	0	0	TA	TATATATATATATATATATAT
comp103948_c0_seq1	10	2	752	771	20	20	10	100	0	0	0	0	TTTCTTTTTT	TTTCTTTTTTTTTCTTTTTT
comp103955_c0_seq1	9	2	884	905	18	18	13	100	0	0	0	0	GAGGAGGGG	GAGGAGGGGGAGGAGGGGGAGG
comp103966_c0_seq2	5	4	1	23	19	20	12	95.833	0	0	1	0	AACAA	AACAAAAAAAACAAAACAAAACA
comp103972_c0_seq1	3	7	2472	2492	21	21	18	100	0	0	0	0	CTG	CTGCTGCTGCTGCTGCTGCTG
comp103974_c0_seq1	9	3	1007	1033	27	27	11	96.296	1	0	0	0	TTTTTTTGT	TTTTTGTGTTTTTTGTTTTTTTTGTTT
comp103988_c1_seq1	2	10	1	21	20	20	12	95.238	1	0	0	0	AC	ACACACACACGCACACACACA
comp103996_c0_seq2	7	2	59	78	13	14	7	95.238	0	0	1	0	CCAGCAG	CCAGCAGCAGCAGCCAGCAG
comp103998_c0_seq1	2	11	913	934	22	22	13	95.455	1	0	0	0	TA	TATATATATGTATATATATATA
comp103999_c1_seq2	2	10	1	20	20	20	18	100	0	0	0	0	GT	GTGTGTGTGTGTGTGTGTGT
comp103999_c1_seq2	2	11	900	921	22	22	20	100	0	0	0	0	AG	AGAGAGAGAGAGAGAGAGAGAG
comp104006_c2_seq1	2	11	1	22	22	22	20	100	0	0	0	0	TG	TGTGTGTGTGTGTGTGTGTGTG
comp104017_c0_seq1	2	11	1	22	22	22	20	100	0	0	0	0	TA	TATATATATATATATATATATA
comp104025_c1_seq1	2	10	1	20	20	20	18	100	0	0	0	0	TG	TGTGTGTGTGTGTGTGTGTG
comp104031_c0_seq3	6	3	398	418	18	18	15	100	0	0	0	0	TGCTTG	TGCTTGTGCTTGTGCTTGTGC
comp104031_c0_seq3	6	5	446	480	30	30	22	97.143	1	0	0	0	TGTCCG	TGTCCGTGTCCATGTCCGTGTCCGTGTCCGTGTCC
comp104046_c0_seq1	2	10	793	813	20	20	19	100	0	0	0	0	AC	ACACACACACACACACACACA
comp104050_c0_seq1	3	7	1	21	21	21	18	100	0	0	0	0	AGG	AGGAGGAGGAGGAGGAGGAGG
comp104058_c0_seq1	10	2	167	191	20	20	15	100	0	0	0	0	GGAGGGTGGA	GGAGGGTGGAGGAGGGTGGAGGAGG
comp104059_c0_seq1	6	3	795	814	17	18	8	95.238	0	0	1	0	AAAGAA	AAAGAAAAAAAAAAGAAAAA
comp104063_c2_seq1	3	7	1679	1699	21	21	18	100	0	0	0	0	GTG	GTGGTGGTGGTGGTGGTGGTG
comp104070_c0_seq1	8	2	1889	1911	17	16	8	95.455	0	1	0	0	AAAAAATG	AAAAAATGACAAAAATGAAAAAA
comp104072_c1_seq1	8	3	974	1002	24	24	21	100	0	0	0	0	GCCTTCAT	GCCTTCATGCCTTCATGCCTTCATGCCTT
comp104072_c1_seq2	8	3	1046	1074	24	24	21	100	0	0	0	0	GCCTTCAT	GCCTTCATGCCTTCATGCCTTCATGCCTT
comp104078_c0_seq1	3	6	602	621	18	18	10	95	1	0	0	0	CCT	CCTCCTCCACCTCCTCCTCC
comp104087_c0_seq1	4	5	2294	2313	20	20	16	100	0	0	0	0	AGGC	AGGCAGGCAGGCAGGCAGGC
comp104101_c0_seq1	3	7	1	21	21	21	18	100	0	0	0	0	ATT	ATTATTATTATTATTATTATT
comp104101_c1_seq1	4	5	1	22	20	20	18	100	0	0	0	0	GAAA	GAAAGAAAGAAAGAAAGAAAGA
comp104110_c0_seq1	2	10	788	808	20	20	12	95.238	1	0	0	0	CA	CACACACACACAAACACACAC
comp104113_c0_seq1	7	3	3051	3071	21	21	14	100	0	0	0	0	CTGACCT	CTGACCTCTGACCTCTGACCT
comp104113_c0_seq1	6	5	3213	3243	30	30	11	93.548	2	0	0	0	AAATAT	AAATATAAATATAGATATTAATATAAATATA
comp104129_c0_seq1	3	6	206	225	18	18	10	95	1	0	0	0	AAT	AATAATAATAATGATAATAA
comp104132_c0_seq1	5	5	3842	3866	24	25	7	92.308	1	0	1	0	TATTT	TTTTATTTTATTTATTCTATTTTAT
comp104142_c1_seq1	2	11	1	23	22	22	14	95.652	1	0	0	0	TG	TGTGTGTGTGTGTTTGTGTGTGT
comp104142_c2_seq1	2	11	1703	1724	22	22	13	95.455	1	0	0	0	GT	GTGTGTGTGTGTGTTTGTGTGT
comp104142_c2_seq2	2	11	970	991	22	22	13	95.455	1	0	0	0	GT	GTGTGTGTGTGTGTTTGTGTGT
comp104159_c1_seq1	3	14	1397	1440	43	42	20	93.023	2	1	0	0	AGG	AGGAGGAGAGAGGAGGAGGTGGAGAAGGAGGAGGAGGAGGAGGA
comp104175_c0_seq2	4	5	1793	1814	20	20	18	100	0	0	0	0	AAAT	AAATAAATAAATAAATAAATAA
comp104180_c0_seq1	3	7	520	541	20	21	13	95.652	0	0	1	0	GAG	GAGGAGGAGGAGAGGAGGAGGA
comp104180_c0_seq3	3	7	406	427	20	21	13	95.652	0	0	1	0	GAG	GAGGAGGAGGAGAGGAGGAGGA
comp104180_c0_seq9	3	7	396	417	20	21	13	95.652	0	0	1	0	GAG	GAGGAGGAGGAGAGGAGGAGGA
comp104185_c0_seq1	6	3	2116	2135	18	18	7	95	1	0	0	0	TCTGTC	TCTGTCTCTTTCTCTGTCTC
comp104199_c1_seq1	2	22	1	45	44	44	22	93.333	3	0	0	0	GA	GAGAGAGACAGAGAGAGAGAGAGACAGAGAGAGCGAGAGAGAGAG
comp104199_c1_seq1	3	7	544	565	21	21	19	100	0	0	0	0	TCC	TCCTCCTCCTCCTCCTCCTCCT
comp104199_c1_seq2	2	22	1	45	44	44	22	93.333	3	0	0	0	GA	GAGAGAGACAGAGAGAGAGAGAGACAGAGAGAGCGAGAGAGAGAG
comp104199_c1_seq2	3	7	649	670	21	21	19	100	0	0	0	0	TCC	TCCTCCTCCTCCTCCTCCTCCT
comp104199_c3_seq1	3	7	1	22	21	21	19	100	0	0	0	0	CTC	CTCCTCCTCCTCCTCCTCCTCC
comp104199_c3_seq1	3	7	744	765	21	21	12	95.455	1	0	0	0	CTT	CTTCTTCTTCTCCTTCTTCTTC
comp104199_c4_seq1	3	8	527	550	24	24	14	95.833	1	0	0	0	GAA	GAAGAAGAAGAAGAAGGAGAAGAA
comp104199_c5_seq1	6	3	23	43	19	18	8	95	0	1	0	0	CTTCCT	CTTCCTCTCTCCTCTTCCTCT
comp104217_c0_seq1	4	5	1	23	20	20	12	95.652	1	0	0	0	ACAG	ACAGACAGACAGAGAGACAGACA
comp104228_c0_seq1	9	2	1792	1811	18	18	11	100	0	0	0	0	TCATCGTCT	TCATCGTCTTCATCGTCTTC
comp104232_c0_seq1	6	3	1	22	18	18	9	95.455	1	0	0	0	TCTCCC	TCTCCCTCTCCCTTTCCCTCTC
comp104234_c1_seq1	7	3	865	885	21	21	7	95.238	1	0	0	0	ATTTATT	ATTTATTAATTATTATTTATT
comp104256_c1_seq2	9	3	675	701	27	27	11	96.296	1	0	0	0	GTCTGCTTG	CTGCTTGCTCTGCTTGGTCTGCTTGGT
comp104256_c1_seq3	9	3	675	701	27	27	11	96.296	1	0	0	0	GTCTGCTTG	CTGCTTGCTCTGCTTGGTCTGCTTGGT
comp104260_c0_seq1	2	10	2100	2120	20	20	19	100	0	0	0	0	CA	CACACACACACACACACACAC
comp104276_c1_seq1	3	7	366	386	21	21	18	100	0	0	0	0	GCA	GCAGCAGCAGCAGCAGCAGCA
comp104276_c1_seq1	2	11	404	425	22	22	20	100	0	0	0	0	AG	AGAGAGAGAGAGAGAGAGAGAG
comp104282_c0_seq4	7	3	549	571	21	21	16	100	0	0	0	0	GTAATCT	GTAATCTGTAATCTGTAATCTGT
comp104283_c2_seq1	6	3	454	473	18	18	7	95	1	0	0	0	TCCTCT	TCCTCTTCCTCCTCCTCTTC
comp104284_c0_seq1	8	2	397	418	15	16	8	95.652	0	0	1	0	ATATATGT	ATATATGTATATATTATATATG
comp104287_c2_seq1	4	6	1	24	24	24	13	95.833	1	0	0	0	GACA	GACAGACAGACAGACTGACAGACA
comp104287_c2_seq1	4	5	139	161	20	20	12	95.652	1	0	0	0	CAGG	CAGGCAGCCAGGCAGGCAGGCAG
comp104321_c0_seq1	3	6	1	20	18	18	17	100	0	0	0	0	ATA	ATAATAATAATAATAATAAT
comp104321_c0_seq1	4	5	43	65	21	20	12	95.455	0	1	0	0	TTTA	TTTATTTATTTATCTTATTTATT
comp104321_c2_seq1	3	7	1	22	21	21	19	100	0	0	0	0	TTA	TTATTATTATTATTATTATTAT
comp104343_c1_seq1	6	3	1847	1865	17	18	7	95	0	0	1	0	TGTACT	TTGTACTTGTACTGTACTT
comp104346_c0_seq1	2	10	3	23	20	20	12	95.238	1	0	0	0	AC	ACACACACACACGCACACACA
comp104357_c0_seq1	2	10	1	20	20	20	18	100	0	0	0	0	GT	GTGTGTGTGTGTGTGTGTGT
comp104357_c0_seq1	9	3	2783	2814	27	27	16	96.875	1	0	0	0	AAAGAATTC	AAAGAATTCAAAGATTTCAAAGAATTCAAAGA
comp104357_c0_seq2	2	10	1	20	20	20	18	100	0	0	0	0	GT	GTGTGTGTGTGTGTGTGTGT
comp104357_c0_seq2	9	3	2679	2710	27	27	16	96.875	1	0	0	0	AAAGAATTC	AAAGAATTCAAAGATTTCAAAGAATTCAAAGA
comp104393_c0_seq1	2	10	1	21	20	20	19	100	0	0	0	0	AG	AGAGAGAGAGAGAGAGAGAGA
comp104393_c0_seq1	4	11	31	76	44	44	28	95.652	2	0	0	0	TGAG	TGAGTGAGTGAGTGCGTGAGTGAGTGAGGGAGTGAGTGAGTGAGTG
comp104401_c0_seq1	2	10	1	20	20	20	18	100	0	0	0	0	TG	TGTGTGTGTGTGTGTGTGTG
comp104401_c0_seq1	7	3	174	197	21	21	17	100	0	0	0	0	CTCTCGT	CTCTCGTCTCTCGTCTCTCGTCTC
comp104405_c1_seq1	3	6	686	705	18	18	10	95	1	0	0	0	TCC	TCCTCCTCTTCCTCCTCCTC
comp104414_c1_seq1	5	4	253	275	20	20	18	100	0	0	0	0	AGAAG	AGAAGAGAAGAGAAGAGAAGAGA
comp104414_c2_seq1	5	4	1	24	20	20	19	100	0	0	0	0	GAGAA	GAGAAGAGAAGAGAAGAGAAGAGA
comp104414_c2_seq1	3	7	470	490	21	21	18	100	0	0	0	0	TCT	TCTTCTTCTTCTTCTTCTTCT
comp104418_c2_seq3	8	2	3201	3223	16	16	15	100	0	0	0	0	TCTCTTTA	TCTCTTTATCTCTTTATCTCTTT
comp104418_c2_seq3	2	10	3223	3243	20	20	12	95.238	1	0	0	0	TG	TGTGTGTGTGTGTATGTGTGT
comp104421_c1_seq2	2	11	1	22	22	22	13	95.455	1	0	0	0	CA	CACACACACATACACACACACA
comp104427_c0_seq1	9	2	8	30	18	18	14	100	0	0	0	0	GGGAGGAGG	GGAGGAGGGGGAGGAGGGGGAGG
comp104445_c4_seq1	4	5	1	23	20	20	19	100	0	0	0	0	AACA	AACAAACAAACAAACAAACAAAC
comp104445_c4_seq1	7	3	303	324	20	21	9	95.652	0	0	1	0	AGCACAC	AGCACACACACACAGCACACAG
comp104461_c2_seq3	6	3	1686	1707	18	18	9	95.455	1	0	0	0	CACCAA	CACCAACACCACCACCAACACC
comp104461_c2_seq4	6	3	612	633	18	18	9	95.455	1	0	0	0	CACCAA	CACCAACACCACCACCAACACC
comp104476_c1_seq1	2	10	714	734	20	20	19	100	0	0	0	0	AC	ACACACACACACACACACACA
comp104476_c1_seq2	3	7	1	22	21	21	19	100	0	0	0	0	GAT	GATGATGATGATGATGATGATG
comp104476_c1_seq4	2	10	1423	1443	20	20	19	100	0	0	0	0	AC	ACACACACACACACACACACA
comp104476_c3_seq1	2	11	2	23	22	22	20	100	0	0	0	0	CA	CACACACACACACACACACACA
comp104476_c3_seq1	3	7	324	346	21	21	20	100	0	0	0	0	TGA	TGATGATGATGATGATGATGATG
comp104476_c3_seq1	2	11	383	404	22	22	20	100	0	0	0	0	GT	GTGTGTGTGTGTGTGTGTGTGT
comp104489_c0_seq1	10	4	588	631	40	40	13	93.182	3	0	0	0	CCAGCAGGAC	CCAGCAGGACCCCGCAGGACCCAGTAGGACCCAACAGGACCCAG
comp104489_c0_seq1	3	7	751	773	21	21	13	95.652	1	0	0	0	AAT	AATAATAATAATAATCATAATAA
comp104521_c3_seq1	2	11	836	857	23	22	13	95.238	0	1	0	0	TG	TGTGTGTAGTGTGTGTGTGTGT
comp104525_c0_seq1	2	10	1	21	19	20	13	95.455	0	0	1	0	AG	AGAGAGAGAGAGAGGAGAGAG
comp104525_c0_seq8	2	10	1	21	19	20	13	95.455	0	0	1	0	AG	AGAGAGAGAGAGAGGAGAGAG
comp104528_c3_seq1	2	10	1	20	20	20	18	100	0	0	0	0	AC	ACACACACACACACACACAC
comp104533_c0_seq1	7	3	292	312	22	21	7	95	0	1	0	0	GGGAGGG	GGGAGGGGGGGAGGGGGGAGG
comp104534_c0_seq1	6	3	640	661	18	18	9	95.455	1	0	0	0	GAGGAA	GAGGAAGAGGAGGAGGAAGAGG
comp104534_c2_seq1	3	6	1	20	18	18	17	100	0	0	0	0	AGC	AGCAGCAGCAGCAGCAGCAG
comp104539_c1_seq1	8	2	182	204	15	16	9	95.833	0	0	1	0	AAAGAAAA	AAAGAAAAAAAAAAAAAAGAAAA
comp104547_c1_seq1	2	10	1	21	20	20	19	100	0	0	0	0	AC	ACACACACACACACACACACA
comp104547_c1_seq7	2	10	1	21	20	20	19	100	0	0	0	0	AC	ACACACACACACACACACACA
comp104547_c1_seq8	2	10	1	21	20	20	19	100	0	0	0	0	AC	ACACACACACACACACACACA
comp104553_c1_seq1	10	2	375	394	20	20	10	100	0	0	0	0	AGTGAAATCA	AGTGAAATCAAGTGAAATCA
comp104560_c0_seq1	3	6	5	24	18	18	17	100	0	0	0	0	GAG	GAGGAGGAGGAGGAGGAGGA
comp104563_c2_seq1	9	2	259	283	18	18	9	96	1	0	0	0	AATGCTTGA	AATGCTTGAAATACTTGAAATGCTT
comp104567_c5_seq4	6	4	1	24	24	24	18	100	0	0	0	0	TGTCTC	TGTCTCTGTCTCTGTCTCTGTCTC
comp104575_c0_seq1	3	6	335	354	18	18	10	95	1	0	0	0	GGA	GGAGGAGGAGGCGGAGGAGG
comp104575_c1_seq1	2	13	234	259	26	26	11	92.308	0	1	1	0	TC	TCTCTCTCCTCTCGTCTCTCTCTCTC
comp104578_c1_seq1	2	10	1	20	20	20	11	95	1	0	0	0	TG	TGTGTGTGGGTGTGTGTGTG
comp104593_c0_seq1	9	2	3152	3171	18	18	11	100	0	0	0	0	TTTTTCTCA	TTTTTCTCATTTTTCTCATT
comp104612_c3_seq1	9	2	1	25	18	18	16	100	0	0	0	0	AGCCCCTGC	AGCCCCTGCAGCCCCTGCAGCCCCT
comp104612_c3_seq3	9	2	1	25	18	18	16	100	0	0	0	0	AGCCCCTGC	AGCCCCTGCAGCCCCTGCAGCCCCT
comp104613_c0_seq1	2	11	1	22	22	22	20	100	0	0	0	0	GT	GTGTGTGTGTGTGTGTGTGTGT
comp104614_c0_seq1	4	6	1	24	24	24	20	100	0	0	0	0	AGAA	AGAAAGAAAGAAAGAAAGAAAGAA
comp104614_c0_seq1	9	4	280	320	36	36	18	95.122	2	0	0	0	ACCTGTCTC	ACCTGTCTCAGCTGTCTCACCTGTCTCAGCTGTCTCACCTG
comp104619_c0_seq2	8	2	1022	1042	16	16	13	100	0	0	0	0	ATTTTTTA	ATTTTTTAATTTTTTAATTTT
comp104619_c0_seq2	3	7	2951	2971	21	21	11	95.238	1	0	0	0	TCA	TCATCATCGTCATCATCATCA
comp104619_c0_seq3	8	2	1022	1042	16	16	13	100	0	0	0	0	ATTTTTTA	ATTTTTTAATTTTTTAATTTT
comp104619_c0_seq3	3	7	2951	2971	21	21	11	95.238	1	0	0	0	TCA	TCATCATCGTCATCATCATCA
comp104619_c0_seq4	8	2	1005	1025	16	16	13	100	0	0	0	0	ATTTTTTA	ATTTTTTAATTTTTTAATTTT
comp104619_c0_seq4	3	7	2934	2954	21	21	11	95.238	1	0	0	0	TCA	TCATCATCGTCATCATCATCA
comp104622_c1_seq1	7	3	521	543	21	21	9	95.652	1	0	0	0	TTTTATT	TTTTATTTTTCATTTTTTATTTT
comp104622_c1_seq1	6	3	2593	2613	18	18	8	95.238	1	0	0	0	TTTTTA	TTTTTATTTTTAGTTTTATTT
comp104638_c1_seq2	4	5	1	23	20	20	19	100	0	0	0	0	TATC	TATCTATCTATCTATCTATCTAT
comp104638_c1_seq2	10	2	1760	1781	20	20	12	100	0	0	0	0	AAATATATAT	AAATATATATAAATATATATAA
comp104641_c0_seq1	3	6	854	873	18	18	10	95	1	0	0	0	CTC	CTCCTCCTTCTCCTCCTCCT
comp104664_c1_seq1	2	10	1	20	20	20	18	100	0	0	0	0	TG	TGTGTGTGTGTGTGTGTGTG
comp104664_c1_seq1	3	13	451	489	40	39	15	92.105	2	1	0	0	GAT	GATGATGATGACGATTGATGATAATGATGATGATGATGA
comp104667_c0_seq1	4	5	1	23	20	20	19	100	0	0	0	0	TCTA	TCTATCTATCTATCTATCTATCT
comp104668_c0_seq1	2	10	3137	3156	20	20	18	100	0	0	0	0	TG	TGTGTGTGTGTGTGTGTGTG
comp104671_c0_seq1	7	3	663	683	22	21	7	95	0	1	0	0	TGCTGGG	TGCTGGGTGCCTGGGTGCTGG
comp104673_c0_seq1	3	7	107	129	21	21	13	95.652	1	0	0	0	AAT	AATAATAATAACAATAATAATAA
comp104673_c0_seq1	10	2	154	176	20	20	13	100	0	0	0	0	GGGCAGAGAT	GGGCAGAGATGGGCAGAGATGGG
comp104673_c1_seq2	2	13	2719	2744	26	26	17	96.154	1	0	0	0	GT	GTGTGTGTGTGTGTGCGTGTGTGTGT
comp104682_c0_seq1	6	3	3195	3214	18	18	7	95	1	0	0	0	AAAGAA	AAAGAAAAAGAAGAAGAAAA
comp104682_c0_seq1	9	2	3454	3476	18	18	14	100	0	0	0	0	AGGTGGTGG	AGGTGGTGGAGGTGGTGGAGGTG
comp104682_c0_seq2	6	3	3570	3589	18	18	7	95	1	0	0	0	AAAGAA	AAAGAAAAAGAAGAAGAAAA
comp104682_c0_seq2	9	2	3829	3851	18	18	14	100	0	0	0	0	AGGTGGTGG	AGGTGGTGGAGGTGGTGGAGGTG
comp104686_c1_seq1	10	2	2057	2076	20	20	10	100	0	0	0	0	ACTTTCAACT	ACTTTCAACTACTTTCAACT
comp104691_c1_seq1	3	6	118	137	18	18	17	100	0	0	0	0	GTG	GTGGTGGTGGTGGTGGTGGT
comp104693_c1_seq1	10	3	1557	1594	30	30	21	97.368	1	0	0	0	TATTCATTAT	TATTCATTATTATTCATTATTATTCATTACTATTCATT
comp104698_c1_seq1	7	2	777	796	13	14	7	95.238	0	0	1	0	CAAAAAA	CAAAAAACAAAAACAAAAAA
comp104698_c1_seq2	7	2	777	796	13	14	7	95.238	0	0	1	0	CAAAAAA	CAAAAAACAAAAACAAAAAA
comp104699_c0_seq1	9	3	983	1011	28	27	13	96.429	0	1	0	0	AGGAAGAGG	AGGAAGAGGAGGAGAGAGGAGGAAGAGGA
comp104701_c0_seq1	2	11	1	22	22	22	20	100	0	0	0	0	TG	TGTGTGTGTGTGTGTGTGTGTG
comp104707_c1_seq1	6	3	2422	2443	18	18	9	95.455	1	0	0	0	GATGGT	GATGGTGATGATGATGGTGATG
comp104707_c2_seq1	3	7	562	583	21	21	12	95.455	1	0	0	0	ATC	ATCATCATCACCATCATCATCA
comp104709_c0_seq1	5	4	1456	1477	19	20	11	95.652	0	0	1	0	TTTAT	TTTATTTTATTTTATTTATTTT
comp104709_c1_seq1	2	10	1	20	20	20	18	100	0	0	0	0	GA	GAGAGAGAGAGAGAGAGAGA
comp104709_c1_seq2	2	10	345	364	20	20	18	100	0	0	0	0	GA	GAGAGAGAGAGAGAGAGAGA
comp104709_c1_seq2	2	11	2420	2442	22	22	21	100	0	0	0	0	GT	GTGTGTGTGTGTGTGTGTGTGTG
comp104710_c0_seq1	10	2	1057	1076	20	20	10	100	0	0	0	0	ATATATAGTG	ATATATAGTGATATATAGTG
comp104710_c0_seq2	10	2	2371	2390	20	20	10	100	0	0	0	0	ATATATAGTG	ATATATAGTGATATATAGTG
comp104712_c0_seq1	3	7	1	23	21	21	20	100	0	0	0	0	TTA	TTATTATTATTATTATTATTATT
comp104712_c0_seq1	5	4	274	296	20	20	18	100	0	0	0	0	TTTTA	TTTTATTTTATTTTATTTTATTT
comp104712_c0_seq1	9	2	2662	2682	18	18	12	100	0	0	0	0	TGCTGCTGG	TGCTGCTGGTGCTGCTGGTGC
comp104725_c5_seq2	4	5	67	88	20	20	11	95.455	1	0	0	0	GGAG	GGAGGGATGGAGGGAGGGAGGG
comp104740_c0_seq1	2	10	4	24	20	20	19	100	0	0	0	0	TA	TATATATATATATATATATAT
comp104740_c1_seq1	2	10	1	20	20	20	18	100	0	0	0	0	TA	TATATATATATATATATATA
comp104742_c0_seq1	6	3	4	24	18	18	15	100	0	0	0	0	CATGGC	CATGGCCATGGCCATGGCCAT
comp104743_c0_seq1	10	2	246	266	20	20	11	100	0	0	0	0	TCTCTCCCTC	TCTCTCCCTCTCTCTCCCTCT
comp104743_c0_seq2	3	7	206	226	21	21	11	95.238	1	0	0	0	TCT	TCTTCTTCTTCTTTTTCTTCT
comp104743_c0_seq2	6	5	364	396	30	30	6	90.909	3	0	0	0	GAGGAA	GAGGAAGAGGAGGATGAAGAGGATGAGGAAGAG
comp104750_c1_seq2	10	2	921	940	20	20	10	100	0	0	0	0	GTGGAAGGGA	GTGGAAGGGAGTGGAAGGGA
comp104753_c0_seq1	9	3	1224	1254	27	27	15	96.774	1	0	0	0	TCAGCGGCC	CAGCGGCCACAGCGGCCTCAGCGGCCTCAGC
comp104753_c0_seq2	9	3	1179	1209	27	27	15	96.774	1	0	0	0	TCAGCGGCC	CAGCGGCCACAGCGGCCTCAGCGGCCTCAGC
comp104754_c1_seq1	7	3	596	617	22	21	8	95.238	0	1	0	0	TTCTTTT	TTCTTTTTTCTTTTCTTCTTTT
comp104760_c0_seq1	9	2	463	487	18	18	9	96	1	0	0	0	GGTTCAGCT	GGTTCAGCTGGTTCAGCCGGTTCAG
comp104763_c0_seq2	6	3	1645	1666	18	18	9	95.455	1	0	0	0	TTGTCC	TTGTCCTTGTCCGTGTCCTTGT
comp104769_c0_seq1	9	4	121	161	36	36	11	92.683	3	0	0	0	TCCTCTTCT	TCCTCTTCTTCCTCATCCTCCTCATCTTCCTCTTCTTCCTC
comp104770_c1_seq1	10	2	266	285	20	20	10	100	0	0	0	0	AACATTATGT	AACATTATGTAACATTATGT
comp104774_c1_seq9	2	10	1	21	20	20	19	100	0	0	0	0	GA	GAGAGAGAGAGAGAGAGAGAG
comp104779_c1_seq3	6	3	1695	1716	17	18	10	95.652	0	0	1	0	AAAACA	AAAAACAAAAACAAAACAAAAA
comp104779_c1_seq3	9	2	2363	2385	18	18	14	100	0	0	0	0	CCAGGGGGT	CCAGGGGGTCCAGGGGGTCCAGG
comp104779_c1_seq4	6	3	1695	1716	17	18	10	95.652	0	0	1	0	AAAACA	AAAAACAAAAACAAAACAAAAA
comp104779_c1_seq4	9	2	2396	2418	18	18	14	100	0	0	0	0	CCAGGGGGT	CCAGGGGGTCCAGGGGGTCCAGG
comp104779_c1_seq5	6	3	1695	1716	17	18	10	95.652	0	0	1	0	AAAACA	AAAAACAAAAACAAAACAAAAA
comp104779_c1_seq5	9	2	2471	2493	18	18	14	100	0	0	0	0	CCAGGGGGT	CCAGGGGGTCCAGGGGGTCCAGG
comp104779_c1_seq6	6	3	1695	1716	17	18	10	95.652	0	0	1	0	AAAACA	AAAAACAAAAACAAAACAAAAA
comp104779_c1_seq6	9	2	2363	2385	18	18	14	100	0	0	0	0	CCAGGGGGT	CCAGGGGGTCCAGGGGGTCCAGG
comp104779_c1_seq8	6	3	1695	1716	17	18	10	95.652	0	0	1	0	AAAACA	AAAAACAAAAACAAAACAAAAA
comp104779_c1_seq8	9	2	2438	2460	18	18	14	100	0	0	0	0	CCAGGGGGT	CCAGGGGGTCCAGGGGGTCCAGG
comp104779_c1_seq13	6	3	1695	1716	17	18	10	95.652	0	0	1	0	AAAACA	AAAAACAAAAACAAAACAAAAA
comp104779_c1_seq13	9	2	2631	2653	18	18	14	100	0	0	0	0	CCAGGGGGT	CCAGGGGGTCCAGGGGGTCCAGG
comp104779_c1_seq14	6	3	1695	1716	17	18	10	95.652	0	0	1	0	AAAACA	AAAAACAAAAACAAAACAAAAA
comp104779_c1_seq14	9	2	2396	2418	18	18	14	100	0	0	0	0	CCAGGGGGT	CCAGGGGGTCCAGGGGGTCCAGG
comp104779_c1_seq17	6	3	1695	1716	17	18	10	95.652	0	0	1	0	AAAACA	AAAAACAAAAACAAAACAAAAA
comp104779_c1_seq17	9	2	2396	2418	18	18	14	100	0	0	0	0	CCAGGGGGT	CCAGGGGGTCCAGGGGGTCCAGG
comp104779_c1_seq18	6	3	1695	1716	17	18	10	95.652	0	0	1	0	AAAACA	AAAAACAAAAACAAAACAAAAA
comp104779_c1_seq18	9	2	2673	2695	18	18	14	100	0	0	0	0	CCAGGGGGT	CCAGGGGGTCCAGGGGGTCCAGG
comp104779_c1_seq19	6	3	1695	1716	17	18	10	95.652	0	0	1	0	AAAACA	AAAAACAAAAACAAAACAAAAA
comp104779_c1_seq19	9	2	2706	2728	18	18	14	100	0	0	0	0	CCAGGGGGT	CCAGGGGGTCCAGGGGGTCCAGG
comp104779_c1_seq21	6	3	1695	1716	17	18	10	95.652	0	0	1	0	AAAACA	AAAAACAAAAACAAAACAAAAA
comp104779_c1_seq21	9	2	2396	2418	18	18	14	100	0	0	0	0	CCAGGGGGT	CCAGGGGGTCCAGGGGGTCCAGG
comp104779_c1_seq23	6	3	1695	1716	17	18	10	95.652	0	0	1	0	AAAACA	AAAAACAAAAACAAAACAAAAA
comp104779_c1_seq23	9	2	2363	2385	18	18	14	100	0	0	0	0	CCAGGGGGT	CCAGGGGGTCCAGGGGGTCCAGG
comp104779_c1_seq24	6	3	1695	1716	17	18	10	95.652	0	0	1	0	AAAACA	AAAAACAAAAACAAAACAAAAA
comp104779_c1_seq24	9	2	2598	2620	18	18	14	100	0	0	0	0	CCAGGGGGT	CCAGGGGGTCCAGGGGGTCCAGG
comp104791_c1_seq1	2	11	78	100	22	22	14	95.652	1	0	0	0	TA	TATATATATATATATTTATATAT
comp104791_c1_seq1	2	10	679	698	20	20	18	100	0	0	0	0	TG	TGTGTGTGTGTGTGTGTGTG
comp104791_c2_seq1	2	10	3	22	20	20	18	100	0	0	0	0	AG	AGAGAGAGAGAGAGAGAGAG
comp104795_c1_seq2	3	7	1	21	21	21	18	100	0	0	0	0	TCA	TCATCATCATCATCATCATCA
comp104795_c4_seq1	3	7	293	314	21	21	19	100	0	0	0	0	TCA	TCATCATCATCATCATCATCAT
comp104797_c0_seq1	10	2	399	419	20	20	11	100	0	0	0	0	GTGTTCAGGT	GTGTTCAGGTGTGTTCAGGTG
comp104800_c1_seq1	9	2	541	560	18	18	11	100	0	0	0	0	TTTCTTCTT	TTTTTCTTCTTTTTCTTCTT
comp104800_c1_seq2	9	2	541	560	18	18	11	100	0	0	0	0	TTTCTTCTT	TTTTTCTTCTTTTTCTTCTT
comp104805_c0_seq1	2	10	5	24	20	20	11	95	1	0	0	0	AC	ACACACACGCACACACACAC
comp104805_c1_seq1	2	11	1	22	22	22	13	95.455	1	0	0	0	AC	ACACACACACACGCACACACAC
comp104823_c0_seq3	10	2	29	48	20	20	10	100	0	0	0	0	TCTGTTGTGT	TCTGTTGTGTTCTGTTGTGT
comp104823_c0_seq3	8	2	3410	3429	16	16	12	100	0	0	0	0	TGTGCGTG	TGTGCGTGTGTGCGTGTGTG
comp104825_c0_seq1	8	3	349	372	25	24	9	95.652	0	1	0	0	AAAAAAAG	AAAAAAAGAAAAAACAGAAAAAAA
comp104825_c1_seq1	6	4	496	521	23	24	7	92.593	1	0	1	0	CCAACC	CCAACCCCACCCCACCCCCAACCCCA
comp104825_c2_seq1	2	11	964	985	22	22	20	100	0	0	0	0	AG	AGAGAGAGAGAGAGAGAGAGAG
comp104827_c0_seq1	2	12	1761	1784	24	24	15	95.833	1	0	0	0	TG	TGTGTGTTTGTGTGTGTGTGTGTG
comp104828_c0_seq1	2	10	1	20	20	20	18	100	0	0	0	0	AC	ACACACACACACACACACAC
comp104828_c1_seq1	3	10	1	32	30	30	15	93.75	2	0	0	0	TCC	TCCTCCTCTTCCTCCTCCTCCTCGTCCTCCTC
comp104829_c0_seq1	2	10	510	529	20	20	18	100	0	0	0	0	GT	GTGTGTGTGTGTGTGTGTGT
comp104829_c3_seq1	4	5	362	384	20	20	19	100	0	0	0	0	GATA	GATAGATAGATAGATAGATAGAT
comp104843_c0_seq1	10	2	150	175	20	20	16	100	0	0	0	0	CCCTCCCTCC	CCCTCCCTCCCCCTCCCTCCCCCTCC
comp104843_c0_seq1	9	2	1542	1561	18	18	11	100	0	0	0	0	GGGAGAGGT	GGGAGAGGTGGGAGAGGTGG
comp104843_c0_seq1	2	10	1622	1642	20	20	19	100	0	0	0	0	CA	CACACACACACACACACACAC
comp104857_c0_seq1	9	2	1015	1040	18	18	17	100	0	0	0	0	GATGATGAC	ATGATGACGATGATGACGATGATGAC
comp104857_c1_seq1	3	7	4	25	21	21	12	95.455	1	0	0	0	TCT	TCTTCTTCTTTTTCTTCTTCTT
comp104866_c1_seq1	7	3	1357	1378	22	21	8	95.238	0	1	0	0	AAAAAAT	AAAAAATAAATAAATAAAAAAT
comp104866_c1_seq2	7	3	1357	1378	22	21	8	95.238	0	1	0	0	AAAAAAT	AAAAAATAAATAAATAAAAAAT
comp104869_c2_seq1	10	2	534	557	20	20	14	100	0	0	0	0	GACATAACAT	ACATAACATGACATAACATGACAT
comp104870_c0_seq1	4	5	1806	1827	20	20	18	100	0	0	0	0	TTGG	TTGGTTGGTTGGTTGGTTGGTT
comp104874_c2_seq2	2	11	2388	2409	22	22	13	95.455	1	0	0	0	GT	GTGTGTGTGTATGTGTGTGTGT
comp104876_c0_seq5	2	11	3103	3125	22	22	14	95.652	1	0	0	0	TG	TGTGTGTGTGCGTGTGTGTGTGT
comp104876_c0_seq8	2	11	3355	3377	22	22	14	95.652	1	0	0	0	TG	TGTGTGTGTGCGTGTGTGTGTGT
comp104883_c1_seq1	2	11	1	22	22	22	20	100	0	0	0	0	AC	ACACACACACACACACACACAC
comp104883_c1_seq3	2	10	1	20	20	20	11	95	1	0	0	0	CT	CTCTCTCTCTCTGTCTCTCT
comp104886_c2_seq2	6	3	638	657	18	18	7	95	1	0	0	0	GAGGAA	GAGGAAGAGGAGGAGGAAGA
comp104886_c2_seq3	6	3	474	495	18	18	9	95.455	1	0	0	0	GAGGAA	GAGGAAGAGGAGGAGGAAGAGG
comp104886_c2_seq4	6	3	2666	2685	18	18	7	95	1	0	0	0	GAGGAA	GAGGAAGAGGAGGAGGAAGA
comp104886_c3_seq2	2	11	1	22	22	22	20	100	0	0	0	0	AT	ATATATATATATATATATATAT
comp104886_c3_seq3	2	11	1	22	22	22	20	100	0	0	0	0	AT	ATATATATATATATATATATAT
comp104886_c3_seq4	2	11	1	22	22	22	20	100	0	0	0	0	AT	ATATATATATATATATATATAT
comp104886_c3_seq6	2	11	1	22	22	22	20	100	0	0	0	0	AT	ATATATATATATATATATATAT
comp104886_c3_seq8	2	11	1	22	22	22	20	100	0	0	0	0	AT	ATATATATATATATATATATAT
comp104886_c3_seq9	2	11	1	22	22	22	20	100	0	0	0	0	AT	ATATATATATATATATATATAT
comp104897_c0_seq1	4	4	2006	2024	15	16	9	95	0	0	1	0	TTTG	TTTGTTTGTTTTTTGTTTG
comp104897_c0_seq2	4	4	2006	2024	15	16	9	95	0	0	1	0	TTTG	TTTGTTTGTTTTTTGTTTG
comp104905_c3_seq3	2	11	1	23	22	22	14	95.652	1	0	0	0	AC	ACACACACGCACACACACACACA
comp104905_c4_seq1	2	10	742	761	20	20	18	100	0	0	0	0	AC	ACACACACACACACACACAC
comp104906_c0_seq1	10	3	648	678	30	30	14	96.774	1	0	0	0	ACATTAAAAT	ACATTAAAATACATTAAAATATATTAAAATA
comp104914_c0_seq1	7	2	597	616	13	14	7	95.238	0	0	1	0	GGGAGGA	GGGAGGAGGAGGAGGGAGGA
comp104919_c0_seq1	4	6	18	44	25	24	16	96.154	0	1	0	0	GGAT	GGATGGATGGGATGGATGGATGGATGG
comp104920_c0_seq1	5	4	2159	2178	20	20	8	95	1	0	0	0	CCGGC	CCGGCCCGGCCGGGCCCGGC
comp104925_c1_seq1	2	10	1	20	20	20	18	100	0	0	0	0	AC	ACACACACACACACACACAC
comp104926_c0_seq1	3	7	1	22	21	21	19	100	0	0	0	0	AAG	AAGAAGAAGAAGAAGAAGAAGA
comp104934_c1_seq1	7	2	2303	2322	13	14	7	95.238	0	0	1	0	AAAAAAG	AAAAAAGAAAAAGAAAAAAG
comp104938_c0_seq1	6	3	1	22	18	18	16	100	0	0	0	0	TTCTCC	TTCTCCTTCTCCTTCTCCTTCT
comp104938_c0_seq2	6	3	1	22	18	18	16	100	0	0	0	0	TTCTCC	TTCTCCTTCTCCTTCTCCTTCT
comp104941_c0_seq1	8	3	2	25	24	24	9	95.833	1	0	0	0	GAGAGAGG	GAGAGAGGGAGGGAGGGAGAGAGG
comp104941_c0_seq1	3	7	1648	1668	21	21	18	100	0	0	0	0	GTG	GTGGTGGTGGTGGTGGTGGTG
comp104942_c0_seq1	3	7	1	22	21	21	19	100	0	0	0	0	CAT	CATCATCATCATCATCATCATC
comp104942_c1_seq1	8	2	2738	2759	16	16	14	100	0	0	0	0	GGGAGAGT	GGGAGAGTGGGAGAGTGGGAGA
comp104944_c0_seq1	3	7	1	21	21	21	18	100	0	0	0	0	GAA	GAAGAAGAAGAAGAAGAAGAA
comp104944_c1_seq1	6	3	1555	1575	18	18	8	95.238	1	0	0	0	AGAAAA	AGAAAAAAAAAAAGAAAAAGA
comp104944_c1_seq1	3	7	2282	2302	21	21	18	100	0	0	0	0	GGA	GGAGGAGGAGGAGGAGGAGGA
comp104948_c0_seq1	10	2	658	677	20	20	10	100	0	0	0	0	AAAAACAAAA	AACAAAAAAAAACAAAAAAA
comp104949_c1_seq1	7	3	571	591	22	21	7	95	0	1	0	0	CAGAGGT	CAGAGGTCAGGAGGTCAGAGG
comp104949_c1_seq1	2	10	861	880	20	20	18	100	0	0	0	0	AG	AGAGAGAGAGAGAGAGAGAG
comp104949_c2_seq1	2	10	1	20	20	20	18	100	0	0	0	0	GA	GAGAGAGAGAGAGAGAGAGA
comp104962_c0_seq1	2	22	1	45	44	44	15	91.111	4	0	0	0	GT	GTGTGTGTGCGTGTGTATGTGTGTATGTGTGTGTATGTGTGTGTG
comp104971_c1_seq1	3	6	527	545	17	18	10	95	0	0	1	0	TAA	TAATAATAATAAAATAATA
comp104977_c0_seq1	10	2	412	432	20	20	11	100	0	0	0	0	TGAAGACATT	TGAAGACATTTGAAGACATTT
comp104977_c0_seq2	10	2	412	432	20	20	11	100	0	0	0	0	TGAAGACATT	TGAAGACATTTGAAGACATTT
comp104977_c1_seq1	3	6	526	545	18	18	10	95	1	0	0	0	TCA	TCATCATCATCTTCATCATC
comp104978_c1_seq1	3	7	1	23	21	21	13	95.652	1	0	0	0	GGA	GGAGGAGGAAGAGGAGGAGGAGG
comp104978_c1_seq1	6	3	714	733	18	18	14	100	0	0	0	0	CCTCCA	CCTCCACCTCCACCTCCACC
comp104978_c2_seq1	8	2	398	420	16	16	8	95.652	1	0	0	0	AGGAAATA	AGGAAATAAGGACATAAGGAAAT
comp104978_c2_seq1	9	2	1035	1057	18	18	14	100	0	0	0	0	GAGACTTCT	GAGACTTCTGAGACTTCTGAGAC
comp104978_c2_seq1	6	3	1237	1258	18	18	16	100	0	0	0	0	GGAGGT	GGAGGTGGAGGTGGAGGTGGAG
comp104985_c1_seq1	10	2	398	417	20	20	10	100	0	0	0	0	AAACAAAAAA	AAACAAAAAAAAACAAAAAA
comp104994_c0_seq1	3	6	692	711	18	18	17	100	0	0	0	0	AGC	AGCAGCAGCAGCAGCAGCAG
comp104997_c0_seq5	3	7	1	21	21	21	18	100	0	0	0	0	AGA	AGAAGAAGAAGAAGAAGAAGA
comp104999_c0_seq1	6	3	2128	2148	19	18	8	95	0	1	0	0	TAAAAG	TAAAAGTAGAAAGTAAAAGTA
comp104999_c0_seq1	10	2	2499	2527	20	20	12	96.552	1	0	0	0	ACACACACAG	ACACACACAGACACACACGGACACACACA
comp105007_c0_seq1	6	3	2034	2052	17	18	7	95	0	0	1	0	AACAAA	AACAAAAAAAAAACAAAAA
comp105015_c0_seq1	2	10	1	21	20	20	19	100	0	0	0	0	TG	TGTGTGTGTGTGTGTGTGTGT
comp105015_c0_seq2	2	10	1	21	20	20	19	100	0	0	0	0	TG	TGTGTGTGTGTGTGTGTGTGT
comp105015_c1_seq1	2	11	1	22	22	22	20	100	0	0	0	0	AC	ACACACACACACACACACACAC
[truncated: 27,204 more rows]
