# Supplementary material for: The sex-specific transcriptome of the hermaphrodite sparid sharpsnout seabream (Diplodus puntazzo)
Source: BMC Genomics. 2014 Aug 6;15:655. doi: 10.1186/1471-2164-15-655 (PMC4133083; doi:10.1186/1471-2164-15-655)
Supplement: Supplementary file 8 — Additional file 8: Table S6: Individual genotyping for the high quality selected SNP loci. (XLSX 127 KB) [file 12864_2014_6346_MOESM8_ESM.xlsx]

## Sheet: Table_S6. SNP Genotyping
Seq_ID	POS	REF	ALT	Ind1	Ind2	Ind3	Ind4	Ind5	Ind6	Ind7	Ind8
comp121347_c0_seq2	894	A	T	0/0	0/1	0/0	0/1	0/0	0/0	0/0	0/0
comp117019_c0_seq1	1382	A	T	0/0	0/1	0/0	0/0	0/0	0/0	0/0	0/0
comp120913_c0_seq1	1812	C	A	0/1	0/1	0/0	0/0	0/0	0/0	0/0	0/0
comp118756_c0_seq1	634	G	T	0/0	0/0	0/0	0/0	0/0	0/0	0/0	0/1
comp120948_c2_seq1	657	C	T	1/1	1/1	1/1	0/0	1/1	1/1	1/1	1/1
comp113483_c3_seq1	369	C	T	0/0	0/1	0/1	0/0	0/0	0/0	0/0	0/0
comp122054_c5_seq1	3439	T	C	0/1	0/1	0/1	0/1	0/0	0/1	0/1	0/1
comp114996_c3_seq1	949	C	T	0/0	0/0	0/1	0/0	0/1	0/0	0/0	0/0
comp114865_c0_seq1	274	C	A	0/0	0/1	0/0	0/0	0/0	0/0	0/1	0/0
comp115423_c6_seq1	284	T	A	0/0	0/1	0/1	0/1	0/1	0/1	0/1	0/0
comp118857_c0_seq1	701	T	C	0/0	0/1	0/0	0/0	0/0	0/0	0/0	0/1
comp117737_c2_seq1	1560	A	G	0/0	0/0	0/0	0/0	0/1	0/0	0/0	0/1
comp118312_c6_seq2	435	C	T	0/1	0/1	0/1	0/0	0/1	0/1	0/1	0/1
comp112599_c0_seq1	938	C	T	0/0	0/0	1/1	0/0	0/0	0/0	0/0	0/0
comp116923_c4_seq1	82	C	T	0/0	1/1	0/0	0/0	0/0	0/0	0/0	0/0
comp119681_c1_seq1	570	C	T	0/0	0/1	0/0	0/0	0/1	0/1	0/1	0/1
comp117993_c5_seq1	1557	C	G	0/0	0/0	0/0	0/0	0/0	0/0	0/0	0/1
comp119440_c0_seq1	294	A	T	0/0	0/1	1/1	1/1	0/1	0/0	0/1	0/0
comp113795_c4_seq1	190	C	A	0/0	0/0	0/1	0/0	0/0	0/0	0/0	0/0
comp113659_c7_seq2	2325	G	A	0/0	0/0	0/1	0/0	0/1	0/0	0/1	0/1
comp118033_c0_seq2	1435	G	A	0/0	0/1	0/0	0/0	0/1	0/1	0/1	0/1
comp111287_c3_seq1	332	C	T	0/1	0/0	0/0	0/1	0/1	0/1	0/1	0/0
comp114300_c7_seq1	651	T	C	0/0	0/0	0/1	0/1	0/0	0/0	0/0	0/0
comp113726_c1_seq1	342	A	G	0/0	0/0	0/1	0/1	0/0	0/1	0/1	0/1
comp116610_c3_seq1	538	G	A	0/1	0/0	0/1	0/0	0/0	0/0	0/1	0/0
comp113138_c0_seq1	1185	T	G	0/1	0/0	0/0	0/0	0/1	0/0	0/0	0/0
comp122211_c0_seq1	307	G	C	0/0	0/1	1/1	0/1	0/1	1/1	0/1	0/0
comp116709_c2_seq1	188	G	A	0/0	0/0	0/0	0/0	0/0	0/0	0/0	0/1
comp120539_c2_seq2	3856	T	A	0/0	0/0	0/1	0/0	0/0	0/0	0/1	0/1
comp110747_c0_seq1	841	C	G	0/0	0/1	0/0	0/0	0/0	0/1	0/0	0/0
comp117186_c3_seq1	2689	A	G	0/0	0/1	0/0	0/0	0/0	0/0	0/0	0/0
comp113823_c2_seq1	1741	T	C	0/1	0/1	0/0	0/1	0/0	0/0	0/1	0/0
comp111711_c0_seq1	25	A	C	0/1	1/1	0/1	0/1	0/1	0/1	0/1	0/0
comp121309_c3_seq1	3996	A	C	0/1	0/1	1/1	0/1	0/0	0/0	0/1	0/0
comp119449_c2_seq2	3195	G	A	0/0	0/1	0/0	0/0	0/1	0/1	0/1	0/0
comp118154_c8_seq3	1308	T	C	0/0	0/1	0/0	0/0	0/1	0/0	0/0	0/0
comp121262_c7_seq2	896	G	T	0/1	0/0	0/0	0/1	0/1	0/1	0/1	0/0
comp119444_c1_seq1	642	T	C	0/1	0/1	0/0	0/0	0/0	0/1	0/1	0/1
comp120118_c3_seq1	1537	G	A	0/1	0/0	0/0	0/0	0/1	0/0	0/1	0/1
comp69744_c1_seq1	121	G	A	0/0	0/1	0/1	0/0	0/1	0/1	0/1	0/1
comp110652_c0_seq1	1075	C	T	0/0	1/1	1/1	0/0	0/0	0/1	0/1	0/1
comp122076_c2_seq1	1793	A	G	0/0	0/0	0/0	0/1	0/0	0/1	0/1	0/0
comp113882_c5_seq1	363	C	G	0/0	0/0	0/0	0/1	0/0	0/0	0/0	0/1
comp118797_c5_seq1	3277	C	G	0/0	0/0	0/0	0/1	0/0	0/1	0/0	0/0
comp116155_c9_seq1	363	G	C	0/1	0/1	0/0	0/1	0/0	0/1	0/1	0/1
comp117699_c1_seq2	2047	C	T	0/0	0/1	0/0	0/0	0/0	0/1	0/0	0/0
comp117957_c2_seq2	134	C	T	0/0	0/0	0/1	0/0	0/0	0/0	0/0	0/0
comp121325_c0_seq1	150	A	T	0/0	0/1	0/1	0/1	0/0	0/0	0/1	0/1
comp120791_c0_seq1	131	T	A	0/0	0/0	0/1	0/0	0/0	0/1	0/0	0/0
comp114400_c6_seq2	2529	T	C	0/1	0/1	0/1	0/1	0/1	0/1	0/1	0/1
comp121314_c1_seq3	275	T	G	0/0	0/0	0/0	0/0	0/1	0/0	0/1	0/1
comp111301_c4_seq2	894	A	T	0/1	0/1	0/0	0/1	0/0	0/0	0/1	0/1
comp110843_c1_seq1	497	T	C	0/0	0/0	0/0	0/0	0/1	0/0	0/0	0/1
comp120017_c3_seq2	1479	G	A	0/1	0/0	0/1	1/1	0/0	0/0	0/1	0/0
comp118721_c1_seq1	488	G	A	0/0	0/1	0/0	0/0	0/1	0/0	0/0	0/0
comp118480_c0_seq1	349	G	A	0/1	0/1	0/1	0/1	0/1	0/1	0/1	0/1
comp121821_c0_seq1	1623	G	A	1/1	0/0	0/0	0/1	1/1	0/1	0/1	0/1
comp120827_c1_seq1	252	T	C	0/1	0/0	0/0	0/0	0/1	0/0	0/1	1/1
comp113938_c0_seq8	1363	A	G	0/1	0/1	0/1	0/1	0/1	0/1	0/1	0/1
comp117211_c4_seq1	2512	A	G	0/0	0/0	0/1	0/0	0/0	0/0	0/0	0/1
comp121182_c0_seq1	2415	C	A	0/0	0/0	0/0	0/0	0/0	0/0	0/0	1/1
comp120978_c1_seq1	2181	C	G	0/1	0/0	0/1	0/1	0/0	0/0	0/1	0/0
comp122076_c2_seq1	770	C	A	0/0	0/1	0/0	0/0	0/0	0/1	0/1	0/0
comp113864_c7_seq1	136	A	G	0/0	0/0	0/0	1/1	0/0	0/1	0/1	0/0
comp118956_c0_seq1	130	A	G	0/1	0/0	0/1	0/1	1/1	0/0	0/1	0/1
comp112600_c0_seq1	2281	G	A	0/0	0/0	0/0	0/1	0/0	0/0	0/0	0/1
comp117211_c4_seq1	911	A	T	0/0	0/1	0/0	0/0	0/0	0/1	0/0	0/0
comp122120_c1_seq1	817	C	G	0/1	0/1	0/0	0/1	0/1	0/1	0/1	0/1
comp121457_c0_seq1	308	T	C	0/0	0/0	0/0	0/0	0/0	0/1	0/1	0/0
comp117350_c3_seq1	875	G	A	0/1	0/0	0/0	0/0	0/1	0/0	0/1	0/1
comp114104_c6_seq12	132	T	C	0/1	0/1	0/1	0/1	0/1	0/1	0/1	0/1
comp119325_c0_seq1	400	T	G	0/0	0/0	0/0	0/1	0/0	0/0	0/0	0/0
comp120902_c0_seq1	1588	C	A	0/0	0/0	0/0	1/1	0/0	0/1	0/0	0/0
comp122083_c0_seq1	2311	T	G	0/1	0/0	0/1	0/1	0/0	0/1	0/1	0/0
comp120977_c2_seq2	1606	A	G	0/1	0/1	0/0	0/1	0/0	0/1	0/1	0/1
comp115473_c3_seq1	2206	C	T	0/0	0/1	0/0	0/1	0/0	0/0	0/1	0/0
comp118121_c5_seq1	1442	A	G	0/1	0/0	0/1	0/0	0/0	0/0	0/0	0/0
comp121629_c1_seq2	2141	T	C	0/0	0/1	0/0	0/0	0/1	0/1	0/0	0/1
comp121494_c1_seq1	245	T	C	0/1	0/0	0/0	0/1	0/0	0/1	0/1	0/0
comp115414_c0_seq2	157	G	T	0/0	0/0	0/0	1/1	0/1	0/0	0/0	0/0
comp115938_c0_seq2	235	G	A	0/1	0/0	0/0	0/0	0/0	0/0	0/0	0/1
comp119556_c7_seq5	531	C	T	0/1	0/1	0/0	0/0	0/1	0/0	0/1	0/1
comp120288_c2_seq5	926	G	A	0/0	0/1	0/0	0/1	0/0	0/1	0/0	0/0
comp114582_c8_seq1	900	C	T	0/0	1/1	0/0	0/1	0/1	0/1	0/1	0/0
comp121172_c1_seq19	628	T	A	0/1	0/1	0/0	0/1	0/1	0/0	0/1	0/1
comp120437_c0_seq1	1323	T	G	0/0	0/0	0/0	0/0	0/1	0/0	0/1	0/1
comp118032_c4_seq2	894	G	A	0/1	0/1	0/0	0/0	0/0	0/1	0/0	0/1
comp110801_c14_seq2	651	C	A	0/1	0/0	0/0	0/0	0/1	0/1	0/0	0/0
comp119639_c1_seq1	190	T	C	0/1	0/0	1/1	0/0	0/1	0/1	0/1	0/1
comp122042_c0_seq1	3103	T	A	0/1	0/0	0/0	0/0	0/1	0/0	0/1	0/0
comp115283_c2_seq1	633	C	T	0/1	0/0	0/0	0/0	0/0	0/0	0/0	0/1
comp119747_c2_seq1	1018	C	G	0/0	0/0	0/1	0/1	0/0	0/0	0/0	0/0
comp115873_c1_seq2	1013	T	C	0/0	0/1	0/1	0/0	0/0	0/1	0/0	0/1
comp118835_c10_seq1	626	C	T	0/1	0/1	0/0	0/0	1/1	0/1	0/1	0/0
comp116869_c3_seq1	815	A	G	0/1	0/0	0/1	0/0	0/1	0/0	0/0	0/1
comp115415_c2_seq1	428	C	T	0/0	0/0	0/1	0/0	0/0	0/0	0/1	0/1
comp110458_c0_seq1	476	A	T	0/1	0/0	0/0	0/0	0/1	0/0	0/0	0/0
comp111854_c3_seq1	2113	T	A	0/1	0/1	0/0	0/0	0/1	0/1	0/0	0/0
comp116629_c5_seq1	2440	C	A	0/0	0/1	0/1	0/1	0/0	0/0	0/1	0/0
comp120147_c2_seq1	1415	G	A	0/1	0/0	0/1	0/0	0/1	0/1	0/0	0/0
comp116565_c2_seq2	405	C	T	0/0	0/0	0/0	0/1	0/0	0/0	0/0	0/1
comp107124_c0_seq1	349	C	T	0/1	0/0	0/0	0/1	0/0	0/0	0/0	1/1
comp101739_c1_seq1	607	C	T	1/1	0/0	0/0	0/0	0/0	0/0	0/0	0/1
comp117570_c0_seq1	356	C	T	0/0	0/0	0/0	0/0	0/0	0/0	0/0	0/1
comp116143_c3_seq1	602	C	T	0/1	0/0	0/0	0/0	0/1	0/0	0/1	0/0
comp118835_c10_seq1	635	G	A	0/1	0/1	0/0	0/0	1/1	0/1	0/1	0/0
comp102917_c0_seq1	189	C	T	0/1	0/1	0/1	0/1	0/0	0/1	0/1	0/1
comp115189_c7_seq2	87	G	C	0/1	0/0	1/1	0/0	0/0	0/1	0/1	0/0
comp112581_c2_seq3	4006	C	T	0/0	0/1	1/1	0/0	0/1	0/0	0/0	0/0
comp115077_c0_seq1	458	C	T	0/1	0/1	0/1	0/1	0/1	0/0	0/1	0/0
comp109290_c1_seq1	1281	G	A	1/1	0/1	0/1	0/1	0/1	1/1	0/1	0/0
comp121586_c11_seq12	2638	C	T	0/0	0/0	0/0	0/0	0/0	0/1	0/1	0/0
comp117287_c4_seq1	366	C	A	0/0	0/0	0/0	0/0	0/0	0/1	0/0	0/1
comp116751_c3_seq1	1129	C	G	0/0	0/0	0/0	0/1	0/0	0/0	0/0	0/0
comp110305_c1_seq3	761	C	T	0/0	0/1	0/0	0/1	0/0	0/1	0/0	0/0
comp120032_c5_seq1	2201	T	C	0/0	0/0	0/1	0/0	0/1	0/1	0/1	0/0
comp87067_c1_seq1	184	T	A	0/0	0/0	0/1	0/1	0/0	0/1	0/0	0/1
comp110868_c9_seq1	575	G	T	0/0	0/1	0/0	0/0	0/0	0/0	0/0	0/0
comp119273_c3_seq1	879	G	A	0/1	0/0	0/0	0/0	0/1	0/1	0/0	0/1
comp119172_c0_seq1	717	G	A	0/1	0/0	0/0	0/1	0/0	0/0	0/0	0/1
comp113035_c5_seq1	135	C	T	0/1	0/1	0/1	1/1	1/1	1/1	0/1	0/0
comp119482_c0_seq1	796	G	A	0/0	0/0	0/0	0/0	0/1	0/0	0/0	0/0
comp114374_c0_seq1	710	G	C	0/0	0/0	0/0	0/0	0/1	0/0	0/0	0/1
comp118069_c0_seq1	1266	T	G	0/0	0/0	0/0	0/0	0/1	0/0	0/0	0/0
comp116761_c2_seq5	2360	A	G	0/1	0/0	0/0	0/0	0/1	0/0	0/1	1/1
comp116885_c8_seq2	771	A	T	0/0	0/0	0/1	0/0	0/0	0/0	0/1	0/0
comp119475_c6_seq4	771	T	C	0/0	0/0	0/0	0/0	0/1	1/1	0/1	0/0
comp118999_c3_seq1	19	C	T	0/0	0/0	0/0	0/1	0/1	0/0	0/0	0/1
comp112986_c0_seq1	216	C	G	0/0	0/1	0/1	1/1	0/0	0/0	0/0	0/0
comp119740_c10_seq1	958	G	T	0/0	0/1	0/0	0/1	0/0	0/0	0/0	0/1
comp115006_c1_seq16	1897	C	A	0/0	0/1	0/1	0/0	0/0	0/1	0/0	0/1
comp116108_c1_seq1	1794	C	T	0/0	0/0	0/0	0/0	0/0	0/1	0/1	0/1
comp116453_c0_seq1	279	A	T	1/1	0/0	0/0	0/0	0/1	0/0	0/0	0/1
comp121654_c3_seq3	232	G	A	0/1	0/0	0/1	0/0	0/0	0/0	0/0	0/1
comp121064_c0_seq1	844	C	T	0/0	0/0	0/0	0/0	0/0	0/1	0/1	0/0
comp110135_c1_seq1	342	C	G	0/0	0/0	0/1	0/1	0/0	0/1	0/0	0/0
comp119115_c2_seq1	57	A	C	0/0	0/0	0/0	1/1	0/0	0/1	0/1	0/0
comp109886_c9_seq1	735	C	A	0/1	0/1	0/0	0/0	0/0	0/0	0/0	0/0
comp115728_c0_seq2	529	C	T	0/1	0/0	0/0	0/0	0/1	0/1	0/0	0/0
comp116628_c0_seq1	46	G	A	0/0	0/1	0/1	1/1	0/1	0/1	0/1	0/0
comp111882_c1_seq1	1552	C	T	0/1	0/1	0/0	0/1	0/0	0/0	0/0	0/1
comp118401_c8_seq7	1535	G	T	0/1	0/1	0/1	0/0	0/1	0/1	0/1	0/1
comp118736_c5_seq1	127	A	G	0/1	0/1	0/0	0/0	0/1	0/0	0/0	0/1
comp121918_c1_seq1	524	C	T	0/0	1/1	0/0	0/0	0/1	0/0	0/1	0/1
comp113801_c10_seq1	1732	C	G	0/1	0/0	0/1	0/1	0/1	0/0	0/0	0/0
comp119728_c7_seq1	56	G	A	0/1	0/1	0/1	0/0	0/1	0/0	0/1	0/0
comp121363_c1_seq12	126	G	C	0/1	0/1	0/1	0/1	0/1	0/1	0/1	0/1
comp116333_c2_seq1	30	C	T	0/0	0/0	0/0	0/0	0/0	0/1	0/1	0/0
comp117425_c7_seq1	1649	G	A	0/0	0/0	0/1	0/1	0/1	0/0	0/1	0/0
comp113123_c1_seq2	103	C	T	0/1	0/0	0/0	0/0	0/1	0/0	0/0	0/1
comp120242_c2_seq1	443	A	G	0/0	0/0	0/0	0/0	0/1	0/0	0/0	0/1
comp116697_c0_seq1	279	C	G	0/1	0/1	0/1	0/0	0/0	0/0	0/1	0/1
comp112822_c5_seq6	1379	G	T	0/0	0/0	1/1	0/1	0/0	0/1	0/1	0/0
comp117996_c2_seq1	65	G	A	0/1	0/0	0/1	0/0	0/1	0/0	0/0	0/1
comp115366_c0_seq1	3970	G	A	0/0	0/1	0/0	0/0	0/0	0/1	0/0	0/0
comp110543_c0_seq1	1718	C	A	0/0	0/0	0/0	0/0	0/0	0/1	0/0	0/0
comp103746_c2_seq1	86	A	T	0/0	0/0	0/0	0/0	0/0	0/1	0/0	0/1
comp116942_c1_seq4	293	G	C	0/0	0/0	0/0	0/0	0/0	0/0	0/0	0/1
comp118514_c1_seq1	3064	T	G	0/1	0/1	0/0	0/0	0/0	0/0	0/1	0/1
comp107654_c0_seq1	883	C	T	0/0	0/0	0/0	0/0	0/0	0/1	0/0	0/0
comp112641_c1_seq1	93	A	T	0/0	0/0	0/0	0/0	0/0	0/1	0/1	0/0
comp116657_c6_seq1	488	C	T	0/0	0/1	0/0	0/0	0/0	0/0	0/0	0/1
comp120414_c1_seq2	900	A	G	0/1	0/1	0/1	0/1	0/0	0/1	0/1	0/0
comp120081_c5_seq2	212	T	G	0/0	0/0	0/0	0/0	0/1	0/0	0/0	0/1
comp122044_c2_seq2	2532	A	C	0/0	1/1	0/0	0/0	0/1	0/1	0/0	0/1
comp72279_c0_seq1	100	T	C	0/0	0/0	0/1	0/0	0/0	0/0	0/0	0/0
comp110969_c3_seq1	2855	C	A	0/1	0/1	0/1	0/0	0/0	0/1	0/0	0/1
comp115569_c0_seq1	665	T	C	0/0	0/1	0/1	0/1	0/0	0/0	0/0	0/0
comp121690_c2_seq1	750	C	T	0/1	0/1	0/1	0/0	0/0	0/1	0/0	0/1
comp121690_c2_seq1	743	T	G	0/1	0/1	0/1	0/0	0/0	0/1	0/0	0/1
comp54143_c0_seq1	978	A	G	0/1	0/0	0/0	0/0	0/1	0/0	0/0	0/1
comp117329_c11_seq1	614	C	T	0/1	0/0	0/0	0/0	0/1	0/0	0/1	0/1
comp116328_c1_seq1	367	A	G	0/0	0/0	0/0	0/0	0/0	0/1	0/1	0/0
comp117046_c2_seq2	1720	C	A	0/1	0/1	0/0	0/0	0/1	0/0	0/0	0/0
comp119356_c0_seq1	2990	A	G	0/1	0/0	0/0	0/0	0/1	0/0	0/0	0/1
comp116565_c3_seq1	1631	G	C	0/0	0/0	0/0	0/1	0/1	0/0	0/0	0/1
comp113008_c0_seq1	659	G	A	0/0	0/0	0/0	0/1	0/0	0/1	0/0	0/1
comp114761_c2_seq2	441	C	T	0/1	0/1	0/1	0/1	0/1	0/1	0/1	0/0
comp113724_c1_seq1	3912	T	A	0/0	0/0	0/1	0/0	0/0	0/0	0/0	0/1
comp120210_c0_seq1	1525	G	C	0/1	0/1	0/1	0/0	1/1	0/1	0/1	0/1
comp114331_c2_seq1	409	G	C	0/1	0/0	0/1	0/1	0/1	0/1	0/1	0/1
comp120014_c1_seq2	1381	C	T	0/0	0/1	0/0	0/0	0/1	0/1	0/0	0/1
comp114524_c3_seq1	460	G	T	0/0	0/1	0/0	0/0	0/1	0/1	0/0	0/0
comp107357_c2_seq2	410	A	G	0/0	0/0	0/0	0/0	0/1	0/0	0/0	0/1
comp119440_c1_seq2	383	G	A	0/1	0/0	0/0	0/0	0/1	0/0	0/0	0/1
comp117659_c1_seq1	852	C	T	0/1	0/1	0/1	0/0	0/1	0/0	0/0	0/0
comp105154_c0_seq1	1530	C	T	1/1	0/0	0/0	1/1	0/1	0/0	0/1	0/1
comp115882_c3_seq3	301	G	A	0/0	0/0	0/0	0/0	0/0	0/0	0/1	0/1
comp117090_c1_seq1	1205	C	T	0/1	0/0	0/0	0/0	0/0	0/0	0/0	1/1
comp115912_c1_seq1	195	C	T	0/1	0/0	0/0	0/0	0/1	0/0	0/1	0/0
comp119481_c1_seq1	1336	C	T	0/1	0/0	0/0	0/0	0/1	0/0	0/0	0/0
comp108360_c0_seq3	265	T	C	0/0	0/0	0/0	0/0	0/1	0/1	0/0	0/1
comp120908_c1_seq2	842	A	G	0/1	0/1	0/1	0/1	0/1	0/1	0/1	0/1
comp120882_c4_seq2	573	G	T	0/1	0/1	0/0	0/0	0/0	0/0	0/0	0/1
comp115247_c0_seq1	529	C	T	0/0	0/1	0/1	0/0	0/0	0/0	0/1	0/0
comp118321_c2_seq1	576	C	T	0/0	0/0	0/0	0/1	0/0	0/1	0/0	0/0
comp117699_c1_seq2	1446	A	G	0/1	1/1	0/0	0/1	0/0	1/1	0/1	0/1
comp117496_c0_seq1	470	T	C	0/0	0/0	0/1	0/0	1/1	0/0	0/1	0/1
comp109529_c0_seq1	693	C	T	0/1	0/1	0/0	1/1	0/1	0/0	0/0	0/1
comp121196_c3_seq1	352	A	G	0/1	0/0	0/0	1/1	0/1	0/0	0/0	0/0
comp117696_c0_seq1	802	G	A	0/1	0/0	0/1	0/0	0/0	0/1	0/1	0/0
comp122198_c5_seq1	3271	T	C	0/1	0/0	0/0	0/0	0/1	0/0	0/0	0/0
comp122068_c0_seq1	3289	T	C	0/1	0/1	0/0	0/0	0/0	0/0	0/1	0/1
comp117984_c1_seq1	1226	G	A	0/0	0/0	1/1	0/1	0/0	1/1	0/0	0/0
comp116577_c1_seq1	1706	C	T	0/0	0/1	0/1	0/0	0/1	1/1	0/1	1/1
comp119999_c6_seq2	1342	T	C	0/1	0/0	0/1	0/0	0/0	0/1	0/1	0/0
comp107500_c1_seq3	569	T	C	0/0	0/0	0/0	0/0	0/0	1/1	0/1	0/0
comp113025_c2_seq1	890	G	A	0/1	0/0	0/0	0/0	0/0	0/0	0/0	0/1
comp117211_c4_seq1	2661	T	C	0/1	0/1	0/0	0/0	0/1	1/1	0/0	0/0
comp114173_c1_seq1	870	C	T	0/1	0/0	0/0	0/0	0/1	0/0	0/0	0/1
comp119989_c2_seq3	192	G	C	0/0	0/1	0/0	0/1	0/0	0/1	0/1	0/0
comp113679_c3_seq1	1569	C	A	0/1	1/1	0/0	0/0	0/1	0/0	0/0	0/1
comp115938_c0_seq2	716	A	G	0/1	0/1	0/1	0/1	0/1	0/1	0/1	0/1
comp113497_c3_seq1	1544	T	G	0/0	0/1	0/1	0/1	0/1	0/1	0/0	0/1
comp111498_c2_seq1	475	G	C	0/1	0/0	0/1	0/1	1/1	0/0	0/0	0/1
comp120435_c2_seq1	1421	G	T	0/1	0/1	0/0	0/0	0/1	0/0	0/0	0/0
comp122207_c4_seq1	79	A	G	0/1	0/1	1/1	0/0	0/1	0/1	0/0	0/0
comp120527_c0_seq2	556	A	G	0/1	0/1	0/0	0/0	0/0	0/1	0/0	0/0
comp119146_c2_seq1	1158	C	A	0/0	0/0	0/0	0/0	0/0	0/1	0/1	0/1
comp122044_c2_seq2	2504	G	T	0/0	0/1	0/0	0/0	0/1	0/0	0/1	0/1
comp117403_c1_seq1	82	A	G	0/0	0/0	0/0	0/0	0/0	0/0	0/0	0/1
comp115524_c3_seq1	1306	G	A	0/0	0/1	0/0	0/1	0/0	0/0	0/0	0/1
comp119018_c3_seq1	47	G	A	0/0	0/0	0/1	0/1	1/1	0/0	0/1	0/1
comp111900_c3_seq1	700	A	G	0/1	0/0	0/1	0/1	0/0	0/1	0/0	0/0
comp111854_c3_seq1	2122	A	T	0/1	0/1	0/0	0/0	0/1	0/1	0/0	0/0
comp119147_c4_seq1	577	G	A	0/1	0/1	0/1	0/0	0/0	0/1	0/0	0/0
comp120871_c0_seq1	817	A	G	1/1	0/0	0/0	1/1	0/1	0/1	1/1	1/1
comp118699_c10_seq1	90	C	T	0/1	0/0	0/1	0/1	0/1	0/0	0/1	0/1
comp112116_c1_seq1	3570	G	A	0/0	0/1	0/1	0/0	0/0	0/1	0/0	0/0
comp120351_c3_seq1	134	G	A	0/1	0/0	0/0	1/1	0/0	0/0	0/0	0/1
comp115514_c2_seq1	87	C	T	0/1	1/1	0/1	0/0	0/0	0/0	0/1	0/0
comp109870_c0_seq1	2185	T	C	0/1	0/0	0/1	0/0	0/0	0/1	0/0	0/0
comp112634_c1_seq1	1016	C	T	0/0	0/0	0/0	0/0	0/0	0/0	0/0	0/1
comp115643_c1_seq2	332	A	T	0/1	0/0	0/0	0/0	0/1	0/1	0/0	0/0
comp120571_c3_seq1	442	C	T	0/1	1/1	0/0	0/1	0/0	0/1	0/1	0/0
comp116520_c3_seq1	211	G	C	0/1	0/0	0/1	0/0	0/0	0/0	0/1	0/0
comp120627_c0_seq3	2974	G	A	0/0	0/0	0/0	0/1	0/0	0/0	0/1	0/1
comp115547_c10_seq1	262	G	A	0/1	0/0	0/1	0/0	0/0	0/0	0/0	0/1
comp100264_c0_seq1	212	G	C	0/1	0/0	0/1	0/0	0/0	0/1	0/0	0/0
comp113886_c1_seq1	877	G	A	0/0	0/0	0/0	0/1	0/0	0/0	0/1	0/0
comp121368_c0_seq3	349	G	A	0/1	0/1	0/1	0/0	0/1	0/1	0/0	0/1
comp105682_c1_seq1	263	A	G	0/1	0/1	0/1	0/1	0/0	0/1	0/1	0/0
comp113720_c13_seq1	1779	A	T	0/1	0/0	0/1	0/0	0/0	0/0	0/0	0/1
comp120226_c2_seq1	318	T	A	0/1	0/0	0/1	0/0	0/1	0/1	0/0	0/1
comp110535_c0_seq1	145	A	T	0/0	0/1	0/0	0/1	0/0	0/1	0/0	0/0
comp120627_c0_seq3	2794	C	T	0/1	0/0	0/0	0/0	0/1	0/0	0/0	0/1
comp117186_c3_seq1	1660	A	G	0/0	0/0	0/1	0/0	0/1	0/0	0/1	0/0
comp112791_c0_seq1	214	G	A	0/1	0/0	0/1	0/0	0/0	0/1	0/1	0/0
comp120435_c2_seq1	340	T	C	0/1	0/0	0/0	0/0	0/1	0/0	0/0	0/1
comp120750_c4_seq1	698	A	T	0/1	0/1	1/1	0/1	0/1	0/1	0/1	0/1
comp113102_c0_seq1	1096	G	A	0/0	0/0	0/1	0/0	0/1	0/1	0/0	1/1
comp120032_c5_seq1	1092	G	A	0/0	0/0	0/0	0/1	0/0	0/0	0/1	0/0
comp114391_c0_seq1	130	A	G	0/0	0/0	0/0	0/0	0/1	1/1	0/1	0/0
comp121605_c1_seq1	142	C	A	0/0	0/0	0/1	0/0	0/0	0/0	0/0	0/1
comp115009_c2_seq4	168	C	T	0/0	0/1	0/0	0/1	0/0	0/0	0/1	0/1
comp119644_c0_seq2	919	G	A	0/1	0/0	0/0	0/1	0/1	0/1	0/1	0/1
comp114962_c0_seq1	804	T	C	0/0	0/0	0/0	0/1	0/0	0/1	0/0	0/0
comp121299_c0_seq1	1901	T	C	0/0	0/0	0/0	0/1	0/0	0/1	0/0	0/0
comp121804_c4_seq1	101	G	A	0/1	0/1	0/0	0/0	0/1	0/0	0/1	0/0
comp121214_c0_seq2	3103	A	G	0/0	0/0	0/0	0/1	0/1	1/1	0/0	0/1
comp121455_c3_seq3	5355	A	G	1/1	1/1	1/1	1/1	0/0	1/1	1/1	0/0
comp117072_c2_seq1	5281	C	A	0/0	0/0	0/0	0/0	0/1	0/1	0/0	0/0
comp121604_c1_seq1	222	C	A	0/0	0/0	0/0	0/1	0/1	0/1	0/0	0/0
comp117641_c0_seq4	3333	G	A	0/1	0/0	0/0	0/0	1/1	0/0	0/1	0/0
comp122168_c0_seq2	516	T	C	0/1	0/1	0/0	0/1	0/0	0/0	0/1	0/1
comp114409_c0_seq1	1547	G	A	0/1	0/0	0/0	0/0	0/1	0/0	0/0	0/0
comp114392_c1_seq1	1533	C	A	0/0	0/0	0/0	0/0	0/0	1/1	0/0	0/0
comp54110_c0_seq1	111	G	T	0/0	0/0	0/0	0/0	0/1	0/0	0/0	0/0
comp111983_c2_seq1	1387	G	C	0/1	0/1	0/0	0/0	0/0	0/0	0/0	0/1
comp121411_c1_seq1	474	G	C	0/0	0/0	0/1	0/0	0/0	0/0	0/0	0/1
comp121917_c0_seq2	880	T	G	0/0	0/0	0/1	0/1	0/1	0/1	0/1	0/1
comp89929_c1_seq1	170	G	A	0/0	0/1	0/0	0/0	0/0	0/0	0/0	0/0
comp115423_c6_seq1	980	T	C	0/1	0/0	0/1	0/1	0/1	0/1	0/1	0/0
comp114172_c1_seq1	190	C	T	0/0	0/0	0/0	0/0	0/0	0/0	0/0	0/1
comp108846_c3_seq1	275	T	C	0/0	0/1	0/0	0/0	0/0	0/1	0/1	0/0
comp120539_c2_seq2	3668	C	A	0/0	0/0	0/0	0/1	0/1	0/1	0/1	0/1
comp118016_c2_seq1	321	C	T	0/0	0/1	0/1	0/1	0/0	0/1	0/1	0/0
comp119085_c3_seq2	503	C	T	0/1	0/0	0/1	0/0	0/1	0/0	0/1	0/0
comp120017_c3_seq2	8025	C	T	0/0	0/0	0/1	0/1	0/0	0/1	0/0	0/0
comp116514_c7_seq1	635	C	T	0/0	0/0	0/0	0/0	0/1	0/0	0/0	0/1
comp115006_c1_seq16	1010	T	A	0/0	0/1	0/1	0/0	0/1	0/1	0/1	0/1
comp114300_c7_seq1	2669	C	T	0/0	0/1	0/0	0/0	0/0	0/0	0/0	0/1
comp118462_c2_seq1	2738	T	A	0/0	0/1	0/0	0/0	1/1	0/0	0/0	0/1
comp115114_c7_seq1	1556	T	C	0/1	0/0	0/0	0/1	0/0	0/0	0/0	0/0
comp118373_c2_seq1	524	G	A	0/1	0/0	0/0	0/0	0/0	0/0	0/1	0/1
comp105882_c2_seq1	404	G	T	0/1	0/0	0/1	0/0	0/0	0/0	0/0	0/0
comp118913_c5_seq1	2202	C	G	0/1	0/0	0/0	1/1	0/1	0/0	0/0	0/1
comp118098_c2_seq1	1089	G	A	0/0	0/1	1/1	0/1	0/0	0/0	0/1	0/1
comp110078_c5_seq1	513	T	C	0/0	0/0	1/1	0/0	0/0	0/0	0/0	0/0
comp121965_c0_seq4	875	T	C	0/0	0/0	0/1	0/1	0/1	0/0	0/1	0/1
comp114994_c2_seq1	776	A	G	0/1	1/1	0/0	0/0	0/0	0/0	0/0	0/1
comp116554_c1_seq1	714	G	C	0/1	0/1	0/1	0/0	0/0	0/0	0/0	0/1
comp120726_c0_seq1	1141	A	C	0/1	0/0	0/0	0/1	0/1	0/0	0/1	1/1
comp118568_c10_seq1	60	C	A	0/0	0/0	0/0	0/1	0/0	0/0	0/0	0/1
comp108598_c1_seq1	277	G	A	0/0	0/1	0/1	0/0	0/1	0/1	0/1	0/1
comp118719_c3_seq1	223	G	A	0/1	0/1	0/0	0/0	0/0	0/1	0/0	0/0
comp121663_c4_seq1	1224	T	G	0/1	0/0	0/1	0/0	0/0	0/0	0/1	0/1
comp121397_c1_seq1	2300	T	A	0/1	0/0	0/1	0/0	0/1	0/0	0/0	0/1
comp122017_c0_seq1	403	A	G	0/0	0/1	0/0	0/0	0/0	0/1	0/0	0/0
comp117395_c0_seq6	1858	T	C	0/1	0/0	0/0	0/0	0/1	0/0	0/1	0/1
comp119627_c1_seq1	2243	A	G	0/0	0/0	0/0	0/1	0/1	0/1	0/1	0/0
comp122427_c1_seq2	2155	A	G	0/1	0/1	0/1	0/0	0/0	0/1	0/0	0/1
comp113497_c2_seq1	128	T	C	0/0	0/0	0/1	0/0	0/1	0/1	0/0	0/1
comp100692_c0_seq1	1206	C	T	0/0	0/1	0/1	0/1	0/0	0/0	0/0	0/0
comp111800_c1_seq1	866	T	C	0/1	0/0	0/1	0/0	1/1	0/0	0/0	0/0
comp120470_c1_seq2	487	T	C	0/1	0/0	1/1	0/1	0/0	0/1	0/1	0/1
comp111408_c1_seq1	418	T	C	0/1	0/0	0/1	0/1	0/1	0/1	0/0	0/0
comp119025_c1_seq1	324	C	A	0/1	0/1	1/1	0/0	0/1	0/0	0/1	0/0
comp113611_c0_seq1	223	C	T	0/1	0/0	0/0	0/0	0/0	0/1	0/1	0/0
comp99873_c0_seq1	1219	G	A	0/1	0/0	1/1	0/1	1/1	0/0	0/1	0/0
comp119911_c4_seq3	4017	C	T	0/1	0/0	0/1	0/0	0/1	0/0	0/0	0/0
comp111505_c10_seq1	280	C	T	0/0	0/1	0/1	0/1	0/1	0/1	0/0	0/0
comp121144_c2_seq1	386	A	T	0/1	0/0	0/1	0/1	0/1	0/0	0/1	0/1
comp121339_c5_seq1	847	T	C	0/0	0/0	0/0	0/0	0/1	0/0	0/0	0/1
comp121841_c0_seq1	4282	A	T	0/0	0/1	0/1	0/0	0/0	0/0	0/0	0/1
comp117799_c0_seq3	208	C	T	1/1	1/1	0/0	0/1	0/0	0/0	0/1	0/1
comp114349_c1_seq1	549	C	G	0/0	0/1	0/0	0/0	0/1	0/0	0/0	0/1
comp116080_c5_seq1	198	G	T	0/0	0/1	0/0	0/1	0/0	1/1	0/1	0/0
comp116889_c0_seq1	687	G	C	1/1	0/0	0/0	0/0	0/0	0/0	0/1	0/0
comp118947_c0_seq1	280	T	G	0/0	0/1	0/1	1/1	0/0	0/0	0/1	0/1
comp111022_c1_seq1	520	C	T	0/0	0/1	0/0	0/1	0/0	0/0	0/1	0/0
comp113706_c4_seq1	1472	C	T	0/1	0/0	0/0	0/0	0/0	0/0	0/0	0/1
comp115123_c5_seq3	1066	C	A	0/0	0/0	0/1	0/0	0/0	0/0	0/0	0/1
comp114516_c3_seq1	1229	C	T	0/0	0/1	0/0	0/1	0/1	1/1	0/0	0/0
comp117791_c5_seq1	1163	C	T	0/1	0/0	0/1	0/1	0/0	0/0	0/0	0/0
comp112350_c1_seq1	235	C	G	0/1	0/1	0/0	0/0	0/1	0/1	0/0	0/1
comp118959_c1_seq1	817	T	G	0/1	0/1	0/0	0/1	0/0	0/1	1/1	0/1
comp115839_c0_seq1	639	A	C	0/1	0/1	0/0	0/0	0/1	0/0	0/0	0/1
comp121663_c0_seq2	514	A	G	0/0	0/0	0/1	0/0	0/0	0/0	0/1	0/1
comp120621_c0_seq1	71	A	T	0/1	0/0	1/1	0/0	0/1	0/0	1/1	1/1
comp120316_c1_seq1	909	G	A	0/0	0/0	0/0	0/0	0/1	0/0	0/0	0/1
comp105468_c0_seq1	135	G	C	0/1	0/1	0/1	0/1	0/0	0/1	0/1	0/1
comp114202_c1_seq1	419	G	A	0/0	0/1	0/0	0/1	0/0	0/1	0/0	0/0
comp105363_c1_seq1	451	G	A	0/0	0/0	0/0	0/1	0/1	0/1	0/1	0/1
comp122076_c2_seq1	1085	T	C	1/1	0/0	0/1	0/0	1/1	0/0	0/0	0/1
comp113183_c3_seq12	551	T	A	0/0	0/0	0/0	0/0	0/0	0/0	0/1	1/1
comp119241_c1_seq1	1639	A	T	0/1	0/1	0/0	0/1	0/1	0/1	0/1	0/1
comp107818_c0_seq1	3360	T	A	0/0	0/1	0/1	0/0	0/0	0/0	0/1	0/1
comp116409_c1_seq1	55	C	T	0/0	0/0	0/1	0/0	0/0	0/0	0/1	0/1
comp115896_c4_seq1	172	T	C	0/0	0/0	0/1	0/1	0/1	0/0	0/0	0/0
comp106700_c0_seq1	1280	T	A	0/0	0/0	0/1	0/0	0/1	0/0	0/0	0/1
comp110436_c1_seq1	236	T	C	0/0	0/1	0/0	0/0	0/1	0/0	0/0	0/1
comp115350_c9_seq7	476	C	T	0/0	0/0	0/0	0/0	0/0	0/1	0/0	0/1
comp122198_c5_seq1	5159	G	A	0/1	0/0	0/1	0/1	0/1	0/1	0/1	1/1
comp117558_c12_seq1	324	G	A	0/0	0/0	0/1	0/0	0/0	0/0	0/1	0/1
comp113486_c2_seq1	472	G	C	0/0	0/1	1/1	0/0	0/1	0/0	0/0	0/0
comp113679_c3_seq1	2282	A	G	0/1	0/0	0/1	0/1	0/1	0/0	0/0	0/0
comp116534_c1_seq1	1198	C	T	0/0	0/0	0/0	0/1	0/1	0/1	0/0	0/1
comp120303_c1_seq1	629	G	A	0/1	0/0	0/0	0/0	0/1	0/1	0/0	0/1
comp119422_c0_seq1	1134	G	A	0/0	0/1	0/0	0/1	0/1	0/0	0/0	0/0
comp115451_c7_seq1	733	A	G	0/0	0/0	0/1	0/1	0/0	0/0	0/1	0/0
comp117364_c0_seq5	2350	T	A	0/1	0/0	0/1	0/0	0/1	0/0	0/0	0/1
comp115784_c0_seq1	2325	T	C	0/1	0/1	0/0	0/0	1/1	0/1	0/0	1/1
comp117128_c2_seq1	433	C	T	0/0	0/1	0/1	0/1	0/0	0/1	0/0	0/0
comp120264_c1_seq1	134	T	G	0/1	0/1	0/0	0/0	1/1	1/1	0/1	0/1
comp112937_c7_seq1	1079	A	T	0/1	0/0	0/0	0/1	0/1	0/1	0/0	0/0
comp115982_c0_seq1	789	T	G	0/1	0/0	0/0	0/1	0/0	0/0	0/0	0/0
comp116407_c5_seq3	497	T	C	0/1	0/1	0/1	0/1	0/1	0/1	0/1	0/1
comp119689_c0_seq1	781	C	T	0/0	0/1	1/1	0/0	0/0	0/0	0/1	0/0
comp120134_c1_seq1	147	G	A	0/1	0/0	0/0	0/0	0/1	0/0	0/0	0/1
comp117128_c2_seq1	427	C	T	0/1	0/1	0/1	0/1	0/1	0/1	0/0	0/0
comp115587_c1_seq6	3222	A	G	0/0	0/0	0/0	0/1	0/0	0/1	0/0	0/0
comp102523_c1_seq1	594	G	A	0/0	0/0	0/1	1/1	0/1	0/0	0/0	0/0
comp120705_c0_seq2	1864	G	T	0/1	0/1	0/1	0/1	0/1	0/0	0/1	0/1
comp121109_c2_seq1	1480	A	T	0/0	0/0	0/0	0/0	0/0	1/1	0/0	0/0
comp121604_c0_seq7	2090	G	C	0/1	0/1	0/0	0/1	0/0	0/1	0/0	0/0
comp119092_c2_seq1	243	G	A	0/1	0/1	0/0	0/1	0/1	0/0	0/0	0/0
comp110341_c15_seq3	923	T	C	0/0	0/0	0/1	0/0	0/1	0/0	0/0	0/1
comp109376_c0_seq1	257	G	T	0/1	0/1	0/0	0/1	0/0	0/0	0/0	0/0
comp119111_c1_seq1	1245	T	C	0/1	0/1	0/1	0/1	0/1	0/1	0/1	0/1
comp112488_c2_seq3	441	G	A	0/0	0/1	0/0	0/0	0/1	0/1	0/0	0/1
comp115574_c1_seq1	1451	T	A	0/0	0/1	0/1	0/0	0/0	0/1	0/0	0/0
comp110451_c1_seq1	299	T	C	0/0	0/1	0/1	0/1	0/1	0/1	1/1	0/1
comp116407_c5_seq3	403	C	T	0/1	0/1	0/1	0/1	0/1	0/1	0/1	0/1
comp112389_c0_seq1	1490	G	C	0/0	0/0	0/0	0/1	0/0	0/1	0/0	0/0
comp120975_c1_seq2	2083	T	C	0/1	0/0	0/0	0/0	1/1	0/1	0/0	0/1
comp118591_c0_seq8	1331	C	T	0/0	0/0	0/0	0/1	0/1	1/1	0/0	0/0
comp119095_c0_seq1	200	A	C	0/0	0/0	0/1	0/0	0/1	0/0	0/0	0/0
comp119095_c0_seq1	196	G	C	0/0	0/0	0/1	0/0	0/1	0/0	0/0	0/0
comp108565_c0_seq1	1482	T	A	0/0	0/0	0/0	0/0	0/0	0/1	0/1	0/0
comp119644_c0_seq2	1379	G	A	0/1	0/0	0/0	0/0	0/1	0/1	0/0	0/1
comp110100_c9_seq1	392	T	C	0/1	0/1	0/1	0/1	0/1	0/1	0/1	0/1
comp114543_c1_seq1	139	A	T	0/1	0/1	0/0	0/0	0/0	0/1	0/0	0/0
comp121082_c0_seq1	93	A	G	0/1	1/1	0/1	0/1	0/0	0/1	0/1	0/1
comp121910_c0_seq2	2442	A	G	0/0	0/0	0/0	0/0	0/1	0/0	0/1	0/1
comp121098_c3_seq1	2232	C	T	0/1	0/0	0/1	0/1	0/0	0/1	0/1	0/1
comp109049_c1_seq5	979	G	T	0/0	0/0	0/1	0/1	0/0	0/1	0/0	0/1
comp108812_c0_seq2	1041	C	T	0/1	0/1	0/1	0/1	0/1	0/1	0/1	0/0
comp121089_c1_seq1	590	A	T	0/0	0/1	0/1	0/0	0/0	0/0	0/0	0/0
comp119986_c2_seq1	937	A	G	0/0	0/1	0/0	0/0	0/0	0/1	1/1	1/1
comp118750_c3_seq1	992	C	T	0/0	0/1	0/0	0/0	0/0	0/1	0/1	0/0
comp119979_c3_seq1	182	G	A	0/1	0/0	1/1	0/1	0/0	0/0	0/0	0/0
comp121974_c1_seq1	3508	C	A	0/0	0/0	0/1	0/0	0/0	0/0	0/0	0/0
comp116629_c5_seq1	1756	G	A	0/1	0/1	0/1	0/1	0/0	0/0	0/0	0/0
comp118467_c2_seq1	81	G	A	0/0	0/1	0/1	0/1	0/0	0/1	0/0	0/0
comp116884_c0_seq1	694	T	C	0/0	0/0	0/0	0/1	0/0	0/0	0/1	0/0
comp113139_c4_seq1	238	G	T	0/0	0/1	0/0	1/1	0/1	0/1	0/0	0/0
comp119735_c0_seq1	760	C	T	0/0	0/1	0/0	0/0	0/0	0/1	0/0	0/1
comp120437_c0_seq1	1329	C	T	0/1	0/0	0/0	0/1	0/1	0/1	0/0	0/0
comp109682_c1_seq7	1696	A	C	0/1	0/1	0/0	0/1	0/0	0/1	0/0	0/0
comp107917_c0_seq1	87	C	A	0/0	0/0	0/0	0/1	0/0	0/0	0/0	0/0
comp121911_c4_seq1	2233	T	C	0/0	0/1	0/0	0/0	0/0	0/0	0/1	0/0
comp122103_c0_seq1	1392	T	G	0/0	0/0	0/0	0/1	0/0	0/0	0/1	0/0
comp118857_c0_seq1	2015	T	C	0/0	0/1	0/1	0/0	0/1	0/0	0/1	0/0
comp122198_c5_seq1	3257	T	C	0/1	0/0	0/0	0/0	0/1	0/0	0/0	0/0
comp119339_c3_seq1	279	A	G	0/0	0/0	0/0	0/1	0/0	0/1	0/0	0/0
comp114742_c0_seq1	243	C	T	0/1	0/1	1/1	0/0	0/1	0/1	0/0	0/1
comp121388_c1_seq2	431	G	A	0/0	0/0	0/1	0/1	0/0	0/0	0/1	0/0
comp119796_c5_seq1	1157	A	G	0/0	0/1	0/1	0/1	0/0	0/0	0/0	0/1
comp119189_c4_seq1	1067	C	T	0/0	0/0	0/0	0/1	0/0	0/0	0/1	0/0
comp117304_c0_seq1	795	T	C	0/0	0/0	0/0	0/0	0/1	0/0	0/0	0/1
comp115287_c3_seq1	3946	G	A	0/0	0/1	0/1	0/1	0/0	0/1	0/0	0/0
comp120742_c0_seq3	746	T	C	0/0	0/1	0/0	0/0	0/0	0/0	0/1	0/1
comp119943_c0_seq1	389	T	A	0/0	0/1	0/0	0/1	0/0	0/1	0/0	0/0
comp119040_c0_seq1	162	T	C	0/1	0/0	0/0	0/0	0/1	0/0	0/0	0/1
comp119522_c4_seq2	346	A	T	0/0	0/1	0/1	0/0	0/0	0/0	0/0	0/0
comp111573_c0_seq1	864	A	G	0/0	0/0	0/1	0/0	0/0	0/1	0/0	0/0
comp115260_c0_seq1	147	G	A	0/1	0/0	0/0	0/0	0/0	0/0	0/1	1/1
comp105077_c1_seq1	222	A	C	0/0	0/0	0/0	0/0	0/1	0/0	0/0	0/1
comp120508_c1_seq2	2112	T	C	0/0	0/0	0/1	0/1	0/0	0/0	0/1	0/0
comp117999_c2_seq1	356	C	T	0/0	0/0	0/0	0/0	0/1	0/0	0/0	0/0
comp120672_c1_seq1	1687	T	C	0/0	0/1	0/0	0/0	0/0	0/0	0/0	0/1
comp115753_c0_seq1	513	T	C	0/1	0/1	0/1	0/1	0/1	1/1	1/1	0/1
comp119453_c1_seq2	564	T	C	0/0	0/0	0/0	0/0	0/1	0/0	0/1	0/1
comp122301_c0_seq1	676	G	A	0/0	0/1	0/1	0/0	0/0	0/1	0/0	0/0
comp119339_c3_seq1	309	G	A	0/1	0/0	0/0	0/0	0/1	0/0	0/0	0/1
comp112913_c4_seq1	677	G	A	0/1	0/1	0/1	0/1	0/1	0/1	0/1	0/1
comp119146_c6_seq1	621	C	T	0/0	0/0	0/0	0/0	0/0	0/0	0/0	0/1
comp119473_c1_seq1	858	G	A	0/0	0/0	0/0	0/0	0/0	0/0	0/1	0/1
comp120019_c2_seq1	1274	T	A	0/0	0/1	0/1	0/0	0/1	0/0	0/0	0/1
comp118480_c2_seq1	268	G	A	0/1	0/1	0/1	0/1	0/1	0/1	0/1	0/1
comp120325_c2_seq1	1342	C	T	0/1	0/0	0/1	0/0	0/0	0/0	0/0	0/1
comp113786_c2_seq1	40	G	T	0/1	0/1	0/0	0/1	0/1	0/1	1/1	1/1
comp113589_c0_seq1	804	G	T	0/1	0/0	0/0	0/0	0/1	0/0	0/0	0/1
comp115260_c0_seq1	1032	G	A	0/0	0/1	0/1	0/1	1/1	0/0	0/1	0/0
comp101767_c0_seq1	431	G	A	0/0	0/0	0/1	0/0	0/0	0/0	0/0	0/0
comp121083_c3_seq1	1026	T	C	0/0	0/1	0/0	1/1	0/0	0/0	0/0	0/0
comp116925_c2_seq1	1008	A	G	0/0	0/0	1/1	0/1	0/1	0/1	1/1	0/1
comp119549_c2_seq1	542	G	A	0/0	0/0	0/1	0/0	0/0	0/0	0/1	0/1
comp120924_c1_seq4	5685	C	G	0/1	0/1	0/0	0/1	0/0	0/0	0/0	0/1
comp113936_c1_seq1	276	G	A	0/0	0/0	0/0	0/1	0/0	0/0	0/0	0/0
comp118928_c4_seq1	837	G	A	1/1	0/1	0/0	0/0	0/0	0/1	0/0	0/1
comp115861_c7_seq1	83	G	A	0/1	0/0	0/1	0/1	0/1	0/0	0/0	0/0
comp122044_c2_seq2	2493	T	C	0/0	1/1	0/0	0/0	0/0	0/1	0/1	0/1
comp89267_c0_seq1	1779	G	A	0/0	0/0	0/1	0/0	0/0	0/0	0/0	0/1
comp120570_c4_seq2	1394	G	A	0/0	0/0	0/0	0/1	0/0	0/0	0/1	0/0
comp121330_c0_seq2	1433	A	C	0/1	0/1	0/0	0/0	0/0	0/1	1/1	0/0
comp117950_c4_seq2	2123	C	T	0/0	0/0	0/1	0/1	0/0	1/1	0/1	0/1
comp121330_c0_seq2	1439	T	C	0/1	0/1	1/1	0/1	1/1	0/0	0/0	0/1
comp121748_c3_seq1	1084	T	C	1/1	0/0	0/0	0/0	0/1	0/0	0/0	1/1
comp117636_c0_seq1	1762	A	G	0/1	0/0	0/0	0/0	0/0	0/0	0/1	0/1
comp100805_c0_seq2	46	G	A	0/0	0/0	0/0	0/1	0/1	0/0	0/0	0/0
comp97055_c0_seq1	275	C	A	0/1	0/0	0/1	1/1	0/0	0/0	0/0	0/0
comp115940_c0_seq1	1466	T	C	0/0	0/1	1/1	0/1	0/0	0/0	0/1	0/1
comp118227_c2_seq5	3536	T	A	0/0	0/0	0/0	0/0	0/0	0/1	0/1	0/0
comp122120_c1_seq1	2419	T	G	0/0	0/1	0/1	0/1	0/0	0/0	0/1	0/0
comp114735_c2_seq1	401	T	C	0/1	0/0	0/1	0/1	0/1	0/1	0/0	0/0
comp114033_c8_seq2	1642	G	A	0/0	0/0	0/0	1/1	0/0	0/0	0/0	0/1
comp108144_c1_seq1	350	C	T	0/1	0/0	0/0	0/0	0/1	0/0	0/1	0/0
comp119807_c4_seq1	212	G	T	0/0	0/0	0/0	0/0	0/1	0/0	0/0	0/1
comp115685_c3_seq1	97	G	A	0/1	0/0	0/0	0/0	0/0	0/0	0/0	0/1
comp119411_c0_seq5	1045	C	T	0/0	0/0	0/0	0/1	0/0	0/1	0/0	0/0
comp108673_c1_seq1	139	G	A	0/0	0/0	0/1	0/0	0/1	0/1	0/0	0/1
comp115683_c0_seq1	796	T	C	0/0	0/1	0/1	0/1	0/0	0/1	0/1	0/1
comp116097_c1_seq3	355	A	C	0/0	0/1	0/0	0/1	0/0	0/1	0/1	0/0
comp112608_c2_seq1	588	A	G	0/0	0/0	0/1	0/1	0/0	0/0	0/0	0/1
comp120527_c0_seq2	420	G	T	0/1	0/0	0/0	0/0	0/1	0/0	0/0	0/1
comp119049_c4_seq1	1086	C	T	0/1	0/0	0/0	0/0	0/1	0/1	0/0	0/1
comp116409_c0_seq1	89	G	A	0/1	0/1	0/0	0/1	0/1	0/0	0/0	0/1
comp114543_c1_seq1	114	T	A	0/1	1/1	0/0	0/1	0/0	0/0	1/1	0/1
comp109536_c3_seq1	3830	G	A	0/0	0/1	0/1	0/1	0/1	1/1	0/0	0/0
comp118436_c7_seq1	1398	C	T	0/1	0/1	0/1	0/1	0/0	0/1	0/0	0/0
comp121646_c4_seq1	3249	T	C	0/0	0/1	0/1	0/1	0/0	0/0	1/1	0/1
comp116341_c6_seq1	826	C	G	0/0	0/1	0/1	1/1	0/1	0/1	1/1	0/0
comp115753_c0_seq1	228	C	G	0/0	0/0	0/0	0/0	1/1	0/0	0/1	0/0
comp116481_c4_seq1	738	C	T	1/1	0/1	0/0	0/1	0/1	0/1	1/1	0/0
comp111694_c0_seq1	551	T	C	0/0	0/0	0/0	0/1	0/1	0/1	0/0	0/0
comp118930_c9_seq4	2328	C	T	0/1	0/0	0/0	0/0	0/0	0/1	0/0	0/0
comp114994_c2_seq1	1327	G	T	0/1	0/0	0/0	0/1	0/0	0/0	0/1	0/1
comp113264_c1_seq1	731	T	G	0/0	0/1	0/0	0/0	0/1	0/0	1/1	0/1
comp119678_c4_seq1	4636	G	A	0/1	0/1	0/0	0/0	0/0	0/1	1/1	0/0
comp103634_c2_seq2	4663	T	C	0/0	0/1	0/0	0/1	0/0	0/0	0/1	0/0
comp116301_c7_seq1	30	C	G	0/0	0/0	0/1	0/1	0/1	0/0	0/1	0/0
comp120023_c0_seq1	894	T	C	0/0	0/0	0/0	0/0	0/0	0/0	0/1	0/1
comp120702_c6_seq1	5090	G	C	0/0	0/1	0/1	0/1	0/0	0/1	0/0	0/0
comp94842_c1_seq1	284	A	G	0/0	1/1	0/1	1/1	0/1	0/1	1/1	1/1
comp118872_c7_seq1	1415	T	C	0/1	0/0	0/0	0/0	0/0	0/0	0/0	0/1
comp117975_c5_seq1	929	C	T	0/0	0/1	0/0	0/0	0/0	0/1	0/1	0/0
comp113519_c1_seq1	93	A	C	0/1	0/1	0/0	0/1	0/0	0/1	1/1	0/0
comp111398_c0_seq1	437	C	A	0/0	0/0	0/1	0/0	0/0	0/1	1/1	0/0
comp114895_c2_seq1	2634	G	A	0/0	0/1	0/0	0/1	0/1	0/1	0/1	0/1
comp112787_c8_seq1	452	C	G	1/1	0/1	0/0	0/0	0/1	0/1	0/1	0/1
comp98883_c0_seq1	253	A	T	0/1	0/0	0/0	0/0	0/0	0/0	0/0	0/1
comp110521_c0_seq1	71	G	C	0/0	0/0	0/0	0/1	0/0	0/0	0/0	0/1
comp109340_c0_seq1	1103	C	G	0/1	0/1	0/1	1/1	0/1	0/1	0/0	0/0
comp114272_c16_seq1	961	T	A	0/0	0/0	0/0	0/1	0/0	0/0	0/0	0/1
comp120522_c1_seq1	297	G	A	0/1	0/0	0/0	0/0	0/0	0/0	0/1	0/1
comp119738_c4_seq2	3826	A	T	0/0	0/0	0/1	0/0	0/0	0/1	0/0	0/1
comp109447_c0_seq1	335	T	C	0/0	0/0	1/1	0/0	0/0	0/0	0/0	0/1
comp110677_c1_seq2	133	T	A	0/1	0/1	0/1	0/0	0/1	0/1	0/0	0/0
comp119449_c2_seq2	6108	A	G	0/0	0/1	0/1	0/1	0/1	0/1	0/1	0/0
comp119212_c4_seq1	1316	T	G	1/1	1/1	1/1	1/1	0/1	1/1	1/1	0/1
comp120948_c2_seq1	618	A	T	0/0	0/0	0/0	0/1	0/0	0/0	0/0	0/0
comp114098_c1_seq2	1699	C	A	0/0	0/1	0/0	0/1	0/1	0/1	0/0	0/0
comp120662_c0_seq1	2728	A	G	0/0	0/0	0/0	0/1	0/1	0/0	0/0	0/1
comp117035_c0_seq1	283	A	G	0/1	0/1	0/1	0/1	0/0	0/0	0/0	0/0
comp117510_c0_seq1	355	C	T	0/1	0/0	0/0	0/0	0/1	0/0	0/0	0/1
comp119381_c2_seq8	2984	G	C	0/1	0/0	0/0	0/1	0/1	0/1	0/0	0/1
comp113864_c0_seq1	1642	G	A	0/1	0/1	0/1	0/0	0/0	0/0	0/1	0/1
comp115559_c1_seq1	226	G	A	0/1	0/1	0/0	0/0	0/0	0/0	0/0	0/1
comp120454_c4_seq1	2051	A	G	0/1	0/1	0/0	0/0	0/1	0/0	0/0	0/0
comp120654_c7_seq1	626	G	A	0/0	0/0	1/1	0/0	0/0	0/0	0/1	0/1
comp113659_c7_seq2	899	C	T	0/1	0/1	0/0	0/0	0/1	0/0	0/0	0/0
comp121358_c1_seq1	307	G	C	0/0	0/0	0/0	0/0	0/1	0/0	0/1	0/0
comp112787_c11_seq1	175	G	A	0/0	0/1	0/1	0/1	0/0	0/0	0/0	1/1
comp116868_c4_seq1	528	T	G	0/1	0/1	0/1	0/0	1/1	0/0	0/1	0/0
comp118541_c4_seq1	261	C	A	0/0	1/1	1/1	1/1	0/0	1/1	0/0	0/0
comp112052_c2_seq2	166	G	A	0/1	0/0	0/0	0/1	0/0	0/0	0/0	0/1
comp112770_c14_seq1	618	C	A	0/0	0/0	0/1	0/1	0/1	0/1	0/1	0/0
comp110113_c4_seq1	720	A	T	0/0	0/0	0/0	0/0	1/1	0/1	0/0	0/1
comp118293_c0_seq1	332	G	A	0/1	0/0	0/0	0/0	0/0	0/1	0/1	0/0
comp121148_c1_seq2	200	G	T	0/0	0/1	1/1	0/0	0/0	0/0	0/0	0/1
comp117943_c4_seq1	1059	G	A	0/1	0/0	0/0	0/0	0/1	0/0	0/0	0/0
comp118541_c0_seq1	386	T	C	0/1	1/1	0/0	0/0	0/1	0/0	0/0	0/0
comp106606_c1_seq2	1327	A	G	0/0	0/1	0/0	0/1	0/0	0/0	0/0	0/1
comp112641_c0_seq1	1580	T	A	0/0	0/1	0/0	0/0	0/1	0/0	0/0	0/0
comp120032_c5_seq1	272	C	A	0/0	0/1	0/0	0/0	0/1	0/0	0/0	0/0
comp119913_c0_seq2	618	A	T	1/1	0/1	0/0	0/1	0/1	0/1	0/1	0/1
comp115179_c2_seq1	1439	G	C	0/0	0/0	0/1	0/0	0/0	0/1	0/1	0/0
comp119243_c0_seq3	462	G	A	0/0	0/0	0/0	0/0	0/1	0/0	0/0	0/0
comp119615_c1_seq2	463	A	C	0/0	0/1	0/0	0/0	0/0	0/0	0/0	0/0
comp113765_c1_seq1	1276	C	T	0/1	0/0	0/0	0/0	0/0	0/0	0/0	0/1
comp116746_c3_seq2	3156	T	A	0/0	0/1	0/1	0/0	0/0	0/0	0/1	0/0
comp119354_c1_seq1	1036	G	A	0/0	0/1	0/1	0/1	0/0	0/0	0/0	0/0
comp113563_c2_seq1	1687	C	T	0/0	0/0	0/1	0/0	0/1	0/0	0/0	0/1
comp110944_c13_seq1	1919	C	A	0/1	0/0	0/0	0/0	0/1	0/0	0/0	1/1
comp119320_c2_seq1	932	C	T	0/1	0/1	0/1	0/0	0/0	0/1	0/1	0/1
comp119142_c1_seq1	1172	A	G	0/1	0/1	0/0	0/0	0/0	0/0	0/1	0/1
comp112635_c0_seq2	816	C	T	0/0	0/1	0/0	0/0	0/0	0/0	0/0	0/1
comp120797_c2_seq2	1980	T	C	1/1	0/0	0/1	0/0	0/1	0/1	0/0	0/0
comp98116_c0_seq1	1426	A	G	0/0	0/0	0/0	0/0	0/0	0/1	0/1	0/0
comp113183_c0_seq1	62	G	T	0/1	0/0	0/0	0/1	0/1	1/1	0/1	0/0
comp113183_c0_seq1	77	A	C	0/0	0/0	0/1	0/1	0/1	0/0	0/0	0/0
comp115147_c3_seq2	3284	G	C	0/0	0/0	0/0	0/0	0/0	0/1	0/1	0/0
comp119822_c2_seq1	51	A	G	0/0	0/1	0/0	0/0	0/1	0/1	0/1	0/0
comp113493_c5_seq3	551	G	A	0/1	0/0	0/0	0/0	0/1	0/0	0/0	0/1
comp119991_c3_seq2	727	T	C	0/0	0/0	0/1	0/1	0/1	0/0	0/1	0/0
comp116687_c4_seq7	330	T	C	0/1	0/0	0/1	1/1	0/1	0/0	0/1	0/0
comp118393_c1_seq1	964	G	A	0/1	0/0	0/0	0/0	0/1	0/0	0/0	0/1
comp118157_c1_seq1	1082	A	G	0/1	0/1	0/1	0/0	0/1	0/1	0/0	0/1
comp103559_c0_seq1	94	T	C	0/0	0/0	0/0	0/1	0/1	0/0	0/1	0/1
comp119670_c0_seq4	745	A	T	0/0	0/1	0/1	0/1	0/0	0/1	0/0	0/0
comp115363_c1_seq1	748	G	T	0/1	0/1	0/1	0/1	0/1	0/1	0/1	0/1
comp122334_c2_seq1	90	C	T	0/1	0/0	0/0	0/1	0/0	0/0	0/0	0/0
comp116498_c2_seq1	94	C	A	0/1	0/0	0/0	0/0	0/0	1/1	1/1	0/1
comp119061_c0_seq1	597	G	A	1/1	0/0	0/1	1/1	0/0	0/0	0/0	0/1
comp119082_c1_seq2	157	T	C	0/1	0/1	0/0	0/0	0/1	0/0	0/0	0/1
comp118329_c2_seq9	610	T	A	0/0	0/0	0/1	1/1	0/0	1/1	0/0	0/0
comp118185_c1_seq1	427	T	G	0/0	0/1	0/1	0/1	1/1	0/0	0/0	0/1
comp121646_c4_seq1	3561	C	T	1/1	0/1	0/0	0/0	0/1	0/1	0/0	0/1
comp119126_c5_seq1	110	C	G	0/0	0/1	0/0	0/1	0/0	0/1	0/1	0/0
comp107714_c0_seq1	1099	C	A	0/1	0/1	0/1	0/0	0/1	0/1	0/0	0/1
comp119963_c2_seq5	417	G	C	0/0	0/1	0/1	0/0	0/1	0/1	0/1	0/0
comp121075_c9_seq1	366	C	T	0/0	0/0	0/0	0/1	0/0	0/1	0/0	0/0
comp113697_c0_seq1	220	T	A	0/1	0/1	0/0	0/0	0/0	0/1	0/1	0/0
comp114735_c2_seq1	420	C	T	0/0	0/1	0/1	0/1	0/0	0/0	0/1	0/0
comp108924_c5_seq1	596	G	C	0/0	0/0	0/0	0/0	0/0	0/0	0/0	0/1
comp117281_c1_seq4	1226	T	G	0/0	0/0	0/0	0/0	0/1	1/1	0/0	0/0
comp120150_c0_seq1	166	G	A	0/1	0/0	0/0	0/0	0/1	0/0	0/0	0/1
comp120150_c0_seq1	172	A	T	0/0	0/0	0/0	0/0	0/0	0/1	0/0	0/1
comp113335_c3_seq1	839	G	T	0/0	0/0	0/1	0/1	0/0	0/1	0/0	0/0
comp109064_c0_seq1	1215	A	G	0/1	1/1	0/1	0/0	0/0	0/0	0/1	0/0
comp119800_c0_seq1	219	A	C	0/0	0/0	0/0	0/0	0/0	0/1	0/0	0/1
comp115915_c1_seq1	1514	C	G	0/0	0/0	0/1	1/1	0/0	0/0	0/1	0/0
comp116538_c0_seq1	238	T	C	0/0	0/0	0/0	0/0	0/1	0/1	0/1	0/0
comp110993_c1_seq1	1038	A	C	0/1	0/1	0/1	0/0	0/1	1/1	0/0	0/0
comp117189_c6_seq1	716	A	G	0/0	0/0	0/1	1/1	0/1	0/0	0/1	0/0
comp116613_c5_seq1	1189	A	T	0/0	0/1	0/1	0/1	0/0	0/0	0/1	0/0
comp118895_c5_seq2	1170	G	A	0/1	0/0	0/0	1/1	0/0	0/0	0/1	0/0
comp116484_c0_seq1	878	C	T	0/1	0/0	0/0	0/0	0/1	0/1	0/0	0/1
comp90333_c0_seq1	384	C	G	0/1	0/0	0/0	0/0	0/1	0/1	0/0	0/0
comp120226_c4_seq1	82	C	T	0/1	0/0	0/0	0/1	0/1	0/1	0/1	0/1
comp120045_c1_seq1	185	G	A	0/0	0/1	1/1	0/0	0/0	0/1	0/1	0/0
comp119313_c3_seq1	1344	G	C	0/1	0/1	0/1	0/0	0/0	0/0	0/0	0/1
comp104958_c0_seq1	849	A	G	0/0	0/0	0/0	0/1	0/0	0/1	1/1	0/0
comp112227_c4_seq1	386	A	G	0/1	0/1	0/1	0/0	0/1	0/1	0/1	0/0
comp118395_c4_seq1	255	A	G	0/1	0/0	0/0	0/0	0/0	0/1	0/0	0/0
comp120023_c0_seq1	756	C	A	0/0	0/0	0/0	0/0	0/0	1/1	0/0	0/0
comp121963_c1_seq1	2394	A	G	0/0	0/0	0/0	0/0	0/1	0/0	0/0	0/1
comp117317_c0_seq1	551	T	G	0/1	0/0	0/1	0/1	1/1	0/0	1/1	1/1
comp113264_c1_seq1	742	C	T	0/0	0/1	0/0	0/0	0/1	0/0	1/1	0/1
comp110553_c2_seq1	1323	A	C	0/0	0/0	0/0	0/0	0/0	0/1	0/0	0/0
comp121604_c0_seq7	1148	C	G	0/0	0/1	0/0	0/1	0/0	0/0	0/1	0/1
comp116673_c0_seq1	1841	G	A	0/1	0/1	0/1	0/1	0/1	0/0	0/1	0/0
comp112825_c1_seq2	78	T	C	0/0	0/1	0/0	0/0	0/1	0/1	0/0	0/0
comp119574_c6_seq2	285	G	A	0/1	0/1	0/0	0/0	0/1	0/0	0/1	0/1
comp120829_c0_seq2	2968	C	T	0/1	0/0	0/1	0/1	0/1	0/1	0/1	0/1
comp120970_c0_seq5	192	A	G	0/0	0/0	0/0	0/0	1/1	0/0	0/0	0/1
comp118261_c5_seq2	1115	A	G	0/0	0/0	0/0	0/0	0/1	0/1	0/0	0/0
comp115335_c1_seq9	156	T	A	0/1	0/0	0/1	0/0	0/1	0/1	0/0	0/0
comp121911_c4_seq1	2316	A	G	0/0	0/1	0/0	0/0	0/0	0/0	0/1	0/0
comp109602_c2_seq1	885	A	G	0/1	0/1	0/1	0/0	0/1	0/1	0/0	0/0
comp117337_c2_seq1	699	G	A	0/0	0/0	0/0	0/0	0/1	0/1	0/0	0/0
comp118630_c0_seq1	1035	A	G	0/0	0/0	0/0	0/0	0/1	0/0	0/0	0/1
comp118879_c2_seq2	451	C	G	0/1	0/0	0/0	0/0	0/0	0/0	0/0	0/1
comp120508_c1_seq2	1474	C	T	0/0	0/1	0/0	0/0	0/1	0/0	0/1	0/0
comp114609_c1_seq1	152	C	T	0/0	1/1	0/0	0/0	0/1	0/0	0/0	0/1
comp121391_c6_seq1	1822	T	C	0/1	0/1	0/0	0/0	0/0	0/1	0/0	0/0
comp114710_c0_seq1	194	T	G	0/0	0/1	0/0	0/0	0/0	0/0	0/1	0/0
comp121877_c6_seq1	2410	T	C	0/1	0/0	1/1	0/1	0/0	0/1	0/0	1/1
comp111741_c0_seq3	1117	A	G	0/1	0/0	0/0	0/0	0/1	0/0	0/0	0/0
comp118835_c5_seq1	1388	G	A	0/1	0/1	0/0	0/0	0/0	0/0	0/0	0/1
comp119962_c1_seq1	44	C	T	0/1	0/0	0/0	0/0	0/0	0/0	0/0	0/1
comp120470_c1_seq2	502	G	C	0/0	0/1	0/1	0/0	0/1	0/1	0/0	0/0
comp118419_c1_seq1	1672	C	T	0/0	0/1	0/1	0/1	0/0	0/0	0/1	0/0
comp113443_c0_seq1	688	A	G	0/1	0/1	0/1	0/1	0/1	1/1	0/1	0/1
comp106895_c2_seq1	72	A	G	0/0	0/0	0/1	0/1	0/0	0/0	0/0	0/0
comp121046_c1_seq1	1370	A	G	0/0	0/0	0/0	0/0	0/1	0/1	0/1	0/0
comp110029_c0_seq1	439	C	T	0/1	0/0	0/0	0/0	1/1	0/0	0/0	0/0
comp116469_c4_seq2	1493	C	A	0/0	0/0	0/0	0/0	0/1	0/0	0/0	0/0
comp99542_c0_seq1	42	A	G	1/1	0/1	0/0	0/1	0/0	0/0	0/1	0/1
comp120978_c1_seq1	3533	G	T	0/1	0/0	0/1	0/0	0/1	1/1	0/0	0/0
comp115099_c1_seq1	624	G	A	0/1	0/1	0/1	0/0	0/0	0/1	1/1	0/0
comp120977_c2_seq2	1654	C	A	0/0	0/0	0/0	0/1	0/0	0/1	0/0	0/0
comp120878_c2_seq4	146	G	C	0/0	0/1	0/0	0/1	0/0	0/0	0/1	0/0
comp120742_c0_seq3	133	G	A	0/0	0/0	0/0	0/0	0/1	0/0	0/0	0/1
comp113587_c2_seq3	979	C	G	0/0	0/0	0/0	0/0	0/1	0/0	0/0	0/1
comp115940_c0_seq1	948	C	T	0/1	0/1	0/1	0/0	0/1	0/0	0/0	0/1
comp118598_c1_seq2	582	C	G	0/0	0/1	0/1	0/1	0/1	1/1	0/0	0/1
comp114183_c2_seq1	355	A	G	0/0	0/1	0/0	0/1	0/0	0/1	0/1	0/0
comp116565_c2_seq2	342	C	A	0/0	0/0	0/0	0/1	0/1	0/0	0/0	0/1
comp112225_c2_seq1	284	T	C	0/1	0/1	0/1	0/0	0/0	0/1	0/1	0/0
comp111644_c4_seq1	457	G	A	0/1	0/0	0/0	0/0	0/0	0/0	0/0	0/1
comp113325_c0_seq1	60	A	G	0/0	0/1	0/1	1/1	0/1	0/1	0/1	0/0
comp114319_c2_seq1	566	C	T	0/0	0/0	0/0	0/0	0/1	0/1	0/0	0/1
comp116397_c4_seq10	475	A	G	0/1	0/0	0/0	0/1	0/0	0/0	0/1	0/1
comp120067_c1_seq1	873	G	A	0/1	0/0	0/0	0/0	0/0	0/1	0/1	0/0
comp113824_c0_seq1	117	A	C	1/1	0/0	0/1	0/1	0/1	0/0	0/0	0/1
comp122333_c0_seq3	526	C	G	0/0	0/1	0/0	0/0	0/0	0/1	0/0	0/0
comp115711_c4_seq2	3094	G	A	0/1	0/0	0/1	0/0	1/1	0/0	0/0	0/1
comp118509_c1_seq1	1489	G	A	0/1	0/1	0/1	0/1	0/1	0/0	0/0	0/1
comp116770_c0_seq1	1586	G	C	0/0	0/0	0/0	0/0	0/1	0/1	0/1	0/1
comp110677_c0_seq1	524	C	G	0/0	0/1	0/0	0/1	0/1	0/0	0/0	0/0
comp120354_c2_seq1	361	C	T	0/1	0/1	0/0	0/0	1/1	0/0	0/0	0/0
comp118293_c0_seq1	345	T	C	0/1	0/1	0/1	0/1	0/0	0/0	0/1	0/1
comp118255_c3_seq1	205	C	G	0/1	0/0	0/0	0/0	0/1	0/1	0/0	0/0
comp121585_c2_seq3	412	C	T	0/0	0/1	0/0	0/1	0/0	0/0	0/1	0/0
comp117897_c0_seq1	2552	C	T	0/0	0/1	0/0	0/0	0/0	0/0	0/1	0/0
comp111675_c0_seq1	1157	C	A	0/1	0/0	0/0	1/1	0/1	0/0	0/0	0/1
comp114533_c1_seq1	458	C	A	0/0	0/0	0/1	0/0	0/0	0/0	0/1	0/1
comp117490_c1_seq1	3191	G	T	0/0	0/0	0/1	0/0	0/1	0/0	0/0	0/0
comp118111_c8_seq2	884	G	A	0/0	0/0	0/0	0/0	0/1	0/0	0/0	0/1
comp117786_c8_seq1	1119	C	A	0/1	0/0	0/1	0/1	0/0	0/1	0/0	0/0
comp115735_c9_seq1	404	C	T	0/1	0/0	0/1	0/0	0/0	0/1	1/1	0/0
comp118473_c3_seq1	1671	T	C	0/1	0/1	0/1	0/1	0/0	0/1	0/0	1/1
comp118293_c2_seq2	713	G	A	0/0	0/0	0/1	0/0	1/1	0/0	0/0	0/0
comp118509_c1_seq1	591	G	A	0/1	0/1	1/1	0/1	0/1	0/1	0/0	0/1
comp118718_c1_seq2	1758	G	A	0/0	0/0	0/0	0/0	0/0	0/1	0/0	0/1
comp112541_c0_seq1	118	A	G	0/1	0/0	0/1	0/1	0/0	0/0	0/1	0/0
comp121450_c3_seq1	55	G	A	0/1	0/1	0/0	0/0	0/0	0/1	0/0	0/0
comp108262_c1_seq2	956	G	T	0/1	0/1	0/0	0/0	0/0	0/1	0/0	0/1
comp117019_c0_seq1	1763	C	T	0/1	1/1	0/0	0/1	0/0	0/1	0/0	1/1
comp107590_c0_seq1	2319	A	G	0/1	0/0	0/0	0/1	0/1	0/1	0/0	0/1
comp112586_c0_seq1	288	T	A	0/1	0/0	0/1	0/0	0/1	0/0	0/0	0/1
comp109607_c3_seq1	1965	G	A	0/0	0/0	0/1	0/0	0/0	0/0	0/0	0/1
comp116433_c0_seq1	54	C	A	0/1	0/0	0/0	0/0	0/1	0/0	1/1	0/0
comp115762_c8_seq1	228	A	T	0/1	0/0	0/1	0/0	0/0	1/1	0/0	0/0
comp116135_c3_seq1	90	G	A	0/0	0/0	1/1	0/0	0/1	0/0	0/0	0/1
comp104398_c1_seq1	263	C	T	0/1	0/1	0/0	0/1	0/1	0/1	0/1	0/0
comp113364_c1_seq1	308	G	C	0/0	0/0	0/1	0/0	0/0	0/1	0/0	0/0
comp113560_c8_seq4	1072	C	A	0/1	0/0	0/0	0/0	0/0	0/1	0/0	0/1
comp114328_c3_seq1	1093	T	C	0/0	0/0	0/0	0/0	0/1	0/0	0/0	0/1
comp118930_c9_seq4	2650	G	C	0/1	0/0	0/0	0/0	0/0	0/1	0/0	0/1
comp117223_c5_seq1	525	T	C	0/0	0/1	0/1	0/0	0/0	0/0	0/0	1/1
comp119670_c0_seq4	786	A	G	1/1	0/0	0/0	0/0	0/0	0/0	0/1	0/0
comp105137_c0_seq1	450	A	G	0/1	0/0	0/0	0/0	0/1	0/0	0/0	0/1
comp112822_c1_seq1	577	A	G	0/1	0/0	0/0	0/0	0/1	0/0	0/0	0/1
comp112552_c0_seq9	2048	G	A	0/0	0/1	0/0	0/0	0/0	0/0	0/0	0/1
comp114391_c1_seq1	931	G	T	0/0	0/0	0/0	0/0	0/0	1/1	0/0	0/0
comp114763_c3_seq1	245	G	A	0/1	0/0	0/0	1/1	0/1	0/1	1/1	0/1
comp116481_c4_seq1	669	C	T	0/0	0/0	0/0	0/0	0/1	0/0	0/0	0/1
comp111268_c0_seq1	1413	G	T	0/1	0/0	0/1	0/0	0/1	0/0	0/0	0/0
comp122406_c0_seq2	883	C	T	0/1	0/0	0/1	0/0	1/1	0/0	0/0	0/0
comp115802_c2_seq1	154	G	C	0/1	0/0	0/0	0/0	0/1	0/0	0/0	0/0
comp113481_c0_seq1	343	G	A	0/0	0/0	0/0	0/0	0/0	0/1	0/1	0/0
comp121640_c0_seq1	3114	T	C	0/1	0/1	0/1	0/1	0/1	0/0	1/1	0/0
comp118444_c1_seq1	610	T	G	0/0	0/0	0/1	0/1	0/1	0/1	1/1	0/0
comp117317_c0_seq1	565	T	C	0/0	0/0	0/0	0/1	0/1	0/0	1/1	0/0
comp121532_c2_seq1	502	C	A	0/0	0/1	0/0	0/1	0/0	1/1	0/0	0/0
comp104723_c0_seq1	918	G	A	0/0	0/0	0/1	0/0	0/0	0/1	0/0	0/0
comp121175_c0_seq6	585	C	T	0/1	0/1	0/1	0/1	0/1	0/1	0/1	0/1
comp118681_c1_seq2	3424	T	A	1/1	0/1	0/1	0/0	0/1	1/1	0/0	0/0
comp121169_c1_seq1	2704	C	T	0/0	0/0	0/0	0/0	0/0	0/1	0/0	0/0
comp110112_c0_seq1	1996	C	T	0/1	0/0	0/1	0/0	0/0	0/0	0/1	0/0
comp115502_c2_seq3	2658	G	A	0/1	0/1	0/0	0/1	0/1	0/0	1/1	0/1
comp121474_c3_seq1	4064	G	A	0/0	0/0	0/0	0/0	0/1	0/0	0/0	0/1
comp111814_c0_seq2	497	G	A	0/0	0/0	0/0	0/1	0/0	0/1	0/1	0/0
comp115849_c0_seq1	632	C	T	0/0	1/1	0/0	0/0	0/0	0/0	0/0	0/0
comp121663_c0_seq2	422	T	C	0/1	0/0	0/1	0/0	0/1	0/1	0/1	1/1
comp113870_c0_seq1	468	T	C	0/1	0/1	0/1	0/1	0/1	0/1	1/1	0/1
comp115364_c7_seq1	785	T	G	0/0	0/1	0/0	0/0	0/0	0/1	0/0	0/0
comp107765_c0_seq1	1030	G	C	0/1	0/0	0/0	0/0	0/0	0/1	0/0	0/1
comp117014_c0_seq8	388	T	C	0/1	0/1	0/1	0/1	0/1	0/1	0/1	0/1
comp118019_c6_seq3	437	C	T	0/0	0/0	0/0	0/0	0/0	0/1	0/0	0/0
comp117745_c2_seq1	569	G	A	0/0	0/0	0/1	0/0	0/1	0/0	0/0	0/0
comp120861_c1_seq1	502	G	A	0/0	0/0	0/1	0/0	0/1	0/1	0/0	0/1
comp114524_c1_seq2	591	G	A	0/0	0/1	0/1	0/1	0/0	0/1	0/0	0/0
comp110010_c8_seq1	467	G	A	0/0	0/1	0/1	0/0	0/1	0/1	0/1	0/1
comp113449_c2_seq8	78	A	C	0/1	0/1	0/1	0/1	0/1	0/1	0/1	0/1
comp121404_c2_seq1	844	C	G	0/0	0/1	0/0	0/1	0/0	0/1	0/0	0/0
comp110048_c0_seq1	2971	G	A	0/0	0/0	0/1	0/0	0/0	0/0	0/0	0/1
comp111066_c2_seq1	375	C	T	0/1	0/0	0/0	0/0	0/0	0/0	0/0	0/1
comp98925_c4_seq1	113	G	T	0/0	0/1	0/0	0/0	0/0	0/0	0/1	0/0
comp117826_c1_seq1	692	C	T	0/1	0/0	0/1	0/1	1/1	0/1	0/0	0/0
comp114912_c2_seq1	829	C	T	0/0	0/0	0/0	0/0	0/1	0/0	0/0	0/1
comp117377_c0_seq1	833	C	G	0/0	0/1	0/0	0/1	0/1	0/1	0/0	0/1
comp113713_c3_seq1	498	C	T	0/1	0/1	0/0	0/1	0/0	0/0	1/1	0/0
comp109284_c3_seq1	156	C	T	0/1	0/1	0/0	0/0	0/1	0/1	0/0	1/1
comp111981_c1_seq1	1274	G	A	0/0	1/1	0/1	0/0	1/1	0/1	0/0	0/1
comp117322_c6_seq1	669	C	T	0/0	0/0	0/0	0/0	0/1	0/0	0/1	0/0
comp121953_c0_seq1	617	A	C	0/1	0/0	0/0	0/1	0/1	0/0	0/0	0/0
comp120238_c4_seq3	1495	C	G	0/1	0/1	0/0	0/0	0/1	0/1	0/1	0/1
comp121162_c1_seq7	1133	C	T	0/1	0/0	0/0	0/0	0/0	0/0	0/0	0/1
comp108156_c0_seq1	167	G	A	0/1	0/0	1/1	0/0	0/0	0/0	0/0	0/0
comp119830_c0_seq1	1230	T	A	0/0	0/1	0/0	0/0	1/1	0/0	0/0	0/1
comp114609_c1_seq1	248	G	A	0/0	0/0	0/1	0/0	0/0	0/0	0/1	0/0
comp114675_c1_seq1	1787	C	T	0/1	0/0	0/0	0/1	0/0	0/0	0/1	0/1
comp119196_c2_seq1	50	T	C	0/1	0/1	0/0	0/0	0/0	0/0	0/1	0/1
comp119894_c3_seq1	225	G	C	0/0	0/0	0/0	0/0	0/0	0/0	0/1	0/1
comp111609_c0_seq1	2504	T	C	1/1	0/1	0/1	0/1	0/1	0/1	1/1	0/0
comp119725_c0_seq5	1511	T	G	1/1	0/1	0/1	1/1	0/1	1/1	1/1	0/1
comp118127_c9_seq2	194	C	G	0/1	0/1	0/0	0/1	0/1	0/0	0/0	0/1
comp121279_c8_seq1	517	G	A	0/1	0/1	0/1	0/1	0/1	0/0	0/1	0/0
comp116739_c7_seq1	1036	T	C	0/1	0/0	0/1	0/0	0/0	0/0	0/0	0/0
comp111926_c0_seq1	197	C	G	0/1	0/0	0/0	0/0	0/0	0/0	0/1	0/1
comp120861_c3_seq1	1292	G	A	0/0	0/0	0/1	0/0	0/1	0/0	0/0	0/1
comp116840_c4_seq2	1163	T	C	0/0	0/0	0/0	0/1	0/1	0/0	0/1	0/1
comp117199_c3_seq1	535	A	G	0/0	0/0	0/0	0/1	0/0	0/1	0/0	0/1
comp118029_c0_seq13	705	G	A	0/1	0/1	0/1	0/0	0/0	0/0	1/1	0/0
comp113452_c0_seq1	1193	A	G	0/0	0/1	0/0	0/0	0/0	0/0	0/0	0/1
comp118498_c1_seq1	169	G	A	0/0	0/1	0/0	0/1	1/1	0/0	0/1	0/0
comp120355_c0_seq2	1184	G	A	0/0	0/0	0/0	0/0	0/1	0/0	1/1	0/1
comp115964_c1_seq2	97	A	G	1/1	0/1	0/0	0/1	0/1	1/1	0/1	0/1
comp110704_c1_seq1	1187	C	T	0/1	0/1	0/1	0/0	0/0	0/0	0/1	0/0
comp117472_c4_seq10	667	T	G	0/0	0/0	0/0	1/1	0/0	0/0	1/1	0/0
comp113633_c0_seq1	889	T	C	0/0	0/1	0/1	0/0	0/1	0/1	0/1	0/1
comp118039_c2_seq1	1082	C	T	0/0	0/0	0/0	0/0	0/0	0/0	0/0	0/1
comp115592_c1_seq1	2158	C	T	0/0	0/1	0/1	0/1	0/0	0/0	0/0	0/0
comp116544_c0_seq1	205	C	T	0/1	0/0	0/0	0/0	0/1	0/1	0/1	0/1
comp105435_c0_seq1	574	T	G	0/1	0/1	0/1	0/1	0/0	0/1	0/0	0/0
comp111280_c0_seq1	1324	C	G	0/0	0/0	0/0	1/1	0/1	0/0	0/1	0/0
comp107653_c0_seq1	1449	G	A	0/1	0/0	0/0	0/1	0/0	0/0	0/0	0/1
comp113010_c9_seq1	1208	A	G	0/1	0/0	0/1	1/1	0/1	0/0	0/0	0/1
comp121084_c1_seq1	101	C	T	0/0	0/1	0/0	1/1	0/0	0/0	0/0	0/0
comp120027_c6_seq2	233	T	G	0/1	0/1	0/1	0/1	0/1	0/0	0/1	0/1
comp116360_c1_seq1	257	A	G	0/0	0/1	0/0	0/1	0/1	0/0	0/1	0/0
comp117153_c3_seq1	1117	A	G	0/0	0/0	0/1	0/0	0/0	0/1	1/1	0/1
comp118058_c7_seq2	1983	C	T	0/1	0/1	0/1	0/1	1/1	0/1	0/0	0/0
comp121395_c3_seq1	468	A	T	0/1	0/1	0/0	0/0	0/1	0/0	0/0	0/0
comp111186_c2_seq1	2431	G	A	0/1	0/0	0/0	0/0	0/0	0/0	0/0	0/1
comp116360_c1_seq1	261	T	C	0/0	0/1	0/0	0/1	0/1	0/0	0/1	0/0
comp110122_c0_seq1	1065	C	T	0/1	0/1	0/1	0/0	0/1	0/0	0/0	0/1
comp118371_c3_seq1	3344	T	C	0/0	0/1	0/0	0/0	1/1	0/1	0/0	0/1
comp120893_c3_seq1	416	G	C	0/1	0/0	0/1	0/0	0/1	0/0	0/0	0/1
comp108415_c1_seq1	1977	G	A	0/1	0/0	0/1	0/1	0/0	0/1	0/0	0/1
comp110016_c1_seq1	138	G	A	1/1	0/1	0/0	0/1	0/0	0/0	0/0	0/1
comp118058_c7_seq2	2005	G	T	0/1	0/1	0/1	0/1	1/1	0/1	0/0	0/0
comp112431_c1_seq1	423	C	G	0/0	0/1	0/0	0/1	0/0	0/1	0/0	0/0
comp117411_c5_seq18	856	A	G	0/1	1/1	0/0	0/0	0/1	0/0	0/1	0/1
comp117010_c0_seq2	1610	G	T	0/1	0/1	0/1	0/1	0/1	0/1	0/1	0/0
comp119893_c0_seq1	1504	G	A	0/1	0/1	0/1	0/0	0/0	0/1	0/0	0/0
comp120541_c0_seq3	460	G	A	0/0	0/0	0/0	0/0	0/0	0/1	0/1	0/0
comp108056_c0_seq1	1255	G	A	0/0	0/0	0/0	0/0	0/0	0/1	0/0	0/0
comp117417_c1_seq1	2045	T	G	0/0	0/0	0/0	0/0	0/0	1/1	0/1	0/0
comp122126_c3_seq1	286	C	A	0/1	1/1	0/0	0/1	0/0	0/1	0/1	0/0
comp115142_c0_seq1	149	T	G	0/0	0/0	0/0	0/0	0/0	0/0	1/1	0/0
comp121945_c2_seq1	2727	T	A	0/0	0/0	0/0	0/0	0/0	0/0	0/0	0/1
comp112762_c0_seq1	1875	G	A	0/1	1/1	0/1	0/0	0/0	0/1	0/1	0/1
comp119967_c4_seq1	421	A	G	0/0	0/1	0/0	0/0	0/1	0/0	0/0	0/0
comp117321_c1_seq1	345	C	T	0/0	0/1	0/0	0/0	0/0	0/0	0/0	0/1
comp118157_c1_seq1	432	G	A	0/0	0/0	0/1	0/0	0/0	0/1	0/0	0/1
comp113775_c0_seq1	218	A	T	1/1	1/1	0/0	0/1	0/1	0/1	0/0	0/0
comp119161_c7_seq4	535	C	T	0/0	0/0	1/1	0/1	0/0	0/0	0/0	0/1
comp116782_c0_seq1	687	C	T	0/0	0/0	0/0	1/1	0/0	0/0	0/0	0/0
comp116185_c0_seq1	95	G	A	0/1	0/0	0/0	0/1	0/0	0/1	0/1	0/0
comp113436_c0_seq1	1738	T	A	0/1	0/0	0/0	0/0	0/1	0/1	0/1	0/0
comp119793_c14_seq3	1938	T	A	0/0	0/0	0/0	0/0	0/1	0/0	0/1	0/0
comp115205_c0_seq1	142	C	G	0/0	0/0	0/1	0/1	0/1	0/1	0/0	0/0
comp121965_c0_seq4	1951	G	A	0/1	0/0	0/1	0/1	1/1	0/1	0/1	0/1
comp113168_c6_seq1	1587	T	C	0/1	0/1	0/1	1/1	0/0	0/1	1/1	0/0
comp117100_c1_seq1	436	A	G	0/0	0/0	0/1	0/0	0/0	0/0	0/1	0/0
comp109773_c0_seq1	1163	A	C	0/0	0/1	0/0	0/1	0/0	0/0	0/0	0/1
comp100745_c3_seq1	312	C	A	0/0	0/0	0/1	0/1	0/0	0/0	0/0	0/1
comp121667_c3_seq1	405	G	T	0/0	0/0	0/1	0/0	0/0	0/0	0/0	0/0
comp120769_c3_seq1	1596	C	T	0/1	0/0	1/1	0/0	0/0	0/0	0/0	0/1
comp118111_c5_seq14	315	G	A	0/0	0/0	0/0	1/1	0/1	0/0	0/0	0/1
comp118272_c2_seq1	1069	T	A	0/0	0/0	0/0	0/0	0/1	0/0	0/0	0/1
comp106272_c1_seq1	102	T	C	0/1	0/0	0/0	0/1	0/0	0/0	0/0	0/1
comp100318_c0_seq1	141	A	C	0/1	0/1	0/0	0/0	0/1	0/0	0/0	0/1
comp113724_c2_seq1	604	T	G	0/1	0/1	0/0	0/1	0/1	0/0	0/1	0/0
comp119396_c2_seq1	437	T	C	0/0	0/0	0/0	0/0	0/0	0/1	0/1	0/0
comp118877_c0_seq2	1518	C	T	0/1	1/1	0/1	0/0	1/1	0/0	0/0	0/1
comp109284_c0_seq1	176	G	A	0/0	0/0	0/1	0/0	0/1	0/0	0/1	0/0
comp120702_c5_seq1	98	G	A	0/0	0/0	0/1	0/1	0/1	0/0	0/0	0/1
comp115618_c1_seq1	444	G	A	0/1	0/0	0/0	0/0	0/1	0/0	0/1	0/1
comp109435_c1_seq1	3116	G	A	0/1	0/0	0/0	0/0	0/1	0/0	0/0	0/1
comp120642_c2_seq1	470	C	G	0/0	0/0	0/1	0/0	0/0	0/0	0/1	0/0
comp121780_c0_seq2	721	G	A	0/1	0/0	0/0	0/1	0/1	0/0	0/0	0/0
comp120572_c2_seq1	959	G	A	0/1	0/1	0/1	0/1	0/0	0/0	0/0	0/0
comp120571_c0_seq1	764	G	T	0/1	0/1	0/1	0/0	0/0	0/0	0/1	0/0
comp117584_c1_seq1	1687	A	T	0/1	0/1	0/0	0/0	0/0	0/1	0/0	0/1
comp118480_c2_seq1	249	G	A	0/1	0/1	0/1	0/1	0/1	0/1	0/1	0/1
comp116664_c8_seq1	484	G	T	1/1	0/1	0/1	0/1	0/0	0/1	0/0	0/0
comp100648_c0_seq1	561	G	A	0/0	0/1	0/1	0/1	0/0	0/1	0/1	0/0
comp120841_c1_seq1	2600	C	A	0/0	0/0	0/0	0/0	0/0	0/0	0/0	0/1
comp115037_c0_seq1	37	T	C	0/0	0/1	0/0	0/1	0/0	0/1	0/0	0/0
comp121397_c1_seq1	2191	T	A	0/1	0/1	0/1	0/0	0/1	0/0	0/0	0/1
comp118728_c3_seq1	478	C	T	0/0	0/1	0/1	0/0	0/0	0/0	0/1	0/0
comp117666_c5_seq2	832	C	T	0/1	0/0	0/0	0/0	0/1	0/0	0/0	0/1
comp119104_c1_seq1	669	T	C	0/0	0/0	0/1	0/0	0/0	0/0	0/1	0/0
comp117624_c0_seq1	1453	C	T	0/1	0/0	0/0	0/0	0/1	0/1	0/0	0/0
comp119541_c9_seq1	639	G	A	0/1	0/0	0/0	0/0	0/0	0/1	0/1	0/0
comp115037_c0_seq1	43	A	G	0/0	0/1	0/0	0/1	0/0	0/1	0/0	0/0
comp113856_c0_seq2	2369	C	G	0/0	0/0	0/1	0/0	0/1	0/0	0/0	0/0
comp120129_c4_seq1	891	C	T	0/0	0/1	0/0	0/1	0/1	0/0	0/0	0/0
comp118817_c0_seq1	986	A	G	0/0	0/0	0/0	0/0	0/1	0/1	0/0	0/0
comp117312_c1_seq1	203	A	G	0/1	0/0	0/0	0/1	0/0	0/0	0/0	0/1
comp113518_c0_seq2	7340	T	C	0/1	0/0	0/0	0/0	0/1	0/0	0/1	0/1
comp121459_c1_seq1	1910	C	G	0/1	0/0	0/1	0/0	0/1	0/1	0/0	1/1
comp114695_c0_seq1	774	C	G	0/0	0/0	0/0	0/0	0/1	0/0	0/0	0/1
comp119893_c0_seq1	1771	C	T	0/1	0/1	0/0	0/0	0/0	0/0	1/1	0/0
comp116550_c1_seq1	87	A	G	0/0	0/0	0/1	0/0	0/1	0/0	0/0	0/1
comp121375_c0_seq1	763	T	C	0/1	0/0	1/1	0/1	0/1	0/0	0/0	1/1
comp114630_c4_seq1	399	G	A	0/1	0/0	0/1	0/0	0/0	0/1	0/0	0/0
comp111677_c0_seq1	1617	C	T	0/0	0/0	0/1	0/0	0/0	0/1	0/1	0/0
comp117222_c2_seq1	231	A	G	0/1	0/1	0/1	0/0	0/1	0/1	0/1	0/0
comp105435_c1_seq4	786	A	T	0/1	0/1	0/1	0/1	0/0	0/1	0/1	0/0
comp118967_c2_seq4	532	C	T	0/1	0/1	0/1	0/1	0/1	0/1	0/1	0/1
comp118967_c2_seq4	536	G	A	0/1	0/1	0/1	0/1	0/1	0/1	0/1	0/1
comp113291_c4_seq1	1350	G	T	0/0	0/1	0/0	0/1	0/0	0/1	0/1	0/0
comp121433_c0_seq2	1290	G	A	0/1	0/0	0/0	0/1	0/1	0/1	0/0	0/0
comp111253_c3_seq4	581	C	T	0/0	0/1	0/0	0/0	0/0	0/0	0/1	0/0
comp106342_c3_seq1	1721	T	C	0/1	0/1	0/1	0/0	0/1	0/1	0/1	0/1
comp117583_c0_seq1	470	A	T	0/0	0/1	0/1	0/0	0/1	0/1	0/0	0/0
comp120437_c0_seq1	632	G	A	0/1	0/1	1/1	0/0	0/0	0/1	0/0	0/0
comp109554_c2_seq1	2269	C	G	0/0	0/0	0/1	0/0	0/1	0/0	0/1	0/0
comp120791_c0_seq1	296	T	C	0/1	0/1	0/1	0/0	0/0	0/1	0/0	1/1
comp109265_c3_seq1	288	C	A	0/1	0/1	0/1	0/0	0/0	0/1	0/0	0/0
comp120231_c2_seq1	452	G	C	0/0	0/0	0/0	0/0	0/0	0/0	1/1	0/0
comp122310_c0_seq1	3819	A	G	0/0	0/1	0/0	0/1	0/0	0/1	0/1	0/1
comp119649_c3_seq1	2032	G	T	0/1	0/0	0/0	0/0	0/1	0/0	0/0	0/0
comp120445_c3_seq1	800	A	G	0/0	0/0	0/1	0/1	0/0	0/0	0/1	0/0
comp110701_c0_seq1	778	C	G	0/0	0/0	0/1	0/1	0/0	0/0	0/1	0/0
comp120870_c2_seq1	1309	A	G	0/1	0/1	0/1	0/0	0/0	0/0	0/1	0/0
comp112225_c2_seq1	1098	C	T	0/1	0/1	0/1	0/0	0/0	0/1	0/1	0/0
comp119315_c2_seq2	514	G	A	0/1	0/0	0/0	0/1	0/0	0/0	0/0	0/0
comp101924_c0_seq1	783	C	T	0/1	0/0	0/0	0/0	0/0	0/1	0/1	0/1
comp91969_c1_seq1	283	T	A	0/1	0/1	0/0	0/0	0/1	0/0	0/0	0/0
comp111981_c2_seq1	687	G	A	0/0	0/1	0/1	0/1	0/0	1/1	0/0	0/0
comp117624_c0_seq1	793	C	T	0/1	0/0	0/0	0/0	0/1	0/0	0/0	0/0
comp120770_c1_seq1	1975	G	A	0/0	0/1	1/1	0/0	0/0	0/1	0/0	1/1
comp121713_c1_seq1	2284	A	G	0/0	0/1	0/1	0/1	0/1	0/1	0/0	0/0
comp120731_c0_seq3	155	C	T	0/0	0/1	0/0	0/0	0/1	0/1	0/0	0/0
comp110595_c8_seq1	406	G	C	0/1	0/1	0/0	0/0	0/0	0/0	0/1	0/0
comp116750_c0_seq2	729	A	T	0/1	0/0	0/1	0/0	0/1	0/0	0/0	0/1
comp102033_c1_seq1	700	A	G	0/0	0/1	0/0	0/0	0/0	0/0	0/0	0/0
comp121982_c1_seq1	267	T	G	0/0	0/0	0/0	0/0	0/1	0/0	0/0	0/1
comp102318_c0_seq2	1636	T	A	0/1	0/1	0/0	1/1	1/1	0/0	0/1	0/0
comp118957_c4_seq1	1949	A	C	0/0	0/1	0/1	0/1	0/1	0/1	0/1	0/0
comp118007_c6_seq1	1254	A	T	0/1	0/0	0/0	0/1	0/1	0/0	0/0	0/1
comp118710_c6_seq1	585	C	T	0/1	0/1	0/0	1/1	0/0	0/0	1/1	0/0
comp122345_c0_seq1	3542	C	T	0/1	0/0	0/0	0/0	0/1	0/0	0/0	0/1
comp122198_c5_seq1	2370	T	A	0/0	1/1	0/0	0/0	0/1	0/0	0/0	0/0
comp121244_c0_seq1	1812	G	A	0/1	0/1	0/1	0/0	1/1	0/0	0/0	0/0
comp112277_c1_seq1	1385	A	T	0/0	0/0	0/1	1/1	0/0	1/1	0/0	0/1
comp114837_c0_seq1	491	T	A	0/1	0/1	0/1	0/1	0/1	0/1	0/1	0/1
comp115788_c7_seq1	830	G	A	0/1	0/1	0/0	0/0	0/0	0/0	0/1	0/0
comp118728_c3_seq1	472	G	T	0/1	0/1	0/0	0/0	0/0	0/0	0/0	0/0
comp116008_c8_seq1	772	G	A	0/0	0/0	0/0	0/0	0/0	0/1	0/1	0/0
comp119997_c0_seq9	1588	T	G	0/1	0/0	0/1	0/0	0/1	0/1	0/1	0/1
comp116812_c0_seq2	56	T	G	1/1	0/0	0/1	0/1	0/0	0/1	0/0	0/1
comp90859_c0_seq1	592	T	A	0/0	0/0	0/0	0/0	0/0	0/1	0/0	0/1
comp117312_c1_seq1	110	C	G	0/0	0/0	0/0	0/0	0/1	0/0	0/1	0/0
comp121136_c2_seq1	1369	C	T	0/0	0/0	0/1	0/0	0/1	0/1	0/1	0/1
comp116438_c0_seq1	1427	G	A	0/1	0/0	0/0	0/1	0/0	0/0	0/1	0/0
comp102952_c0_seq1	322	A	C	0/0	0/0	0/1	0/0	0/1	0/0	0/0	0/0
comp105503_c2_seq1	257	C	T	0/0	0/1	0/0	0/0	0/1	0/1	0/0	0/1
comp112780_c1_seq1	446	T	C	0/0	0/0	0/0	0/0	0/0	0/0	1/1	0/0
comp122139_c2_seq1	391	T	C	0/1	0/1	0/0	0/1	0/1	1/1	0/1	0/0
comp114903_c1_seq1	270	T	C	0/0	0/0	0/1	0/0	0/1	0/0	0/0	0/0
comp116816_c3_seq1	663	C	G	0/1	0/1	0/1	0/0	0/1	0/0	0/0	0/1
comp121924_c0_seq1	878	A	G	0/1	0/1	0/0	1/1	0/0	0/1	1/1	0/0
comp112363_c4_seq1	664	T	G	0/0	0/1	0/0	0/0	0/1	0/0	0/1	0/1
comp119321_c0_seq1	66	A	G	0/0	0/1	0/1	0/1	0/0	0/1	0/0	0/0
comp112868_c3_seq1	202	A	G	0/0	0/0	0/0	0/1	0/1	1/1	0/0	0/0
comp122171_c0_seq1	764	C	T	0/0	0/0	0/1	0/1	0/1	1/1	0/0	0/1
comp118455_c0_seq1	176	C	A	0/0	0/0	0/0	0/0	0/0	0/0	0/0	0/1
comp109536_c3_seq1	3058	T	C	0/0	0/0	0/1	0/1	0/1	0/0	0/0	0/0
comp112868_c3_seq1	211	C	T	0/0	0/1	0/1	0/1	0/0	0/0	0/0	0/0
comp117182_c8_seq1	965	G	C	0/0	0/1	0/0	0/0	0/0	0/1	1/1	0/0
comp107818_c0_seq1	1200	C	T	0/0	0/0	0/1	0/0	0/0	0/0	0/1	0/0
comp119967_c2_seq1	697	G	A	0/0	0/1	0/0	0/0	0/0	0/1	0/0	0/1
comp114154_c1_seq1	223	G	A	0/1	0/0	0/0	0/0	0/1	0/0	0/1	0/1
comp115945_c1_seq1	117	C	T	0/1	0/1	0/0	1/1	0/1	0/0	0/1	0/1
comp118899_c2_seq3	2265	G	T	0/0	0/0	0/1	0/0	0/0	0/0	0/1	0/0
comp95198_c0_seq1	1123	A	G	0/0	0/0	0/0	0/0	0/1	0/0	0/1	0/0
comp116319_c0_seq1	544	A	G	0/0	0/0	0/0	0/1	0/0	0/0	0/1	0/0
comp120107_c0_seq1	979	A	G	0/1	0/1	0/1	0/1	0/0	0/1	0/1	0/1
comp112191_c7_seq1	1028	T	C	0/0	0/0	0/0	0/0	0/0	1/1	0/0	0/0
comp118798_c2_seq1	920	G	A	0/0	0/0	1/1	0/1	0/1	0/0	0/1	0/0
comp113922_c3_seq1	1029	T	C	0/0	0/0	0/0	0/0	0/0	0/0	0/1	0/0
comp118242_c0_seq1	1043	G	A	0/1	0/0	0/0	0/0	0/0	0/1	0/0	0/1
comp118436_c6_seq1	965	T	C	0/0	0/1	0/0	0/0	0/1	1/1	0/1	0/1
comp122327_c0_seq1	1112	A	G	0/1	0/0	0/0	0/0	0/1	0/0	0/0	0/0
comp114622_c0_seq1	238	C	T	0/1	0/1	0/0	0/1	0/0	0/1	0/1	0/0
comp122295_c1_seq1	754	G	C	0/1	0/0	0/1	0/0	0/1	0/0	1/1	0/1
comp120948_c2_seq1	1879	C	A	0/0	0/0	0/1	0/0	0/0	0/1	0/0	0/0
comp119970_c6_seq1	127	G	A	0/1	0/1	0/1	0/1	0/0	0/0	0/0	0/1
comp114471_c1_seq2	727	T	C	0/1	0/0	0/0	0/0	0/0	0/0	0/0	1/1
comp115858_c7_seq1	1480	C	T	0/1	0/1	0/1	0/0	0/0	0/0	1/1	0/0
comp115712_c0_seq1	4180	T	C	0/1	0/0	0/1	0/0	0/0	0/1	0/1	0/0
comp117627_c0_seq1	2171	C	T	0/0	0/0	0/0	0/0	0/0	0/0	1/1	0/0
comp120002_c4_seq2	1100	T	C	0/1	0/0	0/0	0/1	0/0	0/1	0/1	0/0
comp115860_c5_seq1	285	G	A	0/0	0/1	1/1	0/0	0/1	0/0	0/0	0/0
comp121404_c2_seq1	777	C	T	0/0	0/1	0/0	0/0	0/0	0/0	0/1	0/0
comp120472_c0_seq1	2526	T	C	0/1	0/1	0/0	0/0	0/1	0/0	0/0	0/1
comp115608_c2_seq1	676	G	C	0/0	0/1	0/1	0/1	0/1	0/0	0/1	0/0
comp118041_c0_seq1	3267	C	T	0/1	0/1	0/0	0/0	0/1	0/0	0/1	0/1
comp116409_c0_seq1	201	C	T	0/1	0/0	0/1	0/1	0/1	0/0	0/1	0/1
comp120921_c4_seq1	46	T	C	0/1	0/0	0/0	0/1	0/1	0/1	0/0	0/0
comp118674_c0_seq1	1571	C	T	0/1	1/1	0/0	0/1	0/1	0/0	0/1	0/0
comp119689_c0_seq1	3052	A	T	0/0	0/0	1/1	0/0	0/1	0/1	0/0	0/1
comp111023_c1_seq1	1039	T	C	0/0	0/0	0/1	0/1	0/0	0/0	0/1	1/1
comp113494_c2_seq2	1246	T	C	0/0	0/1	0/0	0/0	0/1	1/1	0/0	0/0
comp101000_c0_seq1	463	A	T	0/0	0/0	0/0	0/0	0/0	0/0	1/1	0/0
comp118513_c1_seq1	684	C	T	0/1	0/0	0/1	0/0	0/1	1/1	0/0	0/1
comp116310_c1_seq1	844	T	C	0/0	0/1	0/0	0/0	0/0	0/0	0/1	0/0
comp118775_c1_seq1	4148	T	C	1/1	0/1	0/1	0/0	0/1	0/1	0/0	0/1
comp118554_c1_seq1	163	T	G	0/1	0/1	0/1	0/0	0/0	0/0	0/0	0/1
comp116693_c0_seq1	917	T	G	0/1	0/1	0/0	0/0	0/1	0/0	0/1	0/1
comp118108_c0_seq1	1221	T	C	0/0	0/1	0/1	0/1	0/1	0/0	0/1	0/1
comp113378_c3_seq1	310	C	T	0/0	0/0	0/0	0/1	0/0	0/1	0/1	0/1
comp108398_c2_seq1	1128	T	C	0/0	0/1	0/1	0/1	0/1	0/1	0/1	0/1
comp120291_c4_seq1	2958	C	G	0/0	0/0	0/1	0/0	0/1	0/1	0/1	0/0
comp114559_c1_seq1	1110	T	A	0/1	0/0	0/0	0/0	0/1	0/0	0/1	0/0
comp114454_c1_seq6	190	C	A	0/0	0/0	0/0	0/0	0/1	0/0	0/0	0/1
comp119893_c0_seq1	1902	C	A	0/0	0/1	0/1	0/0	0/0	1/1	0/0	0/0
comp119898_c1_seq1	92	C	T	0/0	0/1	1/1	0/0	0/1	1/1	0/1	0/0
comp121809_c1_seq1	266	G	A	0/0	0/1	0/0	0/0	0/0	0/1	0/0	0/0
comp121618_c1_seq1	514	T	G	0/1	0/1	0/1	0/1	0/0	0/1	0/0	0/0
comp121841_c0_seq1	5663	C	A	0/1	0/0	0/1	0/1	0/0	0/1	1/1	0/1
comp116431_c7_seq1	460	T	C	0/0	1/1	0/0	0/1	0/0	0/0	0/0	0/0
comp121632_c0_seq1	2065	C	T	0/0	0/1	0/1	0/0	0/1	0/0	0/1	0/0
comp120352_c2_seq1	2615	A	G	0/1	0/0	0/0	0/1	0/1	0/0	0/0	0/1
comp113356_c0_seq1	1292	T	C	0/1	0/0	0/0	0/0	0/0	0/1	0/0	0/0
comp107753_c0_seq1	1129	G	A	0/1	0/1	0/0	0/0	0/1	0/1	0/0	0/1
comp112079_c5_seq1	1260	C	T	0/1	0/0	0/0	0/1	0/0	0/1	0/1	0/0
comp121918_c1_seq1	1737	A	G	0/0	0/0	0/0	0/0	0/1	0/0	0/1	0/0
comp120519_c3_seq1	2132	T	A	0/0	0/0	0/0	0/1	0/0	0/0	0/1	0/0
comp119306_c4_seq1	555	G	T	0/0	0/1	0/0	0/0	0/0	0/1	0/1	0/0
comp113737_c0_seq1	156	C	T	0/0	0/1	0/1	0/1	0/0	0/0	0/0	0/0
comp113243_c3_seq2	401	G	A	0/0	0/0	0/0	0/0	0/1	0/0	0/0	0/1
comp117128_c0_seq1	589	G	A	0/0	0/0	0/1	0/0	0/0	0/1	0/1	0/0
comp115945_c1_seq1	121	T	A	0/0	0/0	0/0	0/1	0/0	0/0	0/0	0/1
comp108469_c0_seq1	519	A	G	0/1	0/1	0/1	1/1	0/0	1/1	0/1	0/1
comp110161_c1_seq1	2803	C	T	0/0	0/0	0/0	0/0	0/0	0/1	0/0	0/1
comp116606_c2_seq1	345	C	G	0/0	0/0	0/0	0/0	0/0	0/1	0/1	0/0
comp115163_c1_seq1	1225	C	T	0/0	0/1	0/0	0/0	0/0	0/0	0/0	0/1
comp116363_c0_seq1	736	G	A	0/1	0/1	1/1	0/0	0/0	0/1	0/1	0/1
comp116273_c0_seq1	4498	G	A	0/0	0/0	0/1	0/1	0/0	0/1	0/0	0/0
comp120925_c0_seq1	556	T	A	0/0	0/0	0/0	0/1	0/1	0/1	0/0	0/1
comp118571_c2_seq1	382	G	T	0/0	0/0	0/0	0/0	0/0	0/1	0/0	0/1
comp117531_c0_seq1	1117	G	A	0/1	0/1	0/1	0/0	0/0	0/1	0/1	0/1
comp119315_c2_seq2	334	C	T	0/1	0/0	0/0	0/1	0/0	0/0	0/0	0/0
comp111644_c1_seq1	318	G	A	0/1	0/0	1/1	0/0	0/0	0/1	0/0	1/1
comp119079_c0_seq1	2550	T	A	0/0	0/0	0/1	0/0	0/0	1/1	0/0	0/0
comp113189_c4_seq1	627	T	C	0/0	0/0	0/0	0/0	0/1	0/0	0/1	0/0
comp118555_c1_seq1	581	C	T	0/0	0/0	0/0	0/0	0/0	0/1	0/0	0/1
comp115275_c1_seq1	653	G	A	0/1	0/0	0/1	0/1	0/1	0/0	0/1	0/0
comp117116_c8_seq1	431	G	A	0/1	0/0	0/1	0/1	0/1	0/0	0/0	0/1
comp119853_c1_seq1	263	G	A	0/0	0/1	0/1	0/0	0/0	0/0	0/1	0/1
comp118702_c0_seq1	924	G	A	0/0	0/0	0/1	0/0	0/0	0/1	0/0	0/0
comp119396_c3_seq1	1334	A	G	0/0	0/0	0/0	1/1	0/1	0/1	0/0	0/0
comp112087_c2_seq1	202	C	G	0/0	0/0	0/0	0/0	0/0	0/0	0/1	0/0
comp116253_c3_seq1	296	A	G	0/0	0/0	1/1	0/1	0/1	0/1	0/0	0/1
comp120589_c6_seq1	470	A	G	0/0	0/0	0/0	0/0	0/0	0/0	0/1	0/1
comp115502_c2_seq3	4958	C	T	0/1	0/0	0/1	0/1	0/0	0/1	0/1	0/1
comp109816_c2_seq1	1295	A	G	0/1	0/1	0/1	0/0	0/1	0/1	0/1	0/1
comp119265_c4_seq1	687	A	G	0/1	0/1	0/1	0/1	0/0	0/0	0/1	0/0
comp118488_c3_seq1	698	G	A	0/1	0/0	0/1	1/1	0/1	0/0	0/1	0/1
comp121931_c0_seq2	1434	G	A	0/0	0/0	0/1	0/0	0/0	1/1	0/1	0/1
comp121459_c1_seq1	446	C	T	0/1	0/1	0/1	0/0	0/0	0/0	0/1	0/0
comp110412_c1_seq1	1224	A	G	0/0	0/1	0/0	0/0	0/1	0/0	1/1	0/1
comp117590_c1_seq16	2691	C	A	0/0	0/1	0/0	0/1	0/0	0/1	0/0	0/1
comp116095_c2_seq9	1575	A	G	0/0	0/1	1/1	0/1	0/1	0/0	0/0	0/0
comp122424_c0_seq1	2631	A	G	0/1	0/1	0/0	0/0	0/0	0/1	0/0	0/0
comp114666_c2_seq1	398	T	C	0/0	0/1	0/0	0/1	0/0	0/0	0/0	0/1
comp118502_c1_seq1	640	A	G	0/0	0/0	0/1	0/0	0/0	0/0	0/1	0/0
comp113774_c4_seq4	2489	C	T	0/0	0/1	0/1	0/1	0/1	0/1	0/1	0/0
comp99749_c1_seq1	600	A	G	0/0	0/0	0/0	0/0	0/0	0/1	0/1	0/0
comp120317_c2_seq1	1097	T	C	0/0	0/0	0/0	0/0	0/1	0/0	0/0	0/1
comp114628_c11_seq1	233	A	G	0/0	0/0	0/0	0/0	0/1	0/0	0/0	0/1
comp111678_c2_seq1	965	G	A	0/0	0/0	0/0	0/0	1/1	0/0	0/0	0/1
comp120732_c8_seq5	1156	G	T	0/0	0/0	0/0	0/0	0/1	0/0	0/1	0/0
comp121642_c4_seq1	728	A	G	0/1	0/0	0/0	0/0	0/1	0/0	0/1	0/1
comp113769_c2_seq1	93	T	C	0/1	0/0	0/0	0/0	0/1	1/1	0/0	0/0
comp103883_c1_seq1	471	A	T	0/0	0/0	0/1	0/0	0/0	0/0	0/1	0/1
comp118248_c6_seq1	497	C	A	0/0	0/0	0/0	0/0	0/0	0/0	0/1	0/0
comp118305_c1_seq1	163	T	C	0/0	0/0	0/0	0/0	0/0	0/0	1/1	0/0
