# Supplementary material for: The sex-specific transcriptome of the hermaphrodite sparid sharpsnout seabream (Diplodus puntazzo)
Source: BMC Genomics. 2014 Aug 6;15:655. doi: 10.1186/1471-2164-15-655 (PMC4133083; doi:10.1186/1471-2164-15-655)
Supplement: Supplementary file 10 — Additional file 10: Table S7: Kinship coefficients of the studied individuals. (XLSX 51 KB) [file 12864_2014_6346_MOESM10_ESM.xlsx]

## Sheet: Table_S7. Kinship analysis
sample1	sample2	k0	k1	kinshipcoeff
ind1	ind4	1	0	0
ind1	ind8	0.946674	8.24774e-05	0.0266423
ind1	ind2	1	0	0
ind1	ind3	1	0	0
ind1	ind5	0.952753	6.42614e-05	0.0236072
ind1	ind6	1	0	0
ind1	ind7	1	0	0
ind4	ind8	1	0	0
ind4	ind2	1	0	0
ind4	ind3	1	0	0
ind4	ind5	1	0	0
ind4	ind6	1	0	0
ind4	ind7	0.97798	1.39476e-05	0.0110063
ind8	ind2	1	0	0
ind8	ind3	1	0	0
ind8	ind5	0.909614	3.92514e-05	0.0451831
ind8	ind6	1	0	0
ind8	ind7	1	0	0
ind2	ind3	1	0	0
ind2	ind5	1	0	0
ind2	ind6	0.961953	1.54123e-05	0.0190195
ind2	ind7	1	0	0
ind3	ind5	1	0	0
ind3	ind6	1	0	0
ind3	ind7	1	0	0
ind5	ind6	1	0	0
ind5	ind7	1	0	0
ind6	ind7	1	0	0
Notes
k0 = probability that two individuals share 0 alleles IBD under a given relationship
k1 = probability that two individuals share 1 allele IBD under a given relationship
kinship coefficient (probability that 2 alleles randomly chosen from two individuals are Identical By Descent)
